# Supplementary material for: A survey of Fusobacterium nucleatum genes modulated by host cell infection
Source: Microb Genom. 2019 Oct 29;6(2):e000300. doi: 10.1099/mgen.0.000300 (PMC7067209; doi:10.1099/mgen.0.000300)
Supplement: Supplementary material 1 [file mgen-6-300-s001.xlsx]

## Sheet: DEG Analysis
Tab 1: Differential Gene Expression summary deatiling the up- and down-regulated Fn 7-1 genes during Caco2 cell infection and these genes' corresponding encoded protein and function descriptions
Differentially Expressed Fn 7/1 Genes during Infection in Caco2 cells
												Genes chosen for NanoString CodeSet
log2FC>2 and p<0.05
											Invasion/Adhesion
Up-regulated Fn 7/1 Genes											Invasion
Gene ID		Adhesion		Invasion		Combined		Encoded Protein	Predicted Function of proteins and predicted protein domains		Adhesion
		log2FC	p-value	log2FC	p-value	log2FC	p-value
FSDG_RS00190		2.48803	0.00901408	2.0336	0.0417149	2.26082	0.00276569	hypothetical protein	9-O-acteyl-N-acetyl neuraminate esterase in other Fn strains; PD-(D/E)XK nuclease; sialic acid cleavage for carbon souce
FSDG_RS00195		4.27316	0.000292337	3.91591	0.00351947	4.09453	4.1679e-05	peptidase	begins protein catabolism by hydrolysis of the peptide bonds that link amino acids together in a polypeptide chain
FSDG_RS00255		4.12936	0.00271438	3.39436	0.0383702	3.76186	0.00279583	hypothetical protein	late embryogenesis abundant protein in other Fn strains; may play a protective, tolerance role in response to bacterial stress; in plants, LEA proteins have been shown to accumulate in responce to hypoxia, desiccation and low temp
FSDG_RS00260		6.70805	0.00248397	6.03183	0.0134042	6.36994	0.000357205	hypothetical protein	facilitate ion transport across the cytoplasmic or internal membrane (chemiosmotic gradients)
FSDG_RS00325		2.21382	0.00288046	2.41661	0.000902306	2.31521	2.75052e-05	GTP cyclohydrolase I	converts GTP to dihydroneopterin triphosphate; part of the folate pathway (linked to cancer as folic acid needed for cellular replication); also a homolog for the rate-limiting enzyme in the biopterin (BH4) pathway in humans (BH4 prevents NOS uncoupling and therefore superxoide production)
FSDG_RS00330		3.09616	0.00362698	2.86629	0.0061441	2.98122	9.83831e-05	2-amino-4-hydroxy-6-hydroxymethyldihydropteridine pyrophosphokinase	transferase enzyme; may play a role in folic acid generation
FSDG_RS00355		2.97309	0.00312009	3.22367	0.00392553	3.09838	0.00027172	ATPase	transmembrane protein that can help import or export metabolites
FSDG_RS00445		4.97072	0.00786048	5.30823	0.00649864	5.13947	0.000127221	16S ribosomal RNA
FSDG_RS00460		6.24549	0.00221456	6.0276	0.000497623	6.13655	2.36439e-05	23S ribosomal RNA
FSDG_RS01060		4.90532	0.00171311	5.28972	0.00246205	5.09752	5.72212e-05	50S ribosomal protein L32
FSDG_RS01550		3.48397	0.0199428	3.69876	0.0112064	3.59136	0.000794506	hypothetical protein	unknown
FSDG_RS02815		2.53689	0.0174804	2.00069	0.0511214	2.26879	0.00307269	LPS biosynthesis protein	production of lipidA and LPS
FSDG_RS02850		2.24209	0.00223657	2.2634	0.0179546	2.25275	0.00118723	D-serine permease	transporter
FSDG_RS02945		2.91249	0.0808423	2.78323	0.0680307	2.84786	0.0196825	hypothetical protein	unknown
FSDG_RS03910		3.82372	0.00247199	2.0876	0.0938333	2.95566	0.0111572	hypothetical protein	unknown
FSDG_RS04685		5.38491	0.00510595	4.85876	0.00740824	5.12184	0.000128071	hypothetical protein	prevent-host-death protein in other Fn strains; PhdYefM antitoxin system conserved domain
FSDG_RS05015		2.57153	0.00182514	2.93381	0.0017142	2.75267	7.70067e-05	hypothetical protein	unknown
FSDG_RS06735		3.83591	0.00162431	3.77953	0.00624375	3.80772	0.00027695	hypothetical protein	unknown
FSDG_RS06890		3.0727	0.00358528	2.63929	0.00723293	2.85599	0.000300571	hypothetical protein	unknown
FSDG_RS06940		2.72033	0.0162842	2.52492	0.078002	2.62263	0.00950114	translation initiation factor IF-1	stimulates the initiation of protein synthesis
FSDG_RS07795		4.92052	0.00404325	4.935	0.00439449	4.92776	5.73496e-05	23S ribosomal RNA
FSDG_RS07800		5.02725	0.00829918	5.36946	0.0062452	5.19835	0.000130113	16S ribosomal RNA
FSDG_RS07895		2.96112	0.00493992	2.62925	0.00902299	2.79519	0.000419595	ATPase AAA	transmembrane protein that can help import or export metabolites; asscoiated with a diverse array of activities including membrane fusion, microtubule severing and signal transduction
FSDG_RS07900		3.8665	0.000349777	3.03303	0.0107112	3.44977	0.000412475	hypothetical protein	Reticulocyte binding/rhoptry domain; protein found on cell surface (signal peptide); domain thought to be an important factor for the process of invasion
FSDG_RS08710		4.02045	0.0117188	4.41405	0.0118312	4.21725	0.00138582	hypothetical protein	unknown
FSDG_RS08715		3.08567	0.0125857	2.5663	0.0316742	2.82598	0.00476508	hemolysin III	lyses red blood cells via membrane lysis
FSDG_RS09465		2.8102	0.00556125	2.37994	0.0719922	2.59507	0.0082183	50S ribosomal protein L19
FSDG_RS09625		3.21852	0.00352879	2.94354	0.0173833	3.08103	0.00123253	cell division protein FtsZ	septum for division (prokaryotic cytosketon)
FSDG_RS09630		2.83524	0.000624523	2.82059	0.00916724	2.82792	0.000301773	cell division protein FtsA	actin-like
FSDG_RS09635		3.13691	0.006294	2.89442	0.0142408	3.01567	0.000547811	cell division protein FtsQ	bacterial cell division
FSDG_RS09640		2.99846	0.000273203	3.04538	0.0038659	3.02192	5.0199e-05	D-alanine--D-alanine ligase	enzyme for peptidoglycan synthesis
FSDG_RS09645		2.40967	0.0172245	2.46241	0.0176529	2.43604	0.00103608	UDP-N-acetylenolpyruvoylglucosamine reductase	this enzyme is responsible for the synthesis of UDP-N-acetylmuramic acid in bacterial cell wall biosynthesis and consequently provides an attractive target for the design of antibacterial agents
FSDG_RS10155		3.36278	0.000399894	3.41948	0.000680043	3.39113	8.93874e-06	nickel ABC transporter permease	relevant because nickel can be used in cells as part of hydrogenases or superoxide dimutases (O2 tolerance)
FSDG_RS10170		2.39357	0.0340147	2.747	0.00301208	2.57029	0.00292736	peptide ABC transporter ATP-binding protein	peptide transport with a ATPase function
FSDG_RS10175		2.1306	0.0418944	2.40781	0.0622951	2.26921	0.0160733	peptide ABC transporter ATP-binding protein domain	peptide transport with a ATPase function
FSDG_RS10835		3.48218	1.52288e-05	3.06787	0.000346407	3.27503	2.69028e-06	txe/YoeB family addiction module toxin	endonuclease activity; a RNA catabolic process
FSDG_RS10840		3.89205	0.00110598	3.48465	0.00331084	3.68835	4.05227e-05	prevent-host-death protein	type II antoxin PHD/YefM superfamily
FSDG_RS10915		3.64275	0.000200307	3.29485	0.000169545	3.4688	2.96628e-06	RelB/DinJ family addiction module antitoxin	DinJ is an antitoxin component of a toxin-antitoxin (TA) module; it's a labile antitoxin that counteracts the effect of the YafQ toxin; YafQ and DinJ together bind their own promoter, and by analogy to other toxin/antitoxin (TA) modules probably repress its expression; Cell death governed by the mazEF and dinJ-yafQ; TA modules seem to play a role in biofilm formation
FSDG_RS11555		2.52503	0.00243958	2.53439	0.00338071	2.52971	0.000174216	HrcA family transcriptional regulator	includes highly conserved master regulators of heat-shock response genes in bacteria
FSDG_RS11840		2.79581	0.0538475	2.31765	0.1203	2.55673	0.0175309	transglycosylase	catalyze the transformation of on glycoside to another
FSDG_RS00055		2.46423	0.0225458	-	-	-	-	hypothetical protein	MORN2 (7 domain repeats); Antitoxin component YwQk of YwqJK toxin-antitoxin module domain; histone H3 K4-specific methyltransferase domain
FSDG_RS00360		2.63783	0.00372965	-	-	-	-	ethanolamine ammonia lyase	ammonia generation; by-product of anaerobic digestion; toxic to host cells; tumour promoter
FSDG_RS01390		2.78277	0.00367172	-	-	-	-	hypothetical protein	ligand binding domain of LacI (binding protein for ABC transport)
FSDG_RS02130		2.83763	0.0314553	-	-	-	-	methyltransferase	plays a regulatory role in protein-protein-DNA intercations; this gene belongs to the nicotianamine synthase family; cytosolic metal chealtor
FSDG_RS06545		2.30392	0.00113406	-	-	-	-	penicillin-binding protein 2	bacteial cell wall synthesis
FSDG_RS08775		2.71906	0.00904244	-	-	-	-	hypothetical protein	unknown
FSDG_RS08970		2.06957	0.030796	-	-	-	-	30S ribosomal protein S18
FSDG_RS09690		2.11073	0.0311352	-	-	-	-	transcriptional regulator	DNA binding domain of the MerR-like transcription regulators YyaN and YraB; responce to environmental stress- toxin/toxic chemical-then-detox pathway
FSDG_RS09885		2.0546	0.00636641	-	-	-	-	50S ribosomal protein L18
FSDG_RS09920		2.10615	0.00643609	-	-	-	-	30S ribosomal protein S17
FSDG_RS11550		2.31353	0.00914871	-	-			co-chaperone GrpE	nucleotide exchange factor; heat shock and hyperosmotic shock; role in bacteriophage lambda replication
FSDG_RS12030		2.12568	0.00728522	-	-	-	-	txf protein	Toxin-antitoxin system toxin protein Txe with endonuclease activity and is a RNA catabolic process
FSDG_RS01230		-	-	2.74104	0.0282094	-	-	hypothetical protein	2 repeating MORN2 domains (pfam07661) which are thought to play a role in adhesion and invasion by invasive Fusobacterium species; histone H3 K4-methyltranferase (key epigenetic signal for gene transcription of eukaryotes)
FSDG_RS09565		-	-	2.27175	0.0171528			hypothetical protein	unknown
FSDG_RS12205		-	-	2.21616	0.00190364	-	-	ncRNA
nikC		-	-	2.38129	0.0155483	-	-	nikC	translocates nickel through the bacterial inner membrane; may help provide oxygen tolerance
Down-regulated Fn 7/1 Genes
Gene ID		Adhesion		Invasion		Combined		Encoded Protein	Predicted Function of proteins and predicted protein domains
		log2FC	p-value	log2FC	p-value	log2FC	p-value
FSDG_RS07415		-6.2945	0.0300386	-8.07034	0.000327033	-7.18242	0.00123969	hypothetical protein	integral component of membrane
FSDG_RS08360		-6.33642	0.00594991	-7.50123	5.58988e-06	-6.91883	9.20185e-05	butanol dehydrogenase	involved in butanol synthesis; dehydroquinate synthase-like (DHQ-like) and iron-containing alcohol dehydrogenases (Fe-ADH)
FSDG_RS11940		-6.14293	0.00829102	-7.38874	4.40251e-06	-6.76584	0.000158363	radical SAM protein	radical SAM superfamily; enzymes of this family generate radicals by combining a 4Fe-4S cluster and S-adenosylmethionine (SAM) in close proximity; they are characterized by a conserved CxxxCxxC motif, which coordinates the conserved iron-sulfur cluster; radical SAM/SPASM domain protein, ACGX system
FSDG_RS02210		-6.94474	0.0251716	-6.50155	0.00803947	-6.72314	0.00194388	radical SAM protein	radical SAM superfamily; enzymes of this family generate radicals by combining a 4Fe-4S cluster and S-adenosylmethionine (SAM) in close proximity; they are characterized by a conserved CxxxCxxC motif, which coordinates the conserved iron-sulfur cluster; radical SAM/SPASM domain protein, ACGX system
FSDG_RS05945		-6.06905	0.0189712	-7.34194	0.00156435	-6.70549	0.000559522	hypothetical protein	integral component of membrane
FSDG_RS04005		-6.19947	0.000295011	-6.19947	0.000295011	-6.19947	3.99388e-07	hypothetical protein	unknown
FSDG_RS06800		-5.42335	0.0216394	-6.82724	0.0111238	-6.12529	0.00409862	hypothetical protein	integral component of membrane
FSDG_RS02205		-5.64743	0.0099227	-6.43347	0.0052734	-6.04045	0.000410743	hypothetical protein	sulfatase maturation enzyme AslB, radical SAM superfamily; posttranslational modification, protein turnover, chaperones
FSDG_RS10380		-6.88338	7.01604e-06	-5.1227	0.044757	-6.00304	0.00240428	tRNA
FSDG_RS04235		-6.42334	0.00076152	-5.48926	0.00920576	-5.9563	0.000169467	hypothetical protein	Fic family protein: transcription
FSDG_RS06480		-5.75943	0.0159634	-6.045	0.00713492	-5.90222	0.00128247	hypothetical protein	RloB-like protein: this family includes the RloB protein that is found within a bacterial restriction modification operon
FSDG_RS01130		-5.1988	0.022947	-6.56668	0.00921564	-5.88274	0.003113	nitrate ABC transporter ATP-binding protein	Transport of inorganic ion (nitrate) across membrane, similar domain to TauB: ABC-type nitrate/sulfonate/bicarbonate transport system, ATPase component
FSDG_RS05670		-6.37978	0.00607689	-5.35763	0.027438	-5.8687	0.00100597	branched-chain amino acid ABC transporter	Transport of branched-chain amino acids across membrane, similar domain to AzlD: Branched-chain amino acid transport protein AzlD
FSDG_RS00160		-6.38581	0.00667602	-5.291	0.0492055	-5.8384	0.00355728	hypothetical protein	integral component of membrane; homology with domains for extracellular structure, intracellular trafficking/secretion/vesicle transport, mobilome (prophages, transposons)
FSDG_RS05770		-5.26465	0.0104193	-6.27541	0.00036943	-5.77003	0.000215287	hypothetical protein	integral component of membrane
FSDG_RS02200		-5.0474	0.00253637	-6.41632	0.00413902	-5.73186	0.000286806	radical SAM protein	radical SAM superfamily; enzymes of this family generate radicals by combining a 4Fe-4S cluster and S-adenosylmethionine (SAM) in close proximity; they are characterized by a conserved CxxxCxxC motif, which coordinates the conserved iron-sulfur cluster; homology with SkfB: radical SAM superfamily enzyme, MoaA/NifB/PqqE/SkfB family
FSDG_RS00100		-5.12506	0.01167	-6.30148	0.0461085	-5.71327	0.00792493	hypothetical protein	unknown
FSDG_RS11620		-6.4239	2.07167e-07	-5.00036	0.024762	-5.71213	0.000931916	glutaredoxin	small redox enzyme reduced non-enzymatically by glutathione, serves as an electron donor during redox reactions, homology with Thioredoxin_like: Protein Disulfide Oxidoreductases and Other Proteins with a Thioredoxin fold
FSDG_RS11820		-5.60691	0.0214638	-5.69012	0.0170663	-5.64851	0.00448027	hypothetical protein	integral component of membrane
FSDG_RS00405		-6.98195	1.00086e-06	-4.2855	0.0354686	-5.63373	0.00289237	ethanolamine utilization protein EutN	involved in cobalamin-dependent degradation of ethanolamine; homology with EutN_CcmL; Ethanolamine utilisation protein and carboxysome structural protein domain family
FSDG_RS05425		-4.80208	0.0435376	-6.41027	0.015173	-5.60618	0.00903106	phosphoribosylaminoimidazolesuccinocarboxamide synthase	synthesizes phosphoribosylaminoimidazolesuccinocarboxamide for purine metabolism
FSDG_RS10145		-6.71436	0.000307812	-4.28817	0.039481	-5.50126	0.00282349	chemotaxis protein	involved in chemotaxis/cell wall biogenesis/intracellular trafficking, secretion or vesicle transport; homology with peptidoglycan-binding domain of OmpA
FSDG_RS10150		-5.77063	0.0166122	-5.10576	0.0131915	-5.43819	0.00246522	pseudo gene	frameshifted
FSDG_RS06335		-4.91913	0.0101436	-5.9046	0.000154231	-5.41186	0.000211117	lipid II flippase MurJ	involved in peptidoglycan biosynthesis, transports lipid-linked peptidoglycan precursors from the inner to the outer leaflet of the cytoplasmic membrane; homology with MurJ/MviN, a subfamily of the multidrug and toxic compound extrusion (MATE)-like proteins
FSDG_RS02480		-5.26086	0.0221894	-5.55579	0.0088141	-5.40833	0.00281752	copper homeostasis protein CutC	involved in trafficking of copper
FSDG_RS04935		-5.38917	0.00357682	-5.38917	0.00357682	-5.38917	3.27501e-05	hypothetical protein	unknown
FSDG_RS01345		-5.18044	0.0431174	-5.58094	0.028665	-5.38069	0.0118741	hypothetical protein	unknown
FSDG_RS03515		-4.63553	0.046475	-6.1042	0.000958585	-5.36986	0.00250161	hypothetical protein	potentially involved in cell wall/membrane/envelope biosynthesis, intracellular trafficking/secretion/vesicle transport, transcription
pduD		-4.50661	0.0364263	-6.20989	0.0123561	-5.35825	0.00739519	propanediol dehydratase medium subunit	with PduCE catalyzes the formation of propionaldehyde from 1,2-propanediol
FSDG_RS03555		-5.35817	0.00165786	-5.35817	0.00165786	-5.35817	8.37601e-06	ATPase	potentially involved in translation, ribosomal structure and biogenesis
pduC		-5.04339	0.0123872	-5.66867	6.70417e-05	-5.35603	0.000288564	propanediol dehydratase large subunit	with pduED catalyzes the formation of propionaldehyde from 1,2-propanediol
FSDG_RS11825		-4.13107	0.000177571	-6.53234	0.0107648	-5.33171	0.00358993	DUF421 domain-containing protein	integral component of membrane
FSDG_RS02235		-4.32934	0.0128697	-6.33146	0.0194026	-5.3304	0.00721146	IS110 family transposase	involved in transposition of insertion sequence/transposon DNA
FSDG_RS10570		-4.71953	0.0181864	-5.93607	1.38105e-06	-5.3278	0.000566472	hypothetical protein	unknown
FSDG_RS03295		-5.88369	0.000219881	-4.76607	0.0169531	-5.32488	0.000488745	diamine acetyltransferase	produces N-acetyldiamine, involved in urea cycle and amino group metabolism
FSDG_RS10595		-5.48889	0.0296268	-5.15147	0.00811143	-5.32018	0.00433291	hypothetical protein	homology with a major capsid protein Gp5
FSDG_RS08055		-4.81366	0.00118185	-5.76072	0.000989049	-5.28719	8.63785e-05	FAD/NAD(P)-binding oxidoreductase	involved in cyclic flow of electrons; homology with LhgO: L-2-hydroxyglutarate oxidase involved in carbohydrate transport and metabolism, BFD-like 2Fe-2S binding domain and Rossman-fold NAD(P)(+)-binding proteins
FSDG_RS02475		-4.49897	0.0464349	-6.02448	0.0180888	-5.26173	0.0109758	membrane protein	potentially involved in cell wall/membrane/envelope biosynthesis
FSDG_RS09185		-4.70233	0.0210235	-5.796	0.000896712	-5.24916	0.000675983	hypothetical protein	integral component of membrane
FSDG_RS05070		-5.33494	0.0326635	-5.13925	0.0120055	-5.2371	0.00542553	heat-shock protein HslJ	involved in posttranslational modification, protein turnover, chaperones
FSDG_RS08405		-5.34481	0.0319724	-5.10349	5.10952e-06	-5.22415	0.00196753	propanediol utilization phosphotransacylase	involved in 1,2-propanediol degradation
FSDG_RS04080		-5.20129	0.000709986	-5.20129	0.000709986	-5.20129	1.87394e-06	hypothetical protein	unknown
FSDG_RS04115		-5.19982	2.35242e-05	-5.19982	2.35242e-05	-5.19982	4.72332e-09	hypothetical protein	unknown
FSDG_RS04050		-5.19407	0.00984343	-5.19407	0.00984343	-5.19407	0.000199735	hypothetical protein	homology with Endonuc_Holl endonuclease related to archaeal Holliday junction resolvase
FSDG_RS09705		-5.18861	0.00239689	-5.18861	0.00239689	-5.18861	1.60906e-05	hypothetical protein	unknown
FSDG_RS04795		-5.713	0.0192805	-4.63296	0.0261427	-5.17298	0.00601672	hypothetical protein	integral component of membrane
FSDG_RS03420		-5.14917	0.0105455	-5.14917	0.0105455	-5.14917	0.000226049	hypothetical protein	unknown
FSDG_RS05520		-5.04044	0.0461098	-5.20748	0.0363378	-5.12396	0.0145011	hypothetical protein	potentially invovled in transcription
FSDG_RS07555		-5.6097	0.000546236	-4.62715	0.0148887	-5.11843	0.000385877	recombinase	involved in restructuring genome to control gene expression; homology with mpi: multiple promoter invertase; SR_ResInv: Serine Recombinase (SR) family, Resolvase and Invertase subfamily, catalytic domain, members contain a C-terminal DNA binding domain
FSDG_RS05790		-4.94826	0.0266519	-5.23568	0.0118595	-5.09197	0.00312674	hypothetical protein	potentially invovled in transcription/signal transduction/inorganic ion transport and metabolism; homology with HTH domain, CBS domain: named after human CBS, is a small domain originally identified in cystathionine beta-synthase and is subsequently found in a wide range of different proteins
FSDG_RS02470		-5.28728	0.00624289	-4.86528	0.01834	-5.07628	0.000771677	CidA/LrgA family protein	bacterial holin-/antiholin-like protein that functions to control cell death and lysis during biofilm development; holin-like component synthesized by the cidAB operon, anti-holin component synthesized by lrgAB operon; holin-like component activity increases extracellular murein hydrolase activity to increase penicillin effectiveness
FSDG_RS00510		-3.41431	0.00713832	-6.72991	0.0137449	-5.07211	0.0141497	hypothetical protein	potentially involved in ATP synthesis, homology with ATP synthase subunit G
FSDG_RS00890		-5.52057	0.0258609	-4.61214	0.00250612	-5.06636	0.00271531	pseudo gene	frameshifted
FSDG_RS08395		-4.69381	0.00212444	-5.36739	0.00104387	-5.0306	7.33475e-05	carbon dioxide concentrating mechanism/carboxysome shell protein	provides a barrier to prevent carbon dioxide loss, concentrates carbon dioxide within the cell/specific cellular component(s)
FSDG_RS08420		-2.86064	0.00809822	-7.19017	0.00280192	-5.0254	0.0175645	hypothetical protein	potentially involved in co-enzyme transport/metabolism, homology with haem-degrading domain
FSDG_RS08065		-4.72213	0.00344479	-5.25122	0.00220974	-4.98668	0.000229136
FSDG_RS04245		-4.53562	0.00386672	-5.42233	0.0369013	-4.97898	0.00576142
FSDG_RS03500		-5.95473	0.00256354	-4.00097	0.0387393	-4.97785	0.00239655
FSDG_RS01165		-4.97369	0.0154385	-4.97369	0.0154385	-4.97369	0.000449203
FSDG_RS06965		-4.82295	0.0195177	-5.10304	0.00758562	-4.96299	0.00189851
FSDG_RS05290		-4.92248	0.000281076	-4.92248	0.000281076	-4.92248	3.66819e-07
FSDG_RS10530		-5.05529	0.00027356	-4.78595	0.00066081	-4.92062	1.73643e-06
FSDG_RS10665		-4.90646	0.00381739	-4.90646	0.00381739	-4.90646	3.67695e-05
FSDG_RS06260		-4.65971	0.00130171	-5.12502	0.00115747	-4.89236	5.84798e-05
FSDG_RS10590		-4.98618	0.0262689	-4.788	0.00880082	-4.88709	0.00388552
FSDG_RS08390		-4.22406	0.0155451	-5.54123	0.00804363	-4.88265	0.0028174
FSDG_RS03425		-4.7372	0.0272212	-5.02476	0.0112913	-4.88098	0.00345255
FSDG_RS04090		-4.87817	6.90219e-05	-4.87817	6.90219e-05	-4.87817	3.11711e-08
FSDG_RS01675		-4.66994	0.00566571	-5.07657	0.00164028	-4.87326	0.000228118
FSDG_RS00520		-5.35877	0.00521637	-4.36385	0.0164223	-4.86131	0.00170373
FSDG_RS02555		-3.64867	0.00107025	-6.02615	0.0216939	-4.83741	0.00906405
FSDG_RS05275		-5.24982	0.00105367	-4.41286	0.0132498	-4.83134	0.000309815
FSDG_RS06255		-4.13882	0.000217529	-5.5112	0.0171625	-4.82501	0.00237184
FSDG_RS11570		-4.81161	5.58995e-06	-4.81161	5.58995e-06	-4.81161	3.81095e-10
FSDG_RS10950		-3.55227	0.00224497	-6.06286	0.0100467	-4.80756	0.00596961
FSDG_RS10925		-4.65543	0.014656	-4.93114	0.00452823	-4.79329	0.00131993
FSDG_RS05400		-2.8787	0.00698191	-6.69773	0.0222824	-4.78821	0.0300106
FSDG_RS03315		-4.75715	0.00728454	-4.75715	0.00728454	-4.75715	0.00011644
FSDG_RS00400		-5.2566	0.0207768	-4.25076	0.0316022	-4.75368	0.0067283
FSDG_RS10550		-5.26565	1.67211e-05	-4.13925	0.0225736	-4.70245	0.000797488
FSDG_RS09570		-4.6644	0.0228137	-4.70463	0.0201781	-4.68451	0.00463875
FSDG_RS10195		-4.07903	0.0262398	-5.2669	0.0383976	-4.67296	0.0135327
FSDG_RS08415		-3.76025	0.0180216	-5.55308	1.3778e-05	-4.65667	0.00108716
FSDG_RS03300		-5.1581	0.00493501	-4.14469	0.0387477	-4.65139	0.00181007
FSDG_RS04315		-5.55045	0.0308039	-3.74594	0.0255699	-4.6482	0.0144756
FSDG_RS02680		-3.79612	0.0265188	-5.48867	0.0234706	-4.6424	0.0107538
FSDG_RS05645		-5.13328	0.00117754	-4.11025	0.0264713	-4.62176	0.000985016
FSDG_RS06485		-4.12359	0.00270068	-5.05653	0.0369508	-4.59006	0.00505662
FSDG_RS03660		-4.19191	0.00429067	-4.95735	0.000711977	-4.57463	0.000146488
FSDG_RS04095		-4.56669	0.00246511	-4.56669	0.00246511	-4.56669	1.69114e-05
FSDG_RS02965		-4.11909	0.0388451	-4.96735	0.0142577	-4.54322	0.00590981
FSDG_RS03625		-4.54117	0.000747096	-4.54117	0.000747096	-4.54117	2.05003e-06
FSDG_RS03885		-4.51663	6.81831e-07	-4.51663	6.81831e-07	-4.51663	9.58004e-12
FSDG_RS01655		-5.13476	0.00190919	-3.87592	0.0549704	-4.50534	0.00327636
FSDG_RS02225		-3.9993	0.00159791	-5.00155	0.00671658	-4.50042	0.000407751
FSDG_RS06155		-4.44218	0.0353098	-4.54068	0.0291321	-4.49143	0.00829001
FSDG_RS00435		-4.476	0.00129014	-4.476	0.00129014	-4.476	5.37627e-06
FSDG_RS03490		-4.01314	0.0476546	-4.92975	0.0271355	-4.47145	0.0110626
FSDG_RS06310		-4.42854	0.0336943	-4.49821	0.029071	-4.46337	0.00635196
FSDG_RS05360		-4.69997	0.0465534	-4.21614	0.0473858	-4.45806	0.0182862
FSDG_RS03990		-5.01473	0.0141754	-3.88736	0.0322749	-4.45105	0.00599815
FSDG_RS03945		-4.47467	0.000247944	-4.41407	0.000276005	-4.44437	3.46921e-07
FSDG_RS05140		-3.47131	7.2238e-05	-5.39963	0.0276046	-4.43547	0.00854254
FSDG_RS10140		-3.04991	0.0134931	-5.815	0.0244218	-4.43245	0.0180318
FSDG_RS04035		-4.98224	1.28765e-06	-3.86244	0.00525133	-4.42234	0.00013279
FSDG_RS07665		-4.41898	0.0047731	-4.41898	0.0047731	-4.41898	5.47332e-05
FSDG_RS04825		-4.87478	0.00308656	-3.93186	0.0316471	-4.40332	0.00129841
FSDG_RS06775		-2.84022	0.0123438	-5.95786	0.0178006	-4.39904	0.0192095
FSDG_RS03180		-4.22022	0.0293887	-4.57462	0.0149053	-4.39742	0.00391145
FSDG_RS05130		-5.50283	0.0453667	-3.27479	0.00764681	-4.38881	0.0223858
FSDG_RS04010		-4.36063	0.0091043	-4.36063	0.0091043	-4.36063	0.000173625
FSDG_RS03915		-5.32626	4.14759e-05	-3.38431	0.0468659	-4.35528	0.00344613
FSDG_RS12110		-2.48314	0.00289229	-6.17952	0.0226507	-4.33133	0.0355147
FSDG_RS10955		-4.22365	0.00612909	-4.43703	0.00495869	-4.33034	0.000189197
FSDG_RS02695		-2.21402	0.0522007	-6.44024	0.000874019	-4.32713	0.0223107
FSDG_RS07745		-4.32583	0.00147815	-4.32583	0.00147815	-4.32583	6.83766e-06
FSDG_RS05815		-4.35371	0.0425416	-4.28645	0.0467657	-4.32008	0.0100792
FSDG_RS10500		-4.89359	0.000265994	-3.72962	0.0388861	-4.3116	0.00189165
FSDG_RS10400		-6.59086	0.00794336	-2.013	0.0520988	-4.30193	0.0447396
FSDG_RS05415		-3.38647	0.00119142	-5.20054	0.0396278	-4.29351	0.0133555
FSDG_RS04120		-4.2803	0.00197897	-4.2803	0.00197897	-4.2803	1.14587e-05
FSDG_RS10535		-4.25346	1.833e-07	-4.25346	1.833e-07	-4.25346	9.61179e-13
FSDG_RS10760		-3.59775	0.0502957	-4.89622	8.71302e-11	-4.24698	0.00290578
FSDG_RS08630		-3.77785	0.0173719	-4.6864	0.000138846	-4.23213	0.000512468
FSDG_RS01645		-4.22711	0.00141146	-4.22711	0.00141146	-4.22711	6.30175e-06
FSDG_RS01225		-4.83724	0.000149834	-3.58107	0.0514226	-4.20916	0.00298603
FSDG_RS04110		-4.20543	1.15069e-05	-4.20543	1.15069e-05	-4.20543	1.3495e-09
FSDG_RS05365		-4.11984	0.0303653	-4.28175	0.0177269	-4.20079	0.0055504
FSDG_RS05350		-3.87327	0.0527376	-4.50693	0.00463219	-4.1901	0.00616584
FSDG_RS04000		-3.73824	0.0482681	-4.60733	0.00770824	-4.17278	0.00565967
FSDG_RS08565		-3.06539	0.00275335	-5.27494	0.0123929	-4.17017	0.00727276
FSDG_RS03890		-4.15563	5.51282e-05	-4.15563	5.51282e-05	-4.15563	2.10167e-08
FSDG_RS05135		-3.32505	0.00405079	-4.91994	0.031436	-4.1225	0.00924123
FSDG_RS00530		-4.18835	0.00971333	-4.038	0.00302082	-4.11317	0.000288177
FSDG_RS05180		-4.09725	3.12179e-07	-4.09725	3.12179e-07	-4.09725	2.44079e-12
FSDG_RS04310		-5.35004	0.0270126	-2.82396	0.0125951	-4.087	0.0212011
FSDG_RS08060		-3.85185	0.000269624	-4.3009	0.000132626	-4.07637	3.14325e-06
FSDG_RS10230		-3.81783	0.00448671	-4.30731	0.00014814	-4.06257	8.29624e-05
FSDG_RS07575		-4.05567	9.84325e-05	-4.05567	9.84325e-05	-4.05567	5.81008e-08
FSDG_RS05410		-2.80776	0.0127152	-5.25764	0.0425091	-4.0327	0.0287935
FSDG_RS10765		-3.51014	0.026285	-4.52703	6.76884e-07	-4.01858	0.001025
FSDG_RS08410		-3.32679	0.0224975	-4.7013	0.00551324	-4.01405	0.00182598
FSDG_RS01560		-3.99337	0.0430331	-4.0235	0.0444371	-4.00844	0.0120072
FSDG_RS00525		-3.92993	0.00247187	-4.0525	0.00668527	-3.99122	0.000268732
FSDG_RS06100		-4.03993	0.0141291	-3.91827	0.00193945	-3.9791	0.000450183
FSDG_RS04025		-3.9753	0.00463294	-3.9753	0.00463294	-3.9753	5.19022e-05
FSDG_RS10940		-3.83955	0.00212442	-4.0953	2.95914e-05	-3.96742	1.7896e-05
FSDG_RS10565		-3.95989	0.001309	-3.95989	0.001309	-3.95989	5.51592e-06
FSDG_RS10210		-3.74696	0.00274012	-4.16849	0.00119249	-3.95773	4.31499e-05
FSDG_RS10750		-3.90085	0.0357018	-4.01315	0.0260969	-3.957	0.00572595
FSDG_RS12135		-3.95479	0.00395292	-3.95479	0.00395292	-3.95479	3.9124e-05
FSDG_RS01135		-4.38499	0.00176625	-3.49862	0.00652273	-3.94181	0.000372987
FSDG_RS10605		-3.97742	0.0321544	-3.90611	0.0421556	-3.94177	0.0126422
FSDG_RS10575		-4.53589	1.36465e-06	-3.34052	0.0495643	-3.93821	0.00283581
FSDG_RS08365		-3.39644	0.0112165	-4.46928	0.00464356	-3.93286	0.00119235
FSDG_RS01945		-5.13659	0.0198503	-2.7094	0.0209353	-3.92299	0.0176916
FSDG_RS04325		-3.90911	0.0118857	-3.90911	0.0118857	-3.90911	0.000280314
FSDG_RS07535		-5.69801	0.0154708	-2.11509	0.0254044	-3.90655	0.0391251
FSDG_RS05465		-3.47987	0.00294193	-4.30164	0.000548836	-3.89075	0.00012872
FSDG_RS04320		-3.859	0.00541834	-3.91582	0.00333147	-3.88741	0.000384133
FSDG_RS03965		-3.74574	0.0237143	-3.9881	0.00827532	-3.86692	0.00285821
FSDG_RS04610		-4.30643	0.00347095	-3.42686	0.0378447	-3.86664	0.00174893
FSDG_RS00535		-4.29673	0.00230762	-3.40401	0.000244934	-3.85037	0.000172477
FSDG_RS10600		-4.95733	0.0514344	-2.74219	0.00507303	-3.84976	0.0295138
FSDG_RS02220		-3.83902	0.000847756	-3.83902	0.000847756	-3.83902	2.56187e-06
FSDG_RS08425		-3.01767	0.0172928	-4.64472	5.15445e-06	-3.83119	0.00124504
FSDG_RS10215		-3.39228	0.00050409	-4.26501	0.000105955	-3.82865	2.37428e-05
FSDG_RS09440		-3.40469	0.000903296	-4.21913	0.00207626	-3.81191	0.000137125
FSDG_RS03865		-3.80157	0.000526943	-3.80157	0.000526943	-3.80157	1.10826e-06
FSDG_RS10945		-3.55874	0.000100759	-4.0353	0.0011742	-3.79702	1.74261e-05
FSDG_RS00515		-3.6375	0.00159372	-3.95128	0.00619147	-3.79439	0.00013188
FSDG_RS10610		-3.81946	0.0463691	-3.76727	0.00595522	-3.79337	0.00643941
FSDG_RS10225		-3.54039	0.00278106	-4.02994	0.000594176	-3.78517	7.08644e-05
FSDG_RS03035		-3.53202	0.0433044	-4.02045	0.0491761	-3.77624	0.0157428
FSDG_RS05800		-3.24338	0.00253053	-4.2937	0.000659227	-3.76854	0.00024275
FSDG_RS00090		-2.4468	0.000292112	-5.04986	0.0489611	-3.74833	0.037403
FSDG_RS11590		-4.24312	0.000156703	-3.25047	0.0352099	-3.7468	0.00161635
FSDG_RS10520		-3.74398	0.000495026	-3.74398	0.000495026	-3.74398	9.92803e-07
FSDG_RS10495		-3.73325	3.83265e-05	-3.73325	3.83265e-05	-3.73325	1.11115e-08
FSDG_RS01620		-3.71265	3.05608e-05	-3.71265	3.05608e-05	-3.71265	7.47163e-09
FSDG_RS08030		-3.48041	0.00150492	-3.92016	0.00724718	-3.70028	0.000344539
FSDG_RS01665		-3.27595	0.0455488	-4.1215	0.0179087	-3.69872	0.00542633
FSDG_RS05395		-3.70891	0.00675858	-3.67192	0.00069326	-3.69042	0.000199404
FSDG_RS09055		-2.95483	0.0413361	-4.42513	0.0352341	-3.68998	0.0111977
FSDG_RS05170		-2.99071	0.0166827	-4.37421	0.0521751	-3.68246	0.0202892
FSDG_RS01985		-4.12572	3.62072e-06	-3.21677	0.0246511	-3.67124	0.000922801
FSDG_RS10585		-3.66741	5.23716e-06	-3.66741	5.23716e-06	-3.66741	3.39982e-10
FSDG_RS04925		-3.26451	0.0144391	-4.04342	0.00121675	-3.65396	0.000861838
FSDG_RS08040		-3.24156	0.0239566	-4.04951	0.0224762	-3.64553	0.00306929
FSDG_RS05110		-2.98204	0.0527538	-4.27444	0.00742336	-3.62824	0.00446792
FSDG_RS03925		-4.86246	0.0255974	-2.3907	0.000339774	-3.62658	0.0214391
panF		-3.92514	0.0035499	-3.30861	0.00881857	-3.61688	0.000805824
FSDG_RS07760		-3.36818	0.00158842	-3.85522	0.042637	-3.6117	0.00554754
FSDG_RS11905		-2.62398	0.00561863	-4.59112	0.0502692	-3.60755	0.0253155
FSDG_RS07295		-3.6291	0.0116614	-3.58547	0.00462788	-3.60729	0.00109212
FSDG_RS03705		-3.58144	0.00783687	-3.63092	0.000900404	-3.60618	0.000294759
FSDG_RS06450		-2.95637	0.0265508	-4.2545	0.00703244	-3.60543	0.00355485
FSDG_RS04615		-3.90902	0.0261148	-3.27725	0.02542	-3.59313	0.00690303
FSDG_RS12105		-3.10404	7.45407e-05	-4.08083	0.000144354	-3.59243	3.1274e-05
FSDG_RS05435		-3.32013	0.00497729	-3.86134	0.000731366	-3.59073	0.000188768
FSDG_RS03760		-4.17869	6.51986e-06	-2.98142	0.00856428	-3.58006	0.000385797
FSDG_RS02560		-3.3178	2.68163e-05	-3.83793	0.00112486	-3.57786	1.88272e-05
FSDG_RS04700		-3.56546	0.000836837	-3.58553	0.00216745	-3.5755	5.44987e-05
FSDG_RS06765		-3.08513	0.00646031	-4.04751	0.000115659	-3.56632	0.000267981
FSDG_RS00175		-3.99517	0.0442203	-3.13408	0.0139811	-3.56462	0.00837812
FSDG_RS05250		-3.53987	0.00234153	-3.53987	0.00234153	-3.53987	1.54376e-05
FSDG_RS07945		-3.30414	0.00321437	-3.76641	0.00631299	-3.53528	0.00060173
FSDG_RS04640		-2.7693	0.0203441	-4.29682	0.0292397	-3.53306	0.00942483
FSDG_RS03875		-4.06919	0.00431451	-2.97629	0.0333468	-3.52274	0.00294772
FSDG_RS10630		-3.52194	0.00196778	-3.52194	0.00196778	-3.52194	1.13442e-05
FSDG_RS04705		-3.49594	0.0210909	-3.52883	0.00261969	-3.51238	0.00136366
FSDG_RS03980		-3.73386	0.0145798	-3.28051	0.0475076	-3.50718	0.00875968
FSDG_RS11900		-3.14067	0.00173836	-3.85295	0.000774263	-3.49681	0.000108541
FSDG_RS01340		-3.42054	0.00190391	-3.56592	0.00275095	-3.49323	0.000145737
FSDG_RS05185		-3.48729	1.22834e-06	-3.48729	1.22834e-06	-3.48729	2.68447e-11
FSDG_RS10255		-2.97976	0.00770722	-3.98387	0.00373304	-3.48181	0.000632435
FSDG_RS04150		-3.94582	0.00117954	-2.98506	0.0357172	-3.46544	0.00245375
FSDG_RS04340		-3.33606	0.000349778	-3.59106	0.000533959	-3.46356	1.07084e-05
FSDG_RS04130		-3.45966	0.0018957	-3.45966	0.0018957	-3.45966	1.06188e-05
FSDG_RS04060		-3.45437	0.00050943	-3.45437	0.00050943	-3.45437	1.04423e-06
FSDG_RS03615		-3.43623	0.00764306	-3.43623	0.00764306	-3.43623	0.000126896
FSDG_RS07735		-3.50594	0.0538571	-3.35058	0.0102482	-3.42826	0.0097506
FSDG_RS03905		-3.03805	0.0143896	-3.81395	0.00486429	-3.426	0.00177765
FSDG_RS11895		-3.43794	0.0138663	-3.39873	0.00539698	-3.41834	0.00043578
FSDG_RS06125		-3.63662	0.00792689	-3.19391	0.00590606	-3.41526	0.000769734
FSDG_RS10845		-3.20743	0.00195616	-3.62125	0.000116903	-3.41434	2.91972e-05
FSDG_RS10555		-3.16952	0.023519	-3.65605	0.00508185	-3.41279	0.00225478
FSDG_RS08385		-2.88824	0.0225979	-3.93146	1.73675e-08	-3.40985	0.000956799
FSDG_RS09305		-4.65587	0.043813	-2.14175	0.00438794	-3.39881	0.0403274
FSDG_RS07160		-3.37811	0.00191982	-3.38702	0.00167407	-3.38257	4.77417e-05
FSDG_RS11015		-3.21351	0.0172662	-3.5314	0.00950639	-3.37245	0.000459714
FSDG_RS00975		-3.02517	0.0161636	-3.66495	0.00310842	-3.34506	0.00109225
FSDG_RS06315		-2.29323	0.0199269	-4.39221	0.0276802	-3.34272	0.0207962
FSDG_RS03510		-3.33127	0.000326831	-3.33127	0.000326831	-3.33127	4.78206e-07
FSDG_RS00415		-3.49343	7.08519e-05	-3.15212	0.0176647	-3.32278	0.000526133
FSDG_RS03745		-2.72272	0.0155678	-3.89518	0.0359482	-3.30895	0.0133456
FSDG_RS04335		-3.24909	0.00243576	-3.35518	0.00251972	-3.30213	0.000133099
FSDG_RS04100		-3.29594	0.000198627	-3.29594	0.000198627	-3.29594	1.99286e-07
FSDG_RS09975		-3.34841	0.00459065	-3.2334	0.00494645	-3.2909	0.000286259
FSDG_RS03895		-3.27593	0.0343842	-3.27593	0.0343842	-3.27593	0.00192657
FSDG_RS07410		-3.27679	0.00272676	-3.25944	0.00248134	-3.26812	0.000101315
FSDG_RS10010		-3.0867	0.00176873	-3.43799	0.0436498	-3.26234	0.00548882
FSDG_RS03385		-2.70797	0.00705334	-3.81398	0.00891469	-3.26098	0.00170336
FSDG_RS00895		-3.2986	0.0340492	-3.20448	0.0212721	-3.25154	0.0050475
FSDG_RS01670		-3.18819	0.000191707	-3.31108	0.000655773	-3.24963	7.55198e-06
FSDG_RS05660		-2.61955	0.00647461	-3.83361	0.00020625	-3.22658	0.000467048
FSDG_RS09745		-2.54975	0.00067621	-3.89713	0.049858	-3.22344	0.0160329
FSDG_RS10485		-3.21981	0.00027098	-3.21981	0.00027098	-3.21981	3.43973e-07
FSDG_RS09250		-2.90954	0.00090701	-3.51621	0.000447486	-3.21287	3.79395e-05
FSDG_RS09480		-3.29856	0.0290232	-3.10106	0.00643388	-3.19981	0.00385715
FSDG_RS10250		-2.92654	0.0026252	-3.46864	0.000540722	-3.19759	7.43908e-05
FSDG_RS11725		-2.97712	0.00279705	-3.39735	0.00176036	-3.18723	0.00014042
FSDG_RS08075		-2.91225	0.000348502	-3.45259	0.0149065	-3.18242	0.00106236
FSDG_RS04590		-2.66109	0.00276855	-3.69924	0.00189997	-3.18017	0.000613582
FSDG_RS05420		-2.35486	3.62773e-05	-4.00003	0.0099235	-3.17745	0.00484932
FSDG_RS10670		-2.98721	0.0107914	-3.35588	0.0107236	-3.17155	0.00102692
FSDG_RS01830		-3.16856	0.000291234	-3.16856	0.000291234	-3.16856	3.90443e-07
FSDG_RS05600		-2.9114	0.000483769	-3.42096	0.00173199	-3.16618	6.87329e-05
FSDG_RS00115		-2.69282	0.00514384	-3.62944	0.00416374	-3.16113	0.000607811
FSDG_RS05840		-2.95051	0.00186377	-3.37066	0.0025544	-3.16058	0.000118521
FSDG_RS00580		-2.88458	0.00119379	-3.43032	0.0089821	-3.15745	0.000545779
FSDG_RS04550		-3.15446	0.00966537	-3.15446	0.00966537	-3.15446	0.000193295
FSDG_RS10700		-3.14719	3.80695e-06	-3.14719	3.80695e-06	-3.14719	1.94495e-10
FSDG_RS01935		-2.64312	0.00237131	-3.64739	0.0401425	-3.14525	0.00830154
FSDG_RS11135		-3.13053	0.00985566	-3.13053	0.00985566	-3.13053	0.000200181
FSDG_RS06140		-3.06904	0.00556443	-3.1723	0.0180224	-3.12067	0.00132114
FSDG_RS09015		-2.31678	0.0534834	-3.92143	0.0501602	-3.11911	0.0226022
FSDG_RS08665		-3.11302	0.00429282	-3.11302	0.00429282	-3.11302	4.53113e-05
FSDG_RS00185		-2.41356	0.0479803	-3.80755	0.0495487	-3.11055	0.0206134
FSDG_RS01995		-3.10862	0.0538246	-3.10862	0.0538246	-3.10862	0.00439466
FSDG_RS01355		-3.01556	0.000322083	-3.19167	0.00595919	-3.10362	0.000173536
FSDG_RS11140		-3.10248	0.000889123	-3.10248	0.000889123	-3.10248	2.78646e-06
glgC		-2.74855	0.00177592	-3.43996	0.00142304	-3.09425	0.00017443
FSDG_RS10615		-2.6431	0.0430833	-3.53458	1.92347e-05	-3.08884	0.00225786
FSDG_RS08570		-3.07752	0.0178653	-3.0977	0.00101446	-3.08761	0.000915201
FSDG_RS05260		-3.5494	0.04821	-2.617	0.0162865	-3.0832	0.0137014
FSDG_RS07930		-2.93812	0.000174994	-3.20791	0.000788725	-3.07301	7.86694e-06
FSDG_RS10245		-2.54809	0.00916275	-3.59782	0.00454749	-3.07296	0.00119461
FSDG_RS07290		-2.57565	0.0131791	-3.56818	0.00884539	-3.07191	0.00178318
FSDG_RS03645		-2.70674	0.001255	-3.43586	0.029039	-3.0713	0.00431614
FSDG_RS04040		-2.84039	0.0223212	-3.29852	0.0100248	-3.06945	0.00234932
FSDG_RS06190		-2.8883	0.00129655	-3.24159	0.00880345	-3.06494	0.000499595
FSDG_RS09970		-3.02228	3.58971e-05	-3.10388	0.0007845	-3.06308	3.59595e-06
FSDG_RS01155		-2.95611	0.0188557	-3.16858	0.00858179	-3.06235	0.00074638
FSDG_RS01055		-2.21677	0.0122535	-3.89166	0.00173124	-3.05422	0.0040428
FSDG_RS10540		-3.05296	0.00805568	-3.05296	0.00805568	-3.05296	0.000139426
FSDG_RS04435		-2.66004	0.0257109	-3.44453	0.00226629	-3.05228	0.00203611
FSDG_RS03095		-2.33532	0.00302558	-3.76696	0.0337703	-3.05114	0.0139916
FSDG_RS03085		-2.68179	0.000609045	-3.41143	0.00230853	-3.04661	0.000225344
FSDG_RS07580		-2.9879	0.0119327	-3.08053	0.00624224	-3.03422	0.00125153
FSDG_RS07765		-3.09009	0.00490207	-2.97219	0.00892078	-3.03114	0.000686998
FSDG_RS06835		-2.74946	0.0150851	-3.29091	0.0197007	-3.02018	0.00189766
FSDG_RS10310		-2.83293	0.0468222	-3.18172	0.0447329	-3.00732	0.0066063
FSDG_RS07300		-3.06837	0.00452254	-2.9307	0.0124809	-2.99954	0.00107599
FSDG_RS03790		-2.99218	6.72496e-05	-2.99218	6.72496e-05	-2.99218	2.97808e-08
FSDG_RS11165		-2.98431	0.00632888	-2.98431	0.00632888	-2.98431	9.05507e-05
FSDG_RS09205		-3.00521	0.00115503	-2.96287	0.00512769	-2.98404	0.000102735
FSDG_RS07235		-2.85366	0.0108677	-3.11213	0.00468922	-2.98289	0.000904871
FSDG_RS01350		-2.73573	0.000177599	-3.21179	0.000309771	-2.97376	8.48837e-06
FSDG_RS06115		-2.93886	0.00368051	-3.00241	0.00333943	-2.97063	0.000287406
FSDG_RS02785		-2.95623	0.0496374	-2.9759	0.0419575	-2.96606	0.0159843
FSDG_RS06850		-3.27553	0.0424836	-2.65248	0.00542668	-2.96401	0.0083744
FSDG_RS05780		-2.48621	0.0107884	-3.38436	0.00178747	-2.93529	0.000863143
FSDG_RS04565		-2.48143	0.00131437	-3.37219	0.00146216	-2.92681	0.000343265
FSDG_RS03765		-2.87689	0.00587363	-2.87689	0.00587363	-2.87689	7.92471e-05
FSDG_RS08725		-2.13949	0.00552002	-3.6081	0.00225731	-2.8738	0.00223993
FSDG_RS02370		-2.87283	0.000339871	-2.87283	0.000339871	-2.87283	5.12268e-07
FSDG_RS10220		-2.54009	0.00315673	-3.20008	0.000103234	-2.87009	7.54243e-05
FSDG_RS04595		-2.83942	0.000873649	-2.88541	0.00935473	-2.86242	0.000365798
FSDG_RS06590		-2.18015	0.00552144	-3.5416	0.0245578	-2.86087	0.0105085
FSDG_RS02615		-2.65492	0.000478216	-3.04049	0.0104044	-2.8477	0.000594945
FSDG_RS07000		-2.86464	0.00922467	-2.83047	0.000879936	-2.84755	0.000334055
FSDG_RS10085		-3.01194	8.56256e-05	-2.68189	0.0254426	-2.84692	0.000972351
FSDG_RS11195		-2.84153	0.00134636	-2.84153	0.00134636	-2.84153	5.79714e-06
FSDG_RS07825		-2.57603	0.000554583	-3.10653	0.00117881	-2.84128	4.77793e-05
FSDG_RS04455		-2.75259	0.00975967	-2.92034	0.000628205	-2.83647	0.00018635
FSDG_RS09150		-2.39077	0.0346666	-3.24571	0.0214509	-2.81824	0.00747698
FSDG_RS02730		-2.58595	0.0479972	-3.03848	0.00642873	-2.81222	0.00274616
FSDG_RS08430		-2.78545	0.00922949	-2.83058	0.0243133	-2.80801	0.00274956
FSDG_RS05560		-2.71034	0.0276964	-2.89504	0.0109823	-2.80269	0.00291996
FSDG_RS10850		-2.5713	0.00195237	-3.03052	0.00335336	-2.80091	0.000282526
FSDG_RS03715		-2.70294	0.0307514	-2.89317	0.0399938	-2.79805	0.0100793
FSDG_RS06460		-2.4954	0.0317036	-3.07802	0.00315291	-2.78671	0.00206897
FSDG_RS08935		-2.67849	0.000559945	-2.88687	0.00688954	-2.78268	0.00027021
mglC		-2.28156	0.000132837	-3.28317	0.00170546	-2.78237	0.000440074
FSDG_RS03410		-2.43481	0.0125652	-3.12689	0.000889599	-2.78085	0.000446092
FSDG_RS08170		-2.63307	0.000745291	-2.92761	0.00181096	-2.78034	3.99483e-05
FSDG_RS05065		-2.3859	0.00024082	-3.16623	0.00672329	-2.77606	0.000777303
FSDG_RS05955		-2.65921	0.00799391	-2.89133	0.00940538	-2.77527	0.00136853
FSDG_RS07545		-3.17232	0.0137348	-2.37263	0.00401613	-2.77248	0.00221401
FSDG_RS03665		-2.64254	0.00547447	-2.89434	0.00340551	-2.76844	0.00036552
FSDG_RS10055		-2.72895	0.0033005	-2.80165	0.00579225	-2.7653	0.00042354
FSDG_RS10180		-2.61735	0.000395033	-2.90903	0.00222974	-2.76319	3.80801e-05
FSDG_RS03785		-2.90491	0.0106936	-2.59651	0.0118272	-2.75071	0.00198026
FSDG_RS02640		-2.93838	0.0133326	-2.54615	0.00687296	-2.74227	0.00150899
FSDG_RS08680		-2.66197	0.0414259	-2.81745	0.0134241	-2.73971	0.00678816
FSDG_RS06455		-2.62859	0.0140377	-2.84566	0.00253275	-2.73712	0.00088884
FSDG_RS01950		-2.90125	0.00774739	-2.56504	0.00168793	-2.73315	0.000487333
FSDG_RS01260		-2.61211	0.0407153	-2.83924	0.0178384	-2.72567	0.00403357
FSDG_RS04870		-2.91635	7.62226e-06	-2.52999	0.0189629	-2.72317	0.000545633
FSDG_RS06305		-2.30878	0.00996644	-3.12811	0.00417208	-2.71844	0.000645395
FSDG_RS08730		-2.98039	0.00124584	-2.4483	0.0517171	-2.71434	0.00423373
FSDG_RS07755		-2.43095	0.00654094	-2.98711	0.00416928	-2.70903	0.000751486
FSDG_RS04065		-2.70623	0.0184961	-2.70623	0.0184961	-2.70623	0.000622868
FSDG_RS07530		-2.39222	0.00118414	-3.01322	0.00201689	-2.70272	0.000174114
FSDG_RS01325		-2.47397	0.0151609	-2.93092	0.00076716	-2.70244	0.000648702
FSDG_RS00390		-2.78741	0.000163272	-2.61693	0.0486396	-2.70217	0.003371
FSDG_RS01640		-2.23616	0.0221981	-3.15894	0.0153743	-2.69755	0.00682917
FSDG_RS04740		-2.46794	0.00064579	-2.91562	0.00738492	-2.69178	0.000315977
FSDG_RS11160		-2.69068	0.00371883	-2.69068	0.00371883	-2.69068	3.5098e-05
FSDG_RS10205		-2.40138	0.000143976	-2.97252	4.03307e-05	-2.68695	9.73762e-06
FSDG_RS09485		-2.49377	0.00198365	-2.87401	0.0132185	-2.68389	0.00113852
FSDG_RS05940		-2.05949	0.0103362	-3.29832	0.0269107	-2.6789	0.0108589
FSDG_RS11215		-2.67671	5.70467e-05	-2.67671	5.70467e-05	-2.67671	2.2316e-08
FSDG_RS01615		-2.67081	0.00491694	-2.67081	0.00491694	-2.67081	5.77076e-05
FSDG_RS07550		-3.10495	0.00451418	-2.23557	0.027277	-2.67026	0.00218814
FSDG_RS03230		-2.1279	0.000193111	-3.21099	0.00173195	-2.66945	0.000688986
FSDG_RS09420		-2.50985	0.0131779	-2.81586	0.00433728	-2.66285	0.000637978
FSDG_RS07470		-3.01167	0.000193369	-2.3073	0.0356957	-2.65949	0.00165013
FSDG_RS09505		-2.5511	0.00273115	-2.75241	0.0073699	-2.65175	0.000554837
FSDG_RS05835		-2.34728	0.00687914	-2.95289	0.00233323	-2.65009	0.000655463
FSDG_RS03380		-2.39462	0.0526161	-2.88823	0.0112371	-2.64143	0.0068206
FSDG_RS06650		-2.46283	0.0135686	-2.81474	0.0110828	-2.63879	0.00240464
FSDG_RS00140		-2.55979	0.0181542	-2.71671	0.00424511	-2.63825	0.000729323
FSDG_RS12005		-2.64462	0.00254025	-2.61532	0.00833268	-2.62997	0.000367616
FSDG_RS01835		-2.62918	0.00146036	-2.62918	0.00146036	-2.62918	6.69286e-06
FSDG_RS07390		-2.10395	0.0231324	-3.1527	0.0182057	-2.62832	0.0049376
FSDG_RS05470		-2.27043	0.0125175	-2.98585	0.000362968	-2.62814	0.000512527
FSDG_RS08760		-2.27754	0.0219473	-2.97795	0.00480141	-2.62774	0.00273678
FSDG_RS09960		-2.28046	0.0059027	-2.9748	0.00200575	-2.62763	0.0005083
FSDG_RS02330		-2.62724	1.73608e-05	-2.62724	1.73608e-05	-2.62724	2.77371e-09
FSDG_RS03505		-2.82462	0.00203711	-2.41869	0.000711907	-2.62166	8.69844e-05
FSDG_RS01365		-2.53045	0.00733494	-2.71054	0.0010953	-2.6205	0.000264528
FSDG_RS03770		-2.4104	0.0130677	-2.83054	0.00172229	-2.62047	0.000295897
FSDG_RS04940		-2.4026	0.0530196	-2.83674	0.0168232	-2.61967	0.0044676
FSDG_RS02375		-2.61793	8.85991e-05	-2.61793	8.85991e-05	-2.61793	4.83038e-08
FSDG_RS11710		-2.23595	0.000976458	-2.99895	0.0251325	-2.61745	0.0044846
FSDG_RS02000		-2.60611	0.0123285	-2.60611	0.0123285	-2.60611	0.000299394
FSDG_RS06845		-2.00312	0.036451	-3.20751	0.041573	-2.60531	0.022651
FSDG_RS02270		-2.81401	0.00508105	-2.39197	0.0185114	-2.60299	0.00107205
FSDG_RS05445		-2.48891	0.0380097	-2.71103	0.0287708	-2.59997	0.00461209
FSDG_RS03675		-2.26782	0.0230102	-2.91431	0.00579939	-2.59106	0.00267118
FSDG_RS10260		-2.32088	0.00142517	-2.85342	0.0014459	-2.58715	5.90516e-05
FSDG_RS06275		-2.68277	0.0408372	-2.49126	0.0501011	-2.58702	0.0172219
FSDG_RS02835		-2.36517	0.000395776	-2.80878	0.0151422	-2.58698	0.000997961
FSDG_RS04345		-2.33324	0.00288133	-2.83735	0.00127002	-2.5853	0.000182563
FSDG_RS07925		-2.52635	0.00945047	-2.64343	0.00325193	-2.58489	0.000429314
FSDG_RS07455		-2.1814	0.00318159	-2.96289	0.00416077	-2.57214	0.000762146
FSDG_RS12095		-2.40944	0.0452185	-2.73065	0.0148559	-2.57004	0.0060543
FSDG_RS06325		-2.43953	0.00716351	-2.69728	0.0224629	-2.5684	0.00314443
FSDG_RS07940		-2.43002	0.00106833	-2.69584	0.00900119	-2.56293	0.000447042
FSDG_RS06825		-2.47154	0.0267711	-2.62772	0.0268332	-2.54963	0.00522507
FSDG_RS11180		-2.89991	0.000672817	-2.19119	0.0467879	-2.54555	0.00253761
FSDG_RS07955		-2.60212	0.0375219	-2.4881	0.0371174	-2.54511	0.00800006
FSDG_RS09080		-2.3078	0.0240227	-2.75778	0.0150811	-2.53279	0.00170049
FSDG_RS10795		-2.67731	0.00330893	-2.38415	0.00270062	-2.53073	0.000212145
FSDG_RS04715		-2.3058	0.0336979	-2.7516	0.0118604	-2.5287	0.00180802
FSDG_RS02660		-2.34104	0.0435505	-2.70293	0.0151441	-2.52199	0.00565743
FSDG_RS05565		-2.17744	0.0393687	-2.86585	0.00372683	-2.52164	0.00382566
FSDG_RS03020		-2.17561	0.00911148	-2.84967	0.0105174	-2.51264	0.00262325
FSDG_RS10690		-2.50909	0.000523589	-2.50909	0.000523589	-2.50909	1.09587e-06
FSDG_RS06235		-2.00175	0.0160268	-3.00817	0.000925603	-2.50496	0.00118141
FSDG_RS11430		-2.15858	0.0017708	-2.83873	0.000567247	-2.49865	0.000177121
FSDG_RS11730		-2.69951	0.0184041	-2.28867	0.00872156	-2.49409	0.00329707
FSDG_RS11615		-2.86464	0.0136416	-2.11414	0.0109885	-2.48939	0.00413228
FSDG_RS06905		-2.40005	0.00189344	-2.57188	0.00192008	-2.48597	8.53439e-05
FSDG_RS09165		-2.36865	0.0106215	-2.59495	0.0241958	-2.4818	0.00418389
FSDG_RS09495		-2.27726	0.00166145	-2.68027	0.00122074	-2.47876	9.22178e-05
FSDG_RS11745		-2.39335	0.000179095	-2.55093	0.000544124	-2.47214	5.56448e-06
FSDG_RS10815		-2.2925	0.0410017	-2.64158	0.0251288	-2.46704	0.0103217
FSDG_RS05585		-2.20765	0.000801591	-2.72251	0.00176567	-2.46508	0.000120702
FSDG_RS03735		-2.34968	0.0165638	-2.5773	0.0250598	-2.46349	0.00431469
FSDG_RS10315		-2.54153	0.00324385	-2.38462	0.0168975	-2.46308	0.00129962
FSDG_RS10370		-2.52934	0.0124994	-2.38645	0.0165123	-2.45789	0.00288357
FSDG_RS09965		-2.03401	0.00645251	-2.87576	0.0009529	-2.45489	0.000708277
FSDG_RS06185		-2.31246	0.0308144	-2.59658	0.00369986	-2.45452	0.00289423
FSDG_RS03835		-2.45402	0.00431356	-2.45402	0.00431356	-2.45402	4.57019e-05
FSDG_RS09500		-2.47006	0.000217952	-2.43792	0.00215792	-2.45399	2.6675e-05
FSDG_RS00540		-2.42004	0.000978079	-2.48745	0.0035332	-2.45374	3.85674e-05
FSDG_RS04545		-2.51696	0.0509386	-2.38656	0.038282	-2.45176	0.0104561
FSDG_RS05580		-2.28636	0.00557565	-2.61598	0.00668161	-2.45117	0.000858236
FSDG_RS03780		-2.11723	0.00930551	-2.77711	0.00775951	-2.44717	0.00193574
FSDG_RS07585		-2.13806	0.0457526	-2.74923	0.0217593	-2.44364	0.00531458
FSDG_RS10270		-2.28606	0.0164623	-2.59228	0.00106946	-2.43917	0.000581663
FSDG_RS11175		-2.43022	0.00209885	-2.43022	0.00209885	-2.43022	1.27167e-05
FSDG_RS08960		-2.31207	0.00331573	-2.54487	0.0124733	-2.42847	0.0011028
FSDG_RS01570		-2.42169	0.000493202	-2.42169	0.000493202	-2.42169	9.86372e-07
FSDG_RS10730		-2.41329	0.00249033	-2.41329	0.00249033	-2.41329	1.72195e-05
FSDG_RS02635		-2.14541	8.35426e-05	-2.65035	0.0292545	-2.39788	0.00325153
FSDG_RS02445		-2.47558	0.0236045	-2.30323	0.00463024	-2.38941	0.00136542
FSDG_RS01070		-2.3544	0.00350387	-2.41288	0.00607533	-2.38364	0.000471413
FSDG_RS06875		-2.27291	0.001375	-2.48589	0.00981705	-2.3794	0.000470202
FSDG_RS05500		-2.35725	0.00209371	-2.39934	0.00357489	-2.37829	0.000141396
FSDG_RS09110		-2.18466	0.00788292	-2.56584	0.0051161	-2.37525	0.000925782
FSDG_RS04735		-2.04271	0.00820706	-2.70082	0.00895395	-2.37177	0.00187393
FSDG_RS06245		-2.15414	0.0428634	-2.574	0.0412112	-2.36407	0.0164816
FSDG_RS05535		-2.2583	0.0171644	-2.45399	0.0186701	-2.35615	0.00141026
FSDG_RS09090		-2.02713	0.0385484	-2.67045	0.0112689	-2.34879	0.00456632
FSDG_RS08165		-2.21813	0.0136639	-2.47759	0.00234981	-2.34786	0.000857504
FSDG_RS09245		-2.09836	0.0354259	-2.58899	0.0176823	-2.34368	0.00656299
FSDG_RS08755		-2.24591	0.00058294	-2.43721	0.00185972	-2.34156	2.03645e-05
FSDG_RS04745		-2.13655	0.0337453	-2.51377	0.007591	-2.32516	0.00155204
FSDG_RS00985		-2.30097	0.00431322	-2.3063	0.0155295	-2.30364	0.00142829
FSDG_RS09170		-2.42898	0.029681	-2.16749	0.0155943	-2.29823	0.00633043
FSDG_RS03775		-2.13606	0.0018546	-2.42574	0.00126444	-2.2809	9.10215e-05
FSDG_RS07600		-2.37438	0.0228004	-2.18225	0.00738672	-2.27831	0.00326102
FSDG_RS04720		-2.05585	0.00242209	-2.49512	0.00208768	-2.27548	0.000162687
FSDG_RS06180		-2.15856	0.00976757	-2.34826	0.0330486	-2.25341	0.00442223
FSDG_RS02595		-2.0486	0.000731481	-2.44333	0.00337412	-2.24597	0.000202063
FSDG_RS11720		-2.17242	0.00273091	-2.28563	0.00272622	-2.22902	0.000168826
FSDG_RS04330		-2.02803	0.0177114	-2.37093	0.0264329	-2.19948	0.00621223
FSDG_RS07425		-2.12574	0.0318589	-2.24507	0.00122625	-2.18541	0.00208669
FSDG_RS05050		-2.08061	0.00873184	-2.28819	0.0163647	-2.1844	0.00192171
FSDG_RS10065		-2.06637	0.0104672	-2.29329	0.0439857	-2.17983	0.00833452
FSDG_RS08545		-2.09312	0.0143496	-2.26215	0.0178575	-2.17764	0.00361754
FSDG_RS09515		-2.08748	0.00217594	-2.2433	0.0392271	-2.16539	0.00419984
FSDG_RS11735		-2.12284	0.0289994	-2.19623	0.0256361	-2.15954	0.00586602
FSDG_RS00970		-2.04453	0.00468199	-2.24947	0.00995153	-2.147	0.00105112
FSDG_RS02960		-2.03277	0.018451	-2.26115	0.00595162	-2.14696	0.00124212
FSDG_RS07935		-2.09347	0.00810644	-2.17852	0.011303	-2.136	0.00137672
FSDG_RS06615		-2.06588	0.0135111	-2.1609	0.0279195	-2.11339	0.00518478
FSDG_RS03200		-2.218	0.0359525	-2.00508	0.0199613	-2.11154	0.00883946
FSDG_RS08450		-2.10555	0.0484107	-2.1145	0.000790205	-2.11002	0.00430292
FSDG_RS10705		-2.03748	0.00835454	-2.03748	0.00835454	-2.03748	0.00014883
FSDG_RS10735		-2.03092	1.29357e-05	-2.03092	1.29357e-05	-2.03092	1.65659e-09
FSDG_RS00070		-2.30349	0.0373391	-2.23063	0.195065
FSDG_RS00075		-2.13325	0.00552437	-2.22713	0.17316
FSDG_RS00245		-2.12897	0.00845936	-3.70075	0.114125
FSDG_RS00275		-2.39104	0.0522728	-1.56442	0.263514
FSDG_RS00290		-3.73756	0.000208059	-2.66458	0.0745569
FSDG_RS00395		-5.38263	0.0161514	-4.5437	0.0590919
FSDG_RS00425		-2.58845	0.0418358	-3.84451	0.123167
FSDG_RS00490		-4.09535	0.0324671	-3.89669	0.057103
FSDG_RS00495		-3.84608	0.0427801	-1.14024	0.18403
FSDG_RS00625		-2.14049	0.00458145	0.167883	0.897242
FSDG_RS00715		-2.32395	0.0199272	-2.42817	0.0724288
FSDG_RS00920		-4.57889	0.027811	-4.2613	0.0580854
FSDG_RS01140		-4.79006	0.0410873	-3.01305	0.0695857
FSDG_RS01245		-2.83731	0.00178363	-2.97388	0.064138
FSDG_RS01625		-4.7864	0.000346863	-2.62158	0.0874371
FSDG_RS01705		-3.17197	0.00283954	-1.79147	0.288068
FSDG_RS01895		-2.91361	3.02406e-05	-1.84896	0.160145
FSDG_RS01960		-4.33401	1.29155e-05	-2.95807	0.0997234
FSDG_RS01980		-2.6284	0.00765123	-1.9702	0.079952
FSDG_RS02005		-2.92938	0.0078654	-1.70704	0.277454
FSDG_RS02290		-2.42496	0.026619	-1.85626	0.07214
FSDG_RS02605		-2.2212	0.00191955	-1.4683	0.145148
FSDG_RS02630		-2.03092	0.0403419	-1.71265	0.0028223
FSDG_RS02690		-2.73103	0.0117701	-1.86463	0.0385379
FSDG_RS02750		-3.30277	0.00321236	-4.22055	0.0567737
FSDG_RS03240		-2.00795	0.0388594	-2.13666	0.0610481
FSDG_RS03280		-3.71551	0.0575415	-3.92983	0.0329029
FSDG_RS03325		-3.2676	4.69337e-05	-0.0792188	0.843701
FSDG_RS03710		-2.76519	0.0084417	-3.86577	0.0866351
FSDG_RS03825		-3.67574	0.00741222	-0.497906	0.795862
FSDG_RS03880		-2.23805	0.0029567	-0.954384	0.512568
FSDG_RS03940		-4.08238	0.0504989	-3.81702	0.0925862
FSDG_RS03975		-5.31474	9.94897e-05	-3.86653	0.0601355
FSDG_RS04085		-4.78224	0.00162903	-3.45688	0.0781124
FSDG_RS04105		-3.32096	0.00366133	-2.46951	0.0709657
FSDG_RS04395		-4.03754	0.0249961	-3.00575	0.124275
FSDG_RS04530		-4.42417	0.0276876	-3.55279	0.177536
FSDG_RS04600		-2.39609	0.00768318	-4.15903	0.0760099
FSDG_RS04620		-4.28408	0.00329892	-1.91391	0.259921
FSDG_RS04630		-4.98023	0.0290384	-4.65801	0.0569521
FSDG_RS04655		-4.56621	0.0370073	-3.28465	0.169152
FSDG_RS04760		-2.35166	0.000508389	-1.02801	0.523114
FSDG_RS04875		-3.37001	0.0123361	-2.05309	0.250633
FSDG_RS04900		-5.66988	0.0113277	-3.59158	0.106685
FSDG_RS04965		-4.22635	0.0118031	-3.26697	0.0741064
FSDG_RS05055		-2.19544	0.0306491	-2.23126	0.0834252
FSDG_RS05255		-2.77423	0.00716748	-3.99339	0.0776133
FSDG_RS05325		-3.51979	0.0186867	-2.50801	0.140582
FSDG_RS05515		-2.38296	0.0261029	-2.31748	0.0582593
FSDG_RS05760		-5.31744	0.00131221	-2.36497	0.230158
FSDG_RS05850		-2.19035	0.0525402	-3.19703	0.0619287
FSDG_RS05855		-4.7405	0.0603191	-3.84748	0.0508372
FSDG_RS05880		-3.16582	0.00422864	-4.60319	0.0625084
FSDG_RS05965		-4.53016	0.0178929	-2.33082	0.0716564
FSDG_RS06020		-4.06588	2.31826e-06	-2.45578	0.202613
FSDG_RS06250		-3.42991	0.0025538	-6.28123	0.0608181
FSDG_RS06320		-2.64185	0.00460644	-4.54118	0.0806337
FSDG_RS06345		-2.80016	0.00702015	-1.42854	0.157737
FSDG_RS06490		-5.13608	0.00263077	-2.555	0.165033
FSDG_RS06600		-4.64222	0.0013697	-3.10698	0.131609
FSDG_RS06710		-4.32034	0.0503862	-4.24022	0.0596595
FSDG_RS06755		-2.29221	0.0100223	-1.98527	0.0543128
FSDG_RS06880		-5.5108	0.0253408	-3.41327	0.15735
FSDG_RS07115		-2.95589	0.0430843	-4.47845	0.0865285
FSDG_RS07150		-2.62649	0.0286421	-1.85492	0.0551842
FSDG_RS07180		-4.70153	0.00490883	-3.34611	0.10349
FSDG_RS07340		-2.0773	0.0146646	-1.90984	0.0349087
FSDG_RS07350		-2.28163	0.00233133	-1.98071	0.00959761
FSDG_RS07400		-3.82337	0.00985885	-1.06911	0.54597
FSDG_RS07405		-4.35748	4.65901e-07	0.411467	0.39609
FSDG_RS07420		-5.27088	0.000516038	-2.90549	0.0882148
FSDG_RS07720		-2.26348	0.0172885	-2.9917	0.0932126
FSDG_RS07815		-2.00115	0.0461807	-0.959391	0.277069
FSDG_RS07860		-4.18775	0.0494734	-2.9364	0.0825841
FSDG_RS07870		-2.43596	0.0214198	-1.7682	0.0461327
FSDG_RS07920		-2.03101	0.00134633	-1.92277	0.00489248
FSDG_RS08035		-5.36915	0.0446399	-4.83043	0.0765612
FSDG_RS08050		-4.60824	0.0515024	-1.96963	0.0816158
FSDG_RS08130		-3.41266	0.0236438	-1.7938	0.2516
FSDG_RS08525		-2.23979	0.0110299	-2.86353	0.0697527
FSDG_RS08635		-4.8663	7.69613e-06	-3.32415	0.0987052
FSDG_RS08645		-4.15882	0.000167419	-2.86629	0.0970719
FSDG_RS08745		-3.73593	0.000187429	-2.54252	0.106818
FSDG_RS08785		-4.83652	0.0213115	-3.74363	0.0938887
FSDG_RS08800		-4.83622	0.00747739	-3.78007	0.0575771
FSDG_RS08805		-3.60701	0.000450047	-2.44441	0.113792
FSDG_RS09220		-3.94171	0.0312297	-3.39109	0.125877
FSDG_RS09265		-2.54075	0.00954179	-2.50805	0.0653051
FSDG_RS09490		-2.22933	0.0203076	-2.64167	0.078088
FSDG_RS09540		-2.04289	0.0311531	-1.83845	0.0423506
FSDG_RS09615		-2.45451	0.0119919	-1.93891	0.00446435
FSDG_RS09985		-2.93493	0.0119131	-1.05049	0.417091
FSDG_RS09995		-3.7691	0.0226344	-2.93732	0.092759
FSDG_RS10405		-6.62589	0.0312111	-4.85036	0.0912305
FSDG_RS10435		-5.00983	0.00179519	0.0804341	0.925185
FSDG_RS10445		-4.26677	0.0293986	-4.59074	0.104266
FSDG_RS10525		-2.80202	0.00216863	-1.62172	0.262959
FSDG_RS10640		-3.68603	0.0491032	-3.50521	0.0794692
FSDG_RS10645		-3.42085	0.0258763	-3.02819	0.0927959
FSDG_RS10885		-2.48387	0.0141965	-2.04297	0.0665217
FSDG_RS11060		-3.92791	0.0393755	-2.5114	0.160894
FSDG_RS11150		-2.41367	0.000672711	-1.36733	0.27287
FSDG_RS11185		-2.64629	8.04691e-05	-1.92929	0.0584743
FSDG_RS11270		-6.88238	0.00054049	-1.72333	0.0688971
FSDG_RS11275		-6.47255	0.00212702	-1.08296	0.423141
FSDG_RS11280		-6.38521	0.0037207	-0.248457	0.861624
FSDG_RS11300		-5.68537	0.0122897	-0.243294	0.785107
FSDG_RS11305		-5.20127	0.0443426	-0.38595	0.641506
FSDG_RS11310		-5.25853	0.0318444	-0.560009	0.584706
FSDG_RS11455		-2.03027	0.00226485	-1.60253	0.0240723
FSDG_RS11640		-2.45489	0.00840783	-0.927374	0.595371
FSDG_RS11960		-2.46953	0.0235044	-3.53174	0.0598349
ribH		-2.44944	0.00326834	-2.32145	0.0784108
FSDG_RS00005		-4.35551	0.0615422	-3.16129	0.0440472
FSDG_RS00010		-4.5704	0.0980286	-3.56099	0.004486
FSDG_RS00085		-2.88273	0.104167	-3.17056	0.0458963
FSDG_RS00110		-2.4287	0.11173	-2.39352	0.00260183
FSDG_RS00155		-4.46243	0.0802848	-3.06858	0.023231
FSDG_RS00210		-1.19641	0.00704773	-2.03927	0.00444486
FSDG_RS00420		-4.67584	0.0733832	-3.46634	0.0360882
FSDG_RS00560		-2.14247	0.0752836	-3.95911	0.0384017
FSDG_RS00565		-1.91412	0.00732083	-2.97853	0.0121964
FSDG_RS00655		-2.02708	0.117007	-4.81269	0.0350556
FSDG_RS00670		-1.8846	0.0169952	-2.10108	0.0313892
FSDG_RS00675		-3.07817	0.0891971	-4.96741	0.00162118
FSDG_RS00815		-4.56592	0.076834	-2.19375	0.0113338
FSDG_RS00855		-2.63926	0.0970759	-4.86116	1.76808e-05
FSDG_RS00860		-1.26488	0.473313	-3.25617	0.0509748
FSDG_RS00865		-1.01359	0.0160714	-2.3049	0.00171977
FSDG_RS00925		-1.72476	0.151821	-5.25474	0.0206382
FSDG_RS01080		-0.805336	0.109012	-2.06913	0.050845
FSDG_RS01120		-1.24506	0.236729	-2.84152	0.0222664
FSDG_RS01125		-3.78288	0.0836208	-2.34267	0.0147064
FSDG_RS01150		-3.72904	0.0903468	-1.34318	0.544713
FSDG_RS01210		-1.92333	0.00443259	-2.87773	0.00689439
FSDG_RS01250		-1.72447	0.0221666	-4.52271	0.00106145
FSDG_RS01255		-1.90317	0.00556592	-2.77711	0.00226676
FSDG_RS01330		-1.98926	0.0176051	-2.54103	0.00554082
FSDG_RS01360		-1.42774	0.0252903	-2.09986	0.00634682
FSDG_RS01375		-2.05331	0.109159	-4.8991	0.0343556
FSDG_RS01380		-1.88531	0.0615441	-2.48871	0.00893918
FSDG_RS01600		-1.27015	0.360569	-2.49759	1.37717e-05
FSDG_RS01690		-1.75158	0.120673	-2.09665	0.0483499
FSDG_RS01695		-2.02808	0.117627	-3.03526	4.54832e-05
FSDG_RS01740		-1.73627	0.0283297	-2.60437	0.00710039
FSDG_RS01780		-1.47611	0.190162	-2.68053	0.00936396
FSDG_RS01795		-2.95133	0.15541	-5.90586	0.00185673
FSDG_RS01810		-3.32851	0.203654	-2.3313	0.00741076
FSDG_RS01870		-2.09372	0.258379	-3.69629	0.0412442
FSDG_RS01940		-1.88694	0.00794797	-2.3583	0.00036095
FSDG_RS01955		-4.11361	0.0891238	-3.52551	4.70363e-05
FSDG_RS02015		-0.976531	0.557567	-2.34826	0.0252039
FSDG_RS02110		-1.87852	0.0213943	-2.50491	0.0156107
FSDG_RS02115		-1.79634	0.00786513	-2.43689	0.0162897
FSDG_RS02265		-1.96556	0.0230043	-2.10017	0.0165515
FSDG_RS02300		-3.85282	0.193789	-5.54027	0.02344
FSDG_RS02305		-1.48576	0.00129932	-2.56241	0.000663777
FSDG_RS02310		-1.93921	0.033901	-2.29605	0.00962016
FSDG_RS02420		-2.13979	0.248292	-3.60423	0.00400369
FSDG_RS02455		-1.84851	0.249733	-4.2754	0.000160583
FSDG_RS02490		-2.61528	0.273529	-3.07739	0.0296615
FSDG_RS02550		-5.36137	0.074388	-2.69667	0.00517095
FSDG_RS02565		-1.62152	0.00322525	-2.25795	0.00601502
FSDG_RS02580		-1.89588	0.00582718	-2.43509	0.004057
FSDG_RS02655		-1.74461	0.00648634	-2.51291	0.0110356
FSDG_RS02755		-2.13964	0.317417	-5.28162	0.00494108
FSDG_RS02765		-1.83856	0.135047	-3.02363	0.0296491
FSDG_RS02770		-2.4043	0.0968879	-3.37371	0.0327862
FSDG_RS02870		-1.71045	0.0595779	-2.03787	0.0418013
FSDG_RS02880		-1.39342	0.00735956	-2.43868	0.000465094
FSDG_RS02885		-1.97	0.00935918	-2.14397	0.00882757
FSDG_RS02895		-1.80618	0.0942382	-2.68623	0.0290367
FSDG_RS02950		-1.8462	0.0496407	-4.19218	0.0450572
FSDG_RS02975		-1.80548	0.437832	-4.48254	0.0398039
FSDG_RS03005		-1.50293	0.365664	-2.95707	0.000263322
FSDG_RS03045		-2.301	0.114757	-2.15504	0.0253155
FSDG_RS03080		-4.03229	0.0669377	-4.34342	0.033592
FSDG_RS03155		-1.8715	0.0229765	-3.15697	0.00422775
FSDG_RS03190		-3.22424	0.127422	-3.79548	0.0315783
FSDG_RS03195		-1.4419	0.115266	-4.46866	0.0435268
FSDG_RS03220		-1.79174	0.0715783	-2.43232	0.0112349
FSDG_RS03235		-3.71594	0.164255	-2.54784	0.00638503
FSDG_RS03275		-3.78173	0.059978	-4.48021	0.00614861
FSDG_RS03280		-3.71551	0.0575415	-3.92983	0.0329029
FSDG_RS03285		-2.57134	0.20786	-4.37662	0.0297426
FSDG_RS03305		-4.26542	0.0646252	-2.89958	0.00527252
FSDG_RS03310		-2.06387	0.243496	-3.69176	0.0472071
FSDG_RS03360		-2.92885	0.119763	-1.85374	0.0360065
FSDG_RS03370		-1.9907	0.013009	-2.75676	0.0329771
FSDG_RS03375		-1.46937	0.282196	-3.14857	0.0317069
FSDG_RS03390		-2.1743	0.339273	-5.11168	0.0130299
FSDG_RS03395		-4.73002	0.07586	-4.9759	0.0463506
FSDG_RS03415		-1.89001	0.431737	-5.66438	0.00463704
FSDG_RS03455		-2.48769	0.0726916	-3.00533	0.0364732
FSDG_RS03495		-2.70017	0.111387	-3.01026	0.0488074
FSDG_RS03560		-3.79996	0.0581072	-5.13779	0.000700006
FSDG_RS03575		-1.06626	0.272756	-4.97542	0.0300258
FSDG_RS03580		-2.23226	0.0744897	-2.42524	0.000104916
FSDG_RS03670		-1.79635	0.0290024	-2.82036	0.0435393
FSDG_RS03750		-1.75698	0.0170255	-2.12822	0.00748005
FSDG_RS03755		-1.91923	0.172167	-3.35437	0.0163773
FSDG_RS03840		-3.13194	0.117444	-4.70194	1.74331e-06
FSDG_RS03920		-2.67998	0.181513	-3.8197	0.0184784
FSDG_RS03935		-2.95609	0.154485	-4.63862	2.15383e-06
FSDG_RS03970		-3.16285	0.0638223	-2.39076	0.0111127
FSDG_RS03985		-3.88429	0.0557449	-4.17748	0.0237128
FSDG_RS03995		-3.6172	0.0701356	-3.96817	0.0451891
FSDG_RS04020		-4.71032	0.066594	-5.02583	0.0207829
FSDG_RS04045		-5.04842	0.0679291	-5.00513	0.0544117
FSDG_RS04055		-3.7736	0.120505	-5.52103	0.00221018
FSDG_RS04075		-1.99334	0.141192	-3.0378	0.000598017
FSDG_RS04145		-3.96029	0.090082	-3.45907	0.00857652
FSDG_RS04225		-2.78963	0.131479	-2.59964	0.0228604
FSDG_RS04230		-1.99371	0.0133159	-2.01053	0.00262581
FSDG_RS04255		-1.37189	0.0161255	-2.06464	0.0238382
FSDG_RS04300		-3.63622	0.145032	-2.71114	0.0247308
FSDG_RS04420		-1.60879	0.154321	-2.37415	0.0542549
FSDG_RS04450		-3.71333	0.0902559	-2.94865	0.0141144
FSDG_RS04460		-2.11027	0.135146	-2.38896	0.0878183
FSDG_RS04475		-1.80854	0.08808	-2.57107	0.0466202
FSDG_RS04580		-1.98008	0.0264178	-2.49673	0.0314514
FSDG_RS04605		-1.97909	0.0155748	-2.17414	0.0028191
FSDG_RS04635		-3.60553	0.114174	-5.56945	0.0237399
FSDG_RS04650		-2.62938	0.0760532	-3.00126	0.0440622
FSDG_RS04660		-3.64693	0.0573698	-5.12194	0.0117406
FSDG_RS04665		-0.877375	0.0269699	-4.85017	0.0117993
FSDG_RS04675		-1.84574	0.0714838	-2.98262	0.020166
FSDG_RS04725		-1.50777	0.149773	-2.30788	0.0470102
FSDG_RS04800		-3.11587	0.0871525	-4.48958	0.0202193
FSDG_RS04805		-1.29268	0.212273	-2.70354	0.0419531
FSDG_RS04810		-1.73658	0.0439298	-5.95793	1.30809e-05
FSDG_RS04815		-3.21363	0.0953953	-4.60483	0.00968975
FSDG_RS04820		-1.98061	0.0586696	-3.66169	0.0440308
FSDG_RS04830		-1.50888	0.420295	-3.47057	0.045726
FSDG_RS04865		-3.47416	0.0898623	-2.42804	0.050744
FSDG_RS04885		-1.5185	0.0776609	-2.04474	0.000428112
FSDG_RS04895		-4.48586	0.08353	-3.20915	0.046732
FSDG_RS04910		-1.6817	0.173392	-2.28326	0.0426136
FSDG_RS04920		-1.69455	0.035963	-2.34569	0.0462132
FSDG_RS04930		-4.08179	0.0611369	-4.39814	0.0404096
FSDG_RS04945		-3.14294	0.263017	-5.61957	0.0360597
FSDG_RS04960		-1.7413	0.355447	-2.8952	0.0470734
FSDG_RS04990		-1.99766	0.339435	-2.09211	0.0201275
FSDG_RS05035		-1.46976	0.0918419	-2.76539	0.0277393
FSDG_RS05100		-1.92777	0.0365463	-2.60751	0.00924857
FSDG_RS05125		-1.39335	0.192055	-2.49403	0.0480162
FSDG_RS05145		-3.90624	0.0554984	-5.18867	0.0267519
FSDG_RS05200		0.36669	0.843396	-2.92621	0.00588705
FSDG_RS05215		-1.7375	0.100319	-2.4409	0.0365384
FSDG_RS05265		-1.49807	0.131353	-3.85653	0.045874
FSDG_RS05300		-3.52086	0.0613397	-4.64041	0.00401524
FSDG_RS05310		-1.74479	0.260042	-2.77727	0.0429025
FSDG_RS05340		-2.36814	0.119834	-0.732428	0.0293224
FSDG_RS05345		-1.81407	0.326048	-4.34289	0.0117649
FSDG_RS05355		-1.88022	0.0592257	-4.61062	0.0484218
FSDG_RS05390		-1.88366	0.0897939	-2.61995	0.0158184
FSDG_RS05405		-4.78007	0.0795935	-5.35485	0.0333167
FSDG_RS05430		-3.84481	0.118279	-6.06714	0.0119625
FSDG_RS05440		-1.8667	0.013107	-2.89327	0.0252533
FSDG_RS05480		-1.3145	0.226749	-2.04824	0.0429293
FSDG_RS05485		-4.3223	0.0591509	-3.01231	0.00681544
FSDG_RS05490		-2.35469	0.0584059	-1.84348	0.0398101
FSDG_RS05550		-1.5979	0.00677213	-2.71887	0.0362167
FSDG_RS05555		-2.92541	0.0693548	-3.95622	0.0271853
FSDG_RS05625		-1.48216	0.0859094	-2.25181	0.0409906
FSDG_RS05630		-1.65159	0.0420005	-2.27359	0.00595524
FSDG_RS05650		-2.08804	0.200372	-4.72313	0.000143797
FSDG_RS05665		-4.11069	0.0560505	-4.89255	0.0221641
FSDG_RS05680		-2.96258	0.155494	-3.44376	0.053005
FSDG_RS05715		-3.79423	0.0937618	-3.37204	0.0433163
FSDG_RS05720		-2.92838	0.125948	-5.75735	0.000236064
FSDG_RS05725		-2.40678	0.191062	-3.86799	0.0461566
FSDG_RS05735		-3.22025	0.0550543	-3.80963	0.0137276
FSDG_RS05740		-3.94355	0.083368	-4.39748	0.0255973
FSDG_RS05750		-2.47667	0.221006	-4.15085	0.00027734
FSDG_RS05755		-1.58722	0.386992	-4.66577	0.000714929
FSDG_RS05765		-3.05864	0.156954	-5.08827	0.0186783
FSDG_RS05785		-1.88529	0.0204978	-2.44052	0.000501731
FSDG_RS05810		-1.90251	0.0109427	-2.13399	0.0185017
FSDG_RS05820		-3.98096	0.073648	-4.58959	0.0279741
FSDG_RS05855		-4.7405	0.0603191	-3.84748	0.0508372
FSDG_RS05860		-3.41184	0.0730384	-4.9207	0.0124566
FSDG_RS05870		-1.87762	0.031316	-2.62731	0.00120949
FSDG_RS05875		-2.28674	0.147979	-1.70771	0.0331889
FSDG_RS05890		-0.992641	0.593556	-4.18586	0.00229661
FSDG_RS05930		-1.56963	0.0779011	-4.26574	0.0494795
FSDG_RS05950		-3.03115	0.124576	-4.57194	0.0264039
FSDG_RS06085		-3.5475	0.124858	-4.31107	0.0473893
FSDG_RS06095		-2.17632	0.0598261	-3.02815	0.0245854
FSDG_RS06110		-1.80096	0.023379	-2.45076	0.0302116
FSDG_RS06150		-1.44276	0.0100612	-4.66469	0.0181598
FSDG_RS06195		-4.08508	0.0766073	-4.42405	0.0502372
FSDG_RS06220		-1.96644	0.0148586	-3.06903	0.0031622
FSDG_RS06225		-1.61516	0.182332	-5.61858	0.0238775
FSDG_RS06360		-2.96252	0.126308	-2.38372	0.0158171
FSDG_RS06445		-4.79479	0.0814287	-5.86933	0.0211223
FSDG_RS06570		-0.0886471	0.897796	-2.07482	0.0525279
FSDG_RS06585		-3.78387	0.109113	-7.2731	0.000133011
FSDG_RS06610		-1.64645	0.0587827	-2.24928	0.00982894
FSDG_RS06625		-1.96085	0.0617741	-2.7867	0.0204455
FSDG_RS06630		-3.91871	0.109677	-3.93292	0.0130126
FSDG_RS06635		-2.76635	0.193688	-3.0293	0.0542459
FSDG_RS06645		-1.54628	0.0498917	-2.03775	0.0122579
FSDG_RS06655		-3.87204	0.0968095	-3.25265	0.00352247
FSDG_RS06665		-1.59228	0.42097	-4.24866	0.022639
FSDG_RS06675		-2.4769	0.20909	-4.38537	0.0233614
FSDG_RS06680		-1.39898	0.423737	-4.05589	0.00737642
FSDG_RS06685		-2.09516	0.24209	-4.01255	0.0189205
FSDG_RS06690		-2.49509	0.156822	-4.19859	0.00762531
FSDG_RS06695		-3.20589	0.159271	-3.95732	0.0269836
FSDG_RS06700		-1.9437	0.0652189	-2.96881	0.013079
FSDG_RS06720		-4.20996	0.06234	-2.80699	0.0196811
FSDG_RS06820		-1.99328	0.0199423	-2.2318	0.0129502
FSDG_RS06870		-1.82444	0.0941009	-2.15678	0.0109267
FSDG_RS06950		-2.85533	0.1603	-1.65603	0.0405154
FSDG_RS06955		-1.85509	0.11148	-3.85214	0.029101
FSDG_RS06960		-3.20629	0.1063	-2.80405	0.0215275
FSDG_RS06990		-1.95482	0.0147378	-3.12676	0.0140397
FSDG_RS07020		-2.00167	0.0659137	-2.33061	0.0246652
FSDG_RS07055		-3.49497	0.0784276	-3.56632	0.0658905
FSDG_RS07085		-2.77042	0.16643	-2.17065	0.0247763
FSDG_RS07110		-3.94693	0.0985233	-2.14187	0.0113119
FSDG_RS07120		-0.0233674	0.972826	-5.21114	4.03581e-05
FSDG_RS07145		-2.63867	0.186894	-1.9632	0.019129
FSDG_RS07170		-3.00157	0.141622	-5.63593	0.000801182
FSDG_RS07185		-1.55094	0.275323	-3.87999	0.000508265
FSDG_RS07205		-2.46145	0.214075	-4.46666	0.0263859
FSDG_RS07210		-3.88848	0.0711675	-5.43763	0.000127994
FSDG_RS07245		-1.70019	0.0117757	-2.19382	0.00312007
FSDG_RS07305		-2.52808	0.076401	-3.33517	0.0366508
FSDG_RS07365		-0.59277	0.458947	-2.04197	0.0138262
FSDG_RS07435		-1.16021	0.114657	-2.59726	0.0104415
FSDG_RS07440		-1.62566	0.0577801	-2.55114	0.0148536
FSDG_RS07495		-1.37057	0.0350431	-2.42952	0.0099903
FSDG_RS07500		-0.99949	0.0694163	-2.71812	0.00248544
FSDG_RS07565		-2.41641	0.263303	-3.94436	0.0245318
FSDG_RS07590		-1.40612	0.0808245	-2.15626	0.00324221
FSDG_RS07655		-1.05565	0.503186	-3.21702	0.0265755
FSDG_RS07660		-2.06974	0.345062	-3.86557	0.00583791
FSDG_RS07690		-1.22464	0.0554724	-2.61031	0.0277161
FSDG_RS07700		-2.13132	0.240587	-4.41902	0.00629686
FSDG_RS07705		-1.14542	0.0949817	-2.77617	0.0360393
FSDG_RS07710		-1.92808	0.0287306	-2.34109	0.00311727
FSDG_RS07725		-2.90654	0.140033	-1.33012	0.00892322
FSDG_RS07730		-1.55028	0.4281	-3.70292	0.0494859
FSDG_RS07915		-1.98739	0.00669282	-2.47	0.00640618
FSDG_RS08005		-1.99603	0.105646	-2.66047	0.0201179
FSDG_RS08010		-3.26294	0.16903	-3.89359	0.00869836
FSDG_RS08045		-3.25943	0.0561724	-3.09314	0.0203744
FSDG_RS08095		-1.41969	0.060211	-2.04417	0.0213915
FSDG_RS08140		-2.87773	0.167566	-4.49029	0.00137695
FSDG_RS08155		-1.57384	0.474203	-3.32659	0.0250087
FSDG_RS08175		-2.26211	0.196974	-3.15678	0.0404733
FSDG_RS08345		-3.21922	0.112489	-2.70081	0.0269225
FSDG_RS08350		-2.73856	0.120573	-2.65046	0.0281722
FSDG_RS08445		-1.91111	0.143651	-2.35329	0.0217275
FSDG_RS08485		-3.60478	0.119169	-3.08287	0.0638022
FSDG_RS08490		-2.44372	0.240828	-3.59708	0.039375
FSDG_RS08500		-3.21362	0.131758	-1.4801	0.0338555
FSDG_RS08535		-1.74009	0.000688957	-2.55288	0.00145218
FSDG_RS08540		-1.97073	0.00393266	-2.42382	0.00124564
FSDG_RS08555		-1.83937	0.00086112	-2.14494	0.00102246
FSDG_RS08560		-1.77038	0.0946271	-3.95061	0.0510972
FSDG_RS08575		-2.86273	0.0654848	-2.24903	0.0396785
FSDG_RS08585		-1.90563	0.00245872	-2.32977	0.000514276
FSDG_RS08670		-1.06413	0.039297	-2.0115	0.0530449
FSDG_RS08765		-1.90941	0.00504344	-2.15469	0.0192282
FSDG_RS08780		-3.69059	0.150253	-4.37825	0.0439669
FSDG_RS08920		-1.86661	0.172606	-2.70846	0.0353421
FSDG_RS08985		-1.21291	0.0281432	-2.22176	0.019019
FSDG_RS09020		-1.78301	0.0429093	-3.05496	0.0104465
FSDG_RS09025		-4.01541	0.0658204	-4.5201	0.0189671
FSDG_RS09040		-1.97768	0.306532	-4.07875	0.0516989
FSDG_RS09050		-4.48154	0.0568435	-3.93929	0.0201616
FSDG_RS09075		-1.56049	0.0264171	-2.28101	0.00882855
FSDG_RS09095		-1.74772	0.00933838	-2.59744	0.00654797
FSDG_RS09120		-1.63957	0.111907	-2.55684	0.0337851
FSDG_RS09135		-1.70319	0.09356	-2.11179	0.0207622
FSDG_RS09140		-1.89473	0.00137854	-2.05755	0.00376965
FSDG_RS09145		-1.60206	0.0458181	-2.74432	0.0359897
FSDG_RS09430		-3.53412	0.110722	-4.80092	0.0437794
FSDG_RS09460		-2.5069	0.264327	-4.03154	0.0346908
FSDG_RS09475		-2.5477	0.189545	-4.68122	0.0423392
FSDG_RS09510		-1.90285	0.0253128	-2.22189	0.0114681
FSDG_RS09525		-1.14329	0.0414549	-2.97545	0.00796386
FSDG_RS09550		-1.92459	0.00960615	-2.55127	0.0307838
FSDG_RS09555		-3.88063	0.141919	-2.36953	0.0163299
FSDG_RS09590		-1.48565	0.349335	-3.95147	0.041188
FSDG_RS09605		-3.74544	0.128142	-2.45205	0.0319285
FSDG_RS09610		-2.70708	0.169675	-1.52072	0.0510192
FSDG_RS09715		-3.73891	0.0912523	-5.36116	0.0147795
FSDG_RS09750		-2.48538	0.142773	-4.4647	0.0347196
FSDG_RS09755		-1.81479	0.061431	-3.7232	0.0373712
FSDG_RS09850		-0.783609	0.413714	-2.82088	0.046018
FSDG_RS09955		-1.75884	0.0537851	-3.40811	0.00273659
FSDG_RS09980		0.0492538	0.971916	-2.46031	0.00293846
FSDG_RS09990		-2.48122	0.156021	-3.81336	0.00156817
FSDG_RS10060		-0.97323	0.0679302	-2.22544	0.0232824
FSDG_RS10080		-1.62728	0.0720681	-2.53646	0.00508624
FSDG_RS10090		-1.98152	0.0413399	-2.89259	0.00900999
FSDG_RS10125		-1.54651	0.155691	-2.43549	0.00565512
FSDG_RS10265		-1.33661	0.0353151	-2.22938	0.0151668
FSDG_RS10275		-3.60993	0.0714974	-2.96879	0.00250436
FSDG_RS10325		-1.60269	0.0190855	-2.09152	0.00411907
FSDG_RS10375		-1.18541	0.167524	-5.24348	0.0532419
FSDG_RS10420		-4.57448	0.0784099	-5.00423	0.0442375
FSDG_RS10470		-0.347337	0.668142	-2.18389	0.0487287
FSDG_RS10510		-1.82421	0.0789696	-3.65786	0.0196713
FSDG_RS10515		-1.79532	0.279928	-3.16281	0.00206358
FSDG_RS10580		-4.29241	0.0691389	-4.43103	0.0506925
FSDG_RS10625		-2.5171	0.096232	-2.30087	0.0458297
FSDG_RS10650		-1.53086	0.0292963	-2.19142	0.0145262
FSDG_RS10710		-1.91074	0.268199	-3.28303	0.000574473
FSDG_RS10770		-1.80968	0.0140058	-2.57861	0.00909512
FSDG_RS10780		-2.0966	0.111285	-1.70987	0.0491379
FSDG_RS10805		-1.94152	0.0250069	-2.64646	0.023756
FSDG_RS10810		-1.83369	0.0461341	-2.20852	0.00425455
FSDG_RS10820		-1.95381	0.27703	-3.68965	0.0413098
FSDG_RS10930		-2.81541	0.151305	-4.19243	0.00619237
FSDG_RS10935		-1.93041	0.00231856	-2.65754	0.00066042
FSDG_RS11010		-1.46427	0.38103	-4.02391	0.005818
FSDG_RS11035		-3.7977	0.0588058	-5.15607	0.000522583
FSDG_RS11130		-0.838599	0.622867	-3.87518	0.000782406
FSDG_RS11155		-3.17125	0.0710953	-4.44202	7.86284e-05
FSDG_RS11365		-1.98509	0.249962	-4.91365	3.46728e-06
FSDG_RS11370		-3.54015	0.0873776	-5.06721	0.000166326
FSDG_RS11400		-2.8699	0.0653748	-3.19919	1.79092e-05
FSDG_RS11465		-4.28734	0.137272	-3.26453	0.0138042
FSDG_RS11470		-1.61999	0.0771649	-2.29655	0.00852388
FSDG_RS11485		-2.68594	0.176156	-4.39496	0.0471005
FSDG_RS11515		-0.619417	0.716435	-2.18882	0.000865405
FSDG_RS11520		-3.38321	0.163267	-5.31363	0.000309618
FSDG_RS11585		-3.61604	0.0658057	-5.24792	0.00771522
FSDG_RS11600		-2.55994	0.1547	-5.46129	6.05688e-06
FSDG_RS11655		-1.85572	0.170088	-2.53879	0.0510647
FSDG_RS11700		-1.90092	0.0847454	-3.02316	0.0267427
FSDG_RS11715		-1.72486	0.00633773	-2.02224	0.0230714
FSDG_RS11770		-1.73519	0.00309901	-2.30344	0.00606814
FSDG_RS11795		-0.669817	0.488074	-5.90397	0.0169008
FSDG_RS11890		-1.86227	0.00236043	-2.06434	0.00624447
FSDG_RS11985		-1.18978	0.00445039	-2.10665	0.0339865
FSDG_RS12025		-3.12442	0.0701713	-4.44942	0.0167757
FSDG_RS12040		-2.60139	0.157191	-4.01112	0.0346287
FSDG_RS12100		-2.22717	0.075338	-2.43358	0.0350564
FSDG_RS12160		-1.5458	0.29973	-2.88698	0.0454259
FSDG_RS12185		-3.39554	0.0955266	-4.26161	0.0510504
fusA		-1.5839	0.0169353	-2.21635	0.00951621
pduE		-5.47528	0.0858739	-7.98773	0.00350041
tpiA		-1.79777	0.00439714	-2.21435	0.0419528

## Sheet: RPKM Analysis (Full)
Tab 2: Raw Data detailing full RPKM information in triplicate for all Fn 7-1 genes.
RPKM - Fuso Gene Expression during Infection with Caco2 cells (data imported from R Script)
logRPKM and log2FC (log2(x/y) = log2(x)-log2(y))
Gene ID	control RPKM replicates			adhesion RPKM replicates			invasion RPKM replicates			means				Adhesion log2FC and p-value			Invasion log2FC and p-value
	cont1	cont2	cont3	adh1	adh2	adh3	inv1	inv2	inv3	cont.mean	adh.mean	inv.mean		log2FC	p-value (ttest)		log2FC	p-value (ttest)
FSDG_RS00005	7.01657	6.81738	3.8679	4.23403	0.401303	0	3.24572	2.99585	1.9764	5.90062	1.54511	2.73932		-4.35551	0.0615422		-3.16129	0.0440472
FSDG_RS00010	9.04062	8.86436	8.33524	5.67633	6.85269	0	4.66813	6.34344	4.54567	8.74674	4.17634	5.18575		-4.5704	0.0980286		-3.56099	0.004486
FSDG_RS00015	9.23394	9.07864	6.58749	6.95998	7.90282	4.30781	6.34493	6.74747	4.40999	8.30002	6.39021	5.83413		-1.90982	0.23746		-2.46589	0.0926009
FSDG_RS00020	7.94088	7.44032	5.43742	7.44883	7.13751	5.51564	0	6.34876	0	6.93954	6.70066	2.11625		-0.238881	0.817899		-4.82329	0.0987023
gyrB	8.16383	8.1291	8.12532	7.6297	8.17981	6.36452	8.24308	8.11736	6.24562	8.13942	7.39134	7.53536		-0.748074	0.236426		-0.604064	0.402684
FSDG_RS00030	6.5852	6.68257	5.88293	7.29181	7.74199	5.72382	7.27858	7.19999	6.34586	6.38357	6.91921	6.94148		0.53564	0.463508		0.55791	0.226493
FSDG_RS00035	7.17013	6.91609	5.48866	6.2293	5.18652	0	6.23481	5.27522	5.52253	6.52496	3.80527	5.67752		-2.71969	0.244714		-0.847442	0.228866
pheS	7.45628	7.44258	7.72399	8.39995	7.6953	7.03045	7.96346	7.20807	6.45733	7.54095	7.70857	7.20962		0.167617	0.700798		-0.331327	0.497294
FSDG_RS00045	7.28215	7.17344	6.31025	7.64581	7.81172	6.5935	7.04224	7.33474	6.16356	6.92194	7.35034	6.84684		0.428399	0.431248		-0.0750996	0.880115
FSDG_RS00050	8.05779	7.98808	8.16142	9.3428	9.45818	8.26748	8.63804	8.84645	6.95013	8.0691	9.02282	8.14487		0.953723	0.0672241		0.0757778	0.90598
FSDG_RS00055	3.96843	4.12601	2.09075	6.12065	5.47545	5.98178	0	4.06406	2.99233	3.39507	5.8593	2.35213		2.46423	0.0225458		-1.04293	0.492058
FSDG_RS00060	6.01613	6.03499	6.77624	8.5372	6.29645	6.85719	8.33201	6.19486	6.16808	6.27579	7.23028	6.89832		0.954492	0.254602		0.622527	0.458346
FSDG_RS00065	10.2997	10.3884	9.4992	9.587	9.53818	8.7229	9.12541	8.9938	7.06946	10.0624	9.28269	8.39622		-0.779739	0.121761		-1.66621	0.0822738
FSDG_RS00070	6.98394	6.93498	6.83637	5.38415	5.34431	3.11636	6.74814	5.38646	1.92881	6.91843	4.61494	4.6878		-2.30349	0.0373391		-2.23063	0.195065
FSDG_RS00075	7.27425	7.20855	6.72801	4.74909	5.61838	4.44358	6.59225	5.7138	2.22336	7.07027	4.93702	4.84314		-2.13325	0.00552437		-2.22713	0.17316
FSDG_RS00080	6.96376	6.82258	6.37864	6.13431	5.34025	5.73358	6.34208	4.98519	3.94112	6.72166	5.73605	5.08946		-0.985612	0.0270686		-1.6322	0.0851408
FSDG_RS00085	4.85638	4.37578	3.30775	0	3.89171	0	0	3.02823	0	4.17997	1.29724	1.00941		-2.88273	0.104167		-3.17056	0.0458963
FSDG_RS00090	8.55088	8.63339	8.7846	6.38232	6.42613	5.82001	0	5.51063	5.30867	8.65629	6.20949	3.60643		-2.4468	0.000292112		-5.04986	0.0489611
FSDG_RS00095	8.00538	7.93653	5.00672	3.00353	5.52709	5.07492	3.45884	4.44542	0	6.98288	4.53518	2.63475		-2.4477	0.123361		-4.34812	0.0599459
FSDG_RS00100	11.2565	11.2119	8.34798	6.17701	3.92992	5.33428	5.91934	5.99261	0	10.2721	5.14707	3.97065		-5.12506	0.01167		-6.30148	0.0461085
FSDG_RS00105	6.80772	6.8137	5.1878	5.91146	5.98012	4.54693	6.41852	5.82197	3.55431	6.26974	5.4795	5.26493		-0.790239	0.330748		-1.00481	0.383104
FSDG_RS00110	8.70201	8.70909	7.83178	7.116	7.17119	3.66959	5.7748	6.43455	5.85297	8.41429	5.98559	6.02077		-2.4287	0.11173		-2.39352	0.00260183
FSDG_RS00115	8.40393	8.36243	7.1776	5.18455	5.80117	4.87977	3.56866	5.18567	4.30129	7.98132	5.2885	4.35188		-2.69282	0.00514384		-3.62944	0.00416374
FSDG_RS00120	3.87973	3.87308	0	4.96154	0	4.86308	0	3.56752	3.98677	2.58427	3.27488	2.5181		0.690605	0.757217		-0.0661714	0.972561
FSDG_RS00125	6.78378	6.62477	6.90499	6.70182	7.53897	5.80473	7.20655	7.28622	5.21999	6.77118	6.68184	6.57092		-0.0893409	0.868754		-0.200262	0.783242
FSDG_RS00130	9.21563	9.10702	7.28344	7.94344	8.01584	5.86076	6.46389	7.84166	6.66709	8.53536	7.27335	6.99088		-1.26202	0.252443		-1.54449	0.111842
FSDG_RS00135	8.95902	8.78282	5.06967	0	7.2383	0	0	6.08339	4.95738	7.60384	2.41277	3.68025		-5.19107	0.129568		-3.92358	0.157311
FSDG_RS00140	8.10653	8.08105	6.88343	5.23366	5.98628	4.1717	4.75897	5.43133	4.73056	7.69033	5.13054	4.97362		-2.55979	0.0181542		-2.71671	0.00424511
FSDG_RS00145	8.73473	8.48742	5.54603	3.57904	5.33253	0	4.05253	5.61512	4.75619	7.58939	2.97052	4.80795		-4.61887	0.0693208		-2.78145	0.067865
FSDG_RS00150	7.84855	7.97313	7.94569	7.1596	7.46901	6.04812	6.07449	6.42405	6.07766	7.92246	6.89224	6.19207		-1.03021	0.0760801		-1.73039	0.000143449
FSDG_RS00155	8.11389	8.54924	7.69381	4.59216	6.37749	0	5.0702	6.46339	3.61762	8.11898	3.65655	5.0504		-4.46243	0.0802848		-3.06858	0.023231
FSDG_RS00160	8.27768	7.87514	4.91786	0	1.91326	0	4.86941	0.328262	0	7.02356	0.637754	1.73256		-6.38581	0.00667602		-5.291	0.0492055
FSDG_RS00165	8.28533	8.48419	5.55737	5.38749	6.82131	4.89464	4.91125	6.97008	5.39246	7.4423	5.70115	5.75793		-1.74115	0.190861		-1.68437	0.210508
FSDG_RS00170	8.68763	8.69963	5.65284	6.37371	6.70651	6.76236	0	6.54854	5.35216	7.68003	6.61419	3.9669		-1.06584	0.355389		-3.71314	0.174838
FSDG_RS00175	7.0285	7.0964	5.16097	3.41537	3.88501	0	3.88442	3.47257	2.52664	6.42862	2.43346	3.29454		-3.99517	0.0442203		-3.13408	0.0139811
FSDG_RS00180	4.56479	3.92762	2.40556	0	4.39589	3.80923	4.38495	0	0	3.63266	2.73504	1.46165		-0.897619	0.586477		-2.17101	0.245312
FSDG_RS00185	6.76796	6.43453	4.41443	3.06423	4.33708	2.97495	0	3.98419	2.21011	5.87231	3.45875	2.06477		-2.41356	0.0479803		-3.80755	0.0495487
FSDG_RS00190	6.89012	6.5892	5.37789	9.11942	8.90913	8.29278	9.30821	8.03837	7.61145	6.28574	8.77377	8.31934		2.48803	0.00901408		2.0336	0.0417149
FSDG_RS00195	7.1366	7.07832	6.22577	11.4412	11.1026	10.7165	11.7289	10.6796	9.78001	6.81356	11.0867	10.7295		4.27316	0.000292337		3.91591	0.00351947
FSDG_RS00200	8.36243	8.51033	8.84286	7.83439	7.97394	6.10178	8.47784	7.84676	6.18917	8.57187	7.30337	7.50459		-1.26851	0.109646		-1.06728	0.200514
FSDG_RS00205	6.39022	6.50156	3.40134	4.06197	0	0	0	3.66152	0	5.43104	1.35399	1.22051		-4.07705	0.0736322		-4.21054	0.0568583
FSDG_RS00210	8.78296	8.72661	8.3397	7.51645	7.68924	7.05438	7.01338	6.77407	5.94403	8.61643	7.42002	6.57716		-1.19641	0.00704773		-2.03927	0.00444486
FSDG_RS00215	7.88949	8.10166	7.97091	7.22727	8.00692	6.60306	8.58367	7.37032	6.51667	7.98735	7.27908	7.49022		-0.708273	0.159746		-0.497134	0.455926
FSDG_RS00220	3.88868	3.96076	2.99264	3.66091	5.48633	0	0	4.39074	3.40338	3.61403	3.04908	2.59804		-0.564951	0.748245		-1.01599	0.498297
FSDG_RS00225	5.33382	5.58147	2.21129	5.81627	5.49313	5.72532	0	3.28667	0	4.37553	5.67824	1.09556		1.30271	0.297559		-3.27997	0.100465
FSDG_RS00230	6.34063	6.24175	5.24745	7.10237	6.24604	5.03289	6.57748	6.64576	5.29784	5.94328	6.1271	6.17369		0.183823	0.804324		0.230418	0.702016
FSDG_RS00235	11.5496	11.5847	11.7608	11.8601	11.6274	10.441	11.7915	11.5575	9.94164	11.6317	11.3095	11.0969		-0.322217	0.508409		-0.534817	0.41249
FSDG_RS00240	11.9195	12.0054	12.1022	12.1023	12.0895	11.2908	12.9136	12.1739	10.4575	12.009	11.8275	11.8483		-0.181511	0.543221		-0.160709	0.836395
FSDG_RS00245	7.59048	7.34817	6.93699	4.75046	5.95741	4.78088	4.80668	5.9667	0	7.29188	5.16292	3.59113		-2.12897	0.00845936		-3.70075	0.114125
FSDG_RS00250	7.69194	7.67	6.78221	5.9402	6.25432	5.14471	6.39909	6.55099	4.55463	7.38138	5.77975	5.8349		-1.60164	0.0229235		-1.54648	0.0943426
FSDG_RS00255	5.71526	6.73227	6.92723	11.5554	10.3148	9.89262	11.9313	9.0853	8.54129	6.45825	10.5876	9.85262		4.12936	0.00271438		3.39436	0.0383702
FSDG_RS00260	0.422556	0	2.93985	8.55976	7.32769	7.59911	9.27708	6.53536	5.64544	1.1208	7.82885	7.15263		6.70805	0.00248397		6.03183	0.0134042
FSDG_RS00265	0	0.572793	3.96481	0	0	0	0	0	0	1.51254	0	0		-1.51254	0.288621		-1.51254	0.288621
FSDG_RS00270	4.5141	3.99003	3.96997	6.28417	6.83471	4.90805	5.91014	5.46566	4.54673	4.15803	6.00898	5.30751		1.85094	0.0367553		1.14948	0.0589692
FSDG_RS00275	3.27941	3.25225	0.641454	0	0	0	0	2.47985	0	2.39104	0	0.826617		-2.39104	0.0522728		-1.56442	0.263514
FSDG_RS00280	2.49413	2.11982	0	0	0	3.50764	0	0	0	1.53798	1.16921	0		-0.368771	0.805734		-1.53798	0.118728
FSDG_RS00285	4.00929	4.18375	2.25408	0	0	2.9578	0	0	3.78438	3.48237	0.985934	1.26146		-2.49644	0.0982923		-2.22091	0.188826
FSDG_RS00290	3.69645	4.25856	3.25766	0	0	0	0	0	3.21894	3.73756	0	1.07298		-3.73756	0.000208059		-2.66458	0.0745569
FSDG_RS00295	8.39313	8.37131	8.07863	8.26613	9.1524	7.00874	9.21666	9.01017	7.26414	8.28102	8.14242	8.49699		-0.1386	0.836673		0.215967	0.748067
FSDG_RS00300	7.49984	7.41092	6.32254	7.67437	7.62414	6.97032	6.61056	7.23694	6.11865	7.07777	7.42294	6.65539		0.345174	0.477751		-0.422384	0.444089
ileS	9.11199	9.15371	8.72764	9.61683	9.31357	8.26282	9.68486	9.26831	7.89285	8.99778	9.06441	8.94867		0.0666311	0.88491		-0.0491033	0.934126
FSDG_RS00310	7.91001	7.84487	5.77602	8.18715	8.49746	7.72286	7.60324	7.79181	6.64332	7.17697	8.13582	7.34612		0.958856	0.262578		0.169154	0.84009
FSDG_RS00315	7.96504	8.20708	8.33167	9.6772	8.97139	8.35093	9.84026	9.0631	8.29696	8.16793	8.99984	9.06677		0.831917	0.104775		0.898845	0.121399
FSDG_RS00320	7.65742	7.5932	6.25646	8.70735	9.19479	7.73571	7.89023	8.78372	7.71711	7.16903	8.54595	8.13035		1.37692	0.0928679		0.961326	0.16332
FSDG_RS00325	7.25909	7.38831	6.56274	9.43465	9.57334	8.8436	9.64012	9.50541	9.31443	7.07005	9.28387	9.48666		2.21382	0.00288046		2.41661	0.000902306
FSDG_RS00330	5.73331	5.76608	4.30526	8.67806	8.19254	8.22254	8.52455	7.67085	8.20812	5.26822	8.36438	8.13451		3.09616	0.00362698		2.86629	0.0061441
FSDG_RS00335	6.37211	6.67155	6.39079	7.94856	8.10997	7.09863	8.21352	7.16126	5.68039	6.47815	7.71905	7.01839		1.2409	0.0194399		0.540238	0.506403
FSDG_RS00340	5.72809	5.73616	6.16702	7.79092	6.97403	5.95538	8.44506	7.03824	6.3259	5.87709	6.90678	7.26973		1.02968	0.134697		1.39264	0.0949018
FSDG_RS00345	5.86049	5.7878	4.71947	7.39869	7.00122	5.68839	6.31414	6.67282	5.07694	5.45592	6.6961	6.0213		1.24018	0.122475		0.56538	0.405082
FSDG_RS00350	6.61643	6.72373	5.29926	8.02622	7.61049	6.97451	6.26635	7.53603	6.07941	6.21314	7.53708	6.62726		1.32394	0.074029		0.414122	0.557188
FSDG_RS00355	6.14212	6.08287	5.60849	9.5213	9.15907	8.07238	9.73859	9.61889	8.14699	5.94449	8.91758	9.16816		2.97309	0.00312009		3.22367	0.00392553
FSDG_RS00360	3.52797	3.6485	3.43353	6.8722	5.38909	6.26219	8.32236	2.78921	4.83116	3.53667	6.1745	5.31424		2.63783	0.00372965		1.77757	0.333258
FSDG_RS00365	7.39116	7.35422	8.12427	7.45291	5.2037	6.67333	8.93383	4.50124	5.71959	7.62321	6.44331	6.38489		-1.1799	0.16974		-1.23833	0.409531
FSDG_RS00370	7.51366	7.31913	7.35164	7.2784	5.24055	6.80444	8.9879	4.88325	6.13545	7.39481	6.44113	6.66886		-0.953682	0.198018		-0.725948	0.582672
FSDG_RS00375	7.59002	7.49896	8.96148	7.72258	5.59727	6.97529	9.95577	6.32508	6.92781	8.01682	6.76505	7.73622		-1.25178	0.18461		-0.280605	0.829218
FSDG_RS00380	6.19839	6.3703	7.47496	5.7006	5.30476	4.06045	6.62213	4.76384	0.249021	6.68122	5.02194	3.87833		-1.65928	0.0594152		-2.80289	0.220871
FSDG_RS00385	7.65176	6.88317	8.26891	5.42458	0	5.17228	8.07505	3.90321	0	7.60128	3.53229	3.99275		-4.06899	0.0881381		-3.60853	0.201863
FSDG_RS00390	8.61412	8.68249	9.04485	5.85698	5.82393	6.29833	7.98354	4.97747	5.52966	8.78049	5.99308	6.16356		-2.78741	0.000163272		-2.61693	0.0486396
FSDG_RS00395	8.46444	8.2852	6.83144	0	3.54258	3.89062	5.03141	0	4.91857	7.86036	2.47773	3.31666		-5.38263	0.0161514		-4.5437	0.0590919
FSDG_RS00400	7.25027	7.00088	5.41037	0	3.89171	0	3.881	3.02823	0	6.55384	1.29724	2.30308		-5.2566	0.0207768		-4.25076	0.0316022
FSDG_RS00405	6.91475	7.25309	6.77802	0	0	0	0	3.66934	4.42002	6.98195	0	2.69646		-6.98195	1.00086e-06		-4.2855	0.0354686
FSDG_RS00410	7.63585	7.58077	6.62039	6.60999	6.28959	5.01506	6.59646	3.73923	4.12763	7.279	5.97155	4.82111		-1.30746	0.090326		-2.4579	0.061479
FSDG_RS00415	8.6595	8.4394	8.91814	5.45423	5.15527	4.92724	7.08638	4.47064	5.00365	8.67234	5.17891	5.52022		-3.49343	7.08519e-05		-3.15212	0.0176647
FSDG_RS00420	8.37876	8.10244	9.05189	5.7006	5.80497	0	7.19238	4.1803	3.7614	8.51103	3.83519	5.04469		-4.67584	0.0733832		-3.46634	0.0360882
FSDG_RS00425	7.86695	7.87075	7.46295	6.09772	5.92144	3.41612	6.36302	5.30411	0	7.73355	5.1451	3.88904		-2.58845	0.0418358		-3.84451	0.123167
FSDG_RS00430	8.70218	8.67469	8.1313	6.81968	6.9225	5.91144	7.44766	6.65354	6.48603	8.50273	6.55121	6.86241		-1.95152	0.00626335		-1.64031	0.00940381
FSDG_RS00435	5.5737	4.07797	3.77633	0	0	0	0	0	0	4.476	0	0		-4.476	0.00129014		-4.476	0.00129014
FSDG_RS00440	13.38	13.331	12.2394	12.6562	12.7783	11.2354	12.7726	12.2179	11.6248	12.9835	12.2233	12.2051		-0.760138	0.287127		-0.778389	0.1934
FSDG_RS00445	9.19493	10.4364	12.6405	15.7469	15.6798	15.7573	15.7488	16.1927	16.2551	10.7573	15.728	16.0655		4.97072	0.00786048		5.30823	0.00649864
FSDG_RS00450	6.39783	7.0701	8.74163	6.27138	0	0	7.90854	6.10542	0	7.40319	2.09046	4.67132		-5.31272	0.0734746		-2.73187	0.334595
FSDG_RS00455	7.02835	7.54108	9.20174	7.37569	5.10721	0	7.57541	5.2407	4.51576	7.92372	4.16097	5.77729		-3.76275	0.173865		-2.14644	0.130922
FSDG_RS00460	5.57268	6.80782	7.23197	12.4749	11.6773	14.1967	12.4186	12.1241	13.1526	6.53749	12.783	12.5651		6.24549	0.00221456		6.0276	0.000497623
FSDG_RS00465	0	0	3.25458	0	0	0	0	0	0	1.08486	0	0		-1.08486	0.373901		-1.08486	0.373901
FSDG_RS00470	1.0474	0.694925	3.47983	0	0	2.86886	0	0	0	1.74072	0.956288	0		-0.784428	0.577808		-1.74072	0.117682
FSDG_RS00475	1.57875	0.930397	0	0	0	0	0	0	0	0.836381	0	0		-0.836381	0.141965		-0.836381	0.141965
FSDG_RS00480	4.1848	4.51797	5.49245	3.13627	4.30655	2.34466	3.75141	2.08719	0	4.73174	3.26249	1.9462		-1.46925	0.100925		-2.78554	0.0732467
FSDG_RS00485	0.40163	0	0	0	0	0	0	0	0	0.133877	0	0		-0.133877	0.373901		-0.133877	0.373901
FSDG_RS00490	5.55769	5.47417	5.04742	0	3.79323	0	0	4.38921	0	5.35976	1.26441	1.46307		-4.09535	0.0324671		-3.89669	0.057103
FSDG_RS00495	5.12808	4.76075	5.52956	0	0	3.88016	5.19999	3.93477	2.86293	5.13946	1.29339	3.99923		-3.84608	0.0427801		-1.14024	0.18403
FSDG_RS00500	5.0985	4.96862	3.7555	0	3.95115	0	3.9404	2.24501	0.761285	4.60754	1.31705	2.31557		-3.29049	0.0763007		-2.29197	0.0864573
FSDG_RS00505	3.04186	2.10407	0	4.2748	0	0	0	0	0	1.71531	1.42493	0		-0.290375	0.871548		-1.71531	0.129156
FSDG_RS00510	8.69755	8.45375	7.77962	5.86661	3.7559	5.06547	0	4.74118	0	8.31031	4.89599	1.58039		-3.41431	0.00713832		-6.72991	0.0137449
FSDG_RS00515	9.38114	9.16859	7.86683	5.29306	5.11305	5.09796	4.72033	5.92006	3.92234	8.80552	5.16802	4.85424		-3.6375	0.00159372		-3.95128	0.00619147
FSDG_RS00520	9.67697	9.85914	10.7755	6.14454	5.04498	3.04576	6.66994	6.8919	3.6582	10.1039	4.74509	5.74001		-5.35877	0.00521637		-4.36385	0.0164223
FSDG_RS00525	9.36879	9.33413	8.24346	4.43642	5.92079	4.79938	5.90241	5.29715	3.58932	8.98213	5.0522	4.92963		-3.92993	0.00247187		-4.0525	0.00668527
FSDG_RS00530	9.62174	9.59498	7.89985	5.09201	5.92328	3.53625	5.09978	5.40443	4.49837	9.03886	4.85051	5.00086		-4.18835	0.00971333		-4.038	0.00302082
FSDG_RS00535	9.68935	9.63018	9.58766	5.27167	4.29762	6.44773	5.72096	6.6564	6.31779	9.63573	5.33901	6.23172		-4.29673	0.00230762		-3.40401	0.000244934
FSDG_RS00540	9.47144	9.49092	10.299	7.38459	7.40476	7.21188	7.59687	7.531	6.67112	9.75378	7.33374	7.26633		-2.42004	0.000978079		-2.48745	0.0035332
FSDG_RS00545	10.0533	10.0716	10.5262	7.76864	9.04682	7.93031	8.46954	8.45356	8.20862	10.217	8.24859	8.37724		-1.96842	0.0102485		-1.83977	0.000475645
FSDG_RS00550	9.55259	9.52967	8.95417	7.56926	9.33477	8.10025	7.83951	8.51887	7.75232	9.34548	8.33476	8.0369		-1.01072	0.14455		-1.30858	0.0136857
FSDG_RS00555	5.02182	5.30095	2.92939	0	4.43174	4.79307	5.3867	0	3.01125	4.41739	3.07494	2.79932		-1.34245	0.477054		-1.61807	0.402326
FSDG_RS00560	6.85062	6.82308	5.44046	5.57192	2.91653	4.1983	0	3.88995	3.34689	6.37139	4.22892	2.41228		-2.14247	0.0752836		-3.95911	0.0384017
FSDG_RS00565	7.47385	7.52729	6.79139	4.88159	5.90218	5.26641	4.24765	5.41809	3.19122	7.26418	5.35006	4.28565		-1.91412	0.00732083		-2.97853	0.0121964
FSDG_RS00570	7.93944	7.87306	5.63792	6.21349	6.24518	5.00331	5.18334	5.55333	3.30181	7.15014	5.82066	4.67949		-1.32948	0.196919		-2.47065	0.0741961
FSDG_RS00575	6.98462	7.00487	5.06398	4.21613	6.6782	0	4.70967	5.06038	0	6.35116	3.63144	3.25668		-2.71971	0.255936		-3.09447	0.152434
FSDG_RS00580	7.99911	7.98541	7.18775	4.91257	5.18979	4.41618	4.98797	4.9409	2.95245	7.72409	4.83951	4.29377		-2.88458	0.00119379		-3.43032	0.0089821
FSDG_RS00585	5.8595	5.56008	4.77149	3.21673	3.53589	5.77535	4.22661	4.32059	3.06979	5.39702	4.17599	3.87233		-1.22103	0.232209		-1.52469	0.0419508
FSDG_RS00590	5.53635	5.81947	4.60782	0	5.22659	2.30542	5.21306	3.15614	3.75321	5.32121	2.51067	4.0408		-2.81054	0.145161		-1.28041	0.146592
FSDG_RS00595	3.78734	4.5271	4.0157	4.19781	5.26143	4.10171	4.68411	5.30866	4.1773	4.11005	4.52031	4.72336		0.410267	0.395225		0.61331	0.194137
FSDG_RS00600	4.08653	4.626	4.28103	3.69902	5.65478	5.10896	5.84009	5.00624	3.679	4.33118	4.82092	4.84178		0.489735	0.462701		0.51059	0.475254
FSDG_RS00605	3.73055	3.7666	0	5.07114	4.60931	0	3.34667	3.25301	2.54092	2.49905	3.22682	3.04687		0.727766	0.739917		0.547817	0.689622
FSDG_RS00610	0	0	0	0	0	5.5961	0	1.03429	0	0	1.86537	0.344762		1.86537	0.373901		0.344762	0.373901
FSDG_RS00615	2.16922	1.62504	0	0	0	2.08015	0	0	0	1.26475	0.693382	0		-0.57137	0.580543		-1.26475	0.124234
FSDG_RS00620	1.46895	1.96923	0	0	0	0	0	0.620868	0	1.14606	0	0.206956		-1.14606	0.124469		-0.939105	0.208042
FSDG_RS00625	1.69648	1.8427	2.88229	0	0	0	0	3.22897	3.69615	2.14049	0	2.30837		-2.14049	0.00458145		0.167883	0.897242
FSDG_RS00630	2.17137	1.03041	0	4.58676	0	0	0	0	0	1.06726	1.52892	0		0.461664	0.793812		-1.06726	0.163986
FSDG_RS00635	0	3.02144	0	0	0	0	0	0	0	1.00715	0	0		-1.00715	0.373901		-1.00715	0.373901
FSDG_RS00640	7.08951	7.16258	7.76479	8.17786	6.61197	6.82731	5.96872	5.69265	6.02078	7.33896	7.20571	5.89405		-0.133247	0.81548		-1.44491	0.00365838
FSDG_RS00645	8.94114	9.02699	9.36634	9.66015	8.30771	7.5814	6.8872	8.22862	6.67915	9.11149	8.51642	7.26499		-0.59507	0.393422		-1.8465	0.0213176
FSDG_RS00650	7.61174	7.47269	4.86135	6.13761	6.09787	5.62953	5.38429	4.43972	4.72848	6.6486	5.955	4.85083		-0.693592	0.488089		-1.79777	0.127518
FSDG_RS00655	6.79966	6.95002	4.7997	3.68988	5.61325	3.16501	0	4.11131	0	6.18313	4.15605	1.37044		-2.02708	0.117007		-4.81269	0.0350556
FSDG_RS00660	10.1064	10.0307	9.12364	8.75472	9.47733	7.7056	8.51208	9.28915	8.1015	9.75357	8.64588	8.63424		-1.10769	0.140345		-1.11933	0.0758851
FSDG_RS00665	11.9958	11.8882	11.757	11.0613	12.025	10.2697	11.8085	11.7697	10.098	11.8803	11.1186	11.2254		-0.761688	0.211185		-0.654937	0.31311
FSDG_RS00670	12.9352	13.1809	13.8921	11.8008	11.8673	10.6863	12.0543	11.5351	10.1156	13.3361	11.4515	11.235		-1.8846	0.0169952		-2.10108	0.0313892
FSDG_RS00675	6.40461	5.81522	4.44874	4.0045	3.42955	0	0	1.02581	0.740539	5.55619	2.47802	0.588782		-3.07817	0.0891971		-4.96741	0.00162118
FSDG_RS00680	3.70997	4.79666	4.68898	3.19999	4.21971	4.32757	0	3.10395	2.33159	4.39854	3.91575	1.81185		-0.482784	0.387688		-2.58669	0.0600578
FSDG_RS00685	4.38816	5.23202	4.80519	3.42538	5.99848	3.86977	4.8454	2.20655	2.5358	4.80846	4.43121	3.19592		-0.377247	0.673246		-1.61254	0.135807
FSDG_RS00690	5.88689	5.96892	5.27185	3.49088	4.52451	0	0	4.01825	3.47112	5.70922	2.6718	2.49646		-3.03742	0.0935972		-3.21276	0.0656819
FSDG_RS00695	10.4875	10.6056	10.8787	11.3765	11.9678	9.51131	12.427	11.8102	9.21995	10.6573	10.9519	11.1524		0.294602	0.714226		0.495104	0.643031
FSDG_RS00700	8.93247	8.84484	8.9901	9.28741	9.45567	8.10666	9.52252	8.76415	7.79994	8.92247	8.94991	8.69554		0.0274414	0.951787		-0.226932	0.673601
FSDG_RS00705	6.75612	6.55252	2.64853	5.52004	4.26562	2.45904	0	4.79423	4.56256	5.31906	4.08157	3.11893		-1.23749	0.483682		-2.20013	0.344629
FSDG_RS00710	7.76147	7.44222	5.4655	6.69537	7.92309	5.91182	6.76876	6.87966	5.49351	6.88973	6.84343	6.38064		-0.0463057	0.96253		-0.509089	0.579182
FSDG_RS00715	8.5362	8.39129	8.02252	6.67288	6.50957	4.79569	7.06578	6.67829	3.92144	8.31667	5.99272	5.8885		-2.32395	0.0199272		-2.42817	0.0724288
FSDG_RS00720	4.38665	4.3313	2.64473	0	3.47531	0	1.95196	4.12508	2.79788	3.78756	1.15844	2.95831		-2.62913	0.111545		-0.829252	0.385764
FSDG_RS00725	8.77596	9.09228	9.58741	10.107	9.82116	9.81356	10.4992	10.3745	9.05214	9.15188	9.91391	9.97527		0.762024	0.0404601		0.823383	0.188297
FSDG_RS00730	3.97351	3.80094	0	3.9597	0	0	0	0	0	2.59148	1.3199	0		-1.27159	0.529706		-2.59148	0.116312
FSDG_RS00735	8.22539	7.65565	6.6705	7.71422	8.18201	7.5874	7.43765	8.07898	6.42967	7.51718	7.82788	7.31543		0.310698	0.55959		-0.201748	0.775367
FSDG_RS00740	6.38451	6.2588	6.1665	7.48346	5.25851	5.875	7.05063	5.99772	5.47911	6.26993	6.20566	6.17582		-0.0642773	0.927781		-0.0941131	0.849998
FSDG_RS00745	6.20512	6.04842	5.50295	4.76588	4.8777	3.72357	5.25989	4.45505	3.7978	5.91883	4.45572	4.50425		-1.46311	0.0261652		-1.41458	0.0403928
FSDG_RS00750	5.75516	5.85344	4.42704	3.70042	5.9763	4.4401	5.02868	3.33215	0.439038	5.34521	4.70561	2.93329		-0.639607	0.475392		-2.41192	0.163851
FSDG_RS00755	5.56264	5.61587	4.51221	5.75549	3.63409	4.69926	4.45762	5.06698	2.98692	5.23024	4.69628	4.17051		-0.533961	0.493872		-1.05974	0.212094
FSDG_RS00760	5.82026	5.7832	4.64178	4.64238	5.71035	1.26081	5.70618	5.75317	2.78745	5.41508	3.87118	4.74893		-1.5439	0.330716		-0.666148	0.561819
FSDG_RS00765	4.06726	5.47069	1.33525	7.27741	6.28205	0	6.14429	4.28324	0	3.6244	4.51982	3.47584		0.89542	0.746172		-0.148558	0.949104
FSDG_RS00770	5.59568	5.60552	4.5826	3.35407	5.53356	3.29296	6.21918	5.41592	4.2386	5.26127	4.0602	5.29123		-1.20107	0.212855		0.0299649	0.96636
FSDG_RS00775	8.28293	8.27317	10.1553	8.80532	8.79462	9.62215	12.5033	9.99028	8.98913	8.90379	9.07403	10.4942		0.170236	0.815482		1.59043	0.261749
FSDG_RS00780	8.42291	8.47766	10.4746	9.21308	9.48987	9.96331	12.9042	10.3895	9.32122	9.12507	9.55542	10.8716		0.430355	0.576945		1.74656	0.237458
FSDG_RS00785	7.64396	7.76111	9.58524	8.5255	8.95315	7.60427	11.1889	8.77831	8.765	8.3301	8.36097	9.57739		0.0308738	0.968884		1.24729	0.289269
FSDG_RS00790	7.72762	7.92163	9.50435	7.74649	7.97007	6.371	10.0634	8.21765	6.90623	8.38454	7.36252	8.39576		-1.02202	0.24608		0.0112258	0.992167
FSDG_RS00795	6.86548	6.92891	8.27122	7.18521	6.47015	6.16629	9.34283	7.49013	4.41867	7.35521	6.60722	7.08388		-0.747991	0.244669		-0.271328	0.865898
FSDG_RS00800	6.26689	5.75994	6.85709	5.83893	6.0542	6.73498	9.05916	6.52063	5.16236	6.29464	6.20937	6.91405		-0.0852693	0.847763		0.619411	0.628838
FSDG_RS00805	4.9502	5.29554	3.2565	4.02878	4.49874	3.93338	0	3.62902	0	4.50074	4.15364	1.20967		-0.347108	0.623613		-3.29107	0.0733205
FSDG_RS00810	5.92086	5.69339	2.82463	3.82388	5.32238	2.83744	0	2.55981	2.08723	4.81296	3.99457	1.54901		-0.818391	0.542431		-3.26394	0.061885
FSDG_RS00815	6.90919	6.89468	5.50173	0	5.60784	0	4.18841	4.54487	3.99107	6.4352	1.86928	4.24145		-4.56592	0.076834		-2.19375	0.0113338
FSDG_RS00820	5.92236	6.30107	5.3272	4.93412	5.60105	3.88538	4.46297	5.23258	4.49312	5.85021	4.80685	4.72956		-1.04336	0.143352		-1.12065	0.0416962
FSDG_RS00825	3.35657	3.11635	0	0	0	0	0	1.41061	0	2.15764	0	0.470204		-2.15764	0.116664		-1.68743	0.225572
FSDG_RS00830	1.91468	0.986593	3.03083	0	0	0	0	2.87092	0	1.97737	0	0.956972		-1.97737	0.0286734		-1.0204	0.415595
FSDG_RS00835	2.83596	3.11796	0	0	3.19997	0	0	0.782325	0	1.98464	1.06666	0.260775		-0.917985	0.563407		-1.72387	0.169266
FSDG_RS00840	0	2.16244	0	0	0	0	0	0	0	0.720812	0	0		-0.720812	0.373901		-0.720812	0.373901
FSDG_RS00845	6.84041	6.61024	6.05171	8.93883	8.27371	5.27428	7.99612	7.50776	5.91769	6.50079	7.49561	7.14052		0.994821	0.436243		0.639736	0.39356
FSDG_RS00850	2.55245	1.26562	0	0	0	0	0	0	0	1.27269	0	0		-1.27269	0.159197		-1.27269	0.159197
FSDG_RS00855	4.60935	4.71349	5.26063	4.14592	2.51977	0	0	0	0	4.86116	2.2219	0		-2.63926	0.0970759		-4.86116	1.76808e-05
FSDG_RS00860	4.39235	4.39885	4.5176	0	5.11368	4.40047	0	0	3.54029	4.43627	3.17138	1.1801		-1.26488	0.473313		-3.25617	0.0509748
FSDG_RS00865	6.07165	6.04514	6.38585	5.61023	4.93811	4.91352	3.66523	4.43118	3.49151	6.16755	5.15395	3.86264		-1.01359	0.0160714		-2.3049	0.00171977
FSDG_RS00870	3.51189	2.95721	2.08389	0	6.59846	5.94576	0	5.57802	3.61231	2.851	4.18141	3.06344		1.33041	0.567814		0.212446	0.905779
FSDG_RS00875	0.487486	2.9271	4.10362	0	0	3.60752	3.41193	3.14604	0	2.50607	1.20251	2.18599		-1.30356	0.462577		-0.320079	0.844305
FSDG_RS00880	0	0	0	0	0	0	0	0	0	0	0	0		0	n/a		0	n/a
FSDG_RS00885	0	0	0	0	0	0	0	0	0	0	0	0		0	n/a		0	n/a
FSDG_RS00890	9.05621	8.84729	7.32883	5.03638	3.63424	0	4.56395	3.68222	3.14973	8.41078	2.89021	3.79863		-5.52057	0.0258609		-4.61214	0.00250612
FSDG_RS00895	8.52476	8.39605	6.7572	4.46668	6.16678	3.14874	3.70312	5.94258	4.41887	7.89267	4.59407	4.68819		-3.2986	0.0340492		-3.20448	0.0212721
FSDG_RS00900	7.48448	7.50487	5.23295	3.9025	6.02199	4.19752	4.81716	5.13648	2.86614	6.74077	4.70734	4.27326		-2.03343	0.112776		-2.46751	0.0757167
FSDG_RS00905	5.85604	5.88132	4.53381	4.99831	6.8045	4.78189	4.63561	5.76988	4.59133	5.42372	5.52823	4.99894		0.10451	0.899945		-0.424783	0.510616
FSDG_RS00910	2.43957	3.82543	0	6.95657	6.01208	3.25981	4.35923	6.23711	0	2.08833	5.40949	3.53211		3.32116	0.102611		1.44378	0.540362
FSDG_RS00915	5.15384	5.89225	0	7.56802	7.35783	6.2416	6.37583	6.19816	4.40883	3.68203	7.05582	5.66094		3.37379	0.15019		1.97891	0.369093
FSDG_RS00920	6.4205	6.5341	4.01649	0	3.23441	0	4.18717	0	0	5.65703	1.07814	1.39572		-4.57889	0.027811		-4.2613	0.0580854
FSDG_RS00925	7.33538	7.12439	4.74555	4.78171	5.50722	3.7421	0	3.4411	0	6.40177	4.67701	1.14703		-1.72476	0.151821		-5.25474	0.0206382
FSDG_RS00930	7.20528	7.07715	5.40492	4.98389	4.70135	5.45398	4.51211	4.17457	5.27552	6.56245	5.04641	4.65407		-1.51604	0.0708365		-1.90838	0.0455037
FSDG_RS00935	6.33159	6.33025	6.17042	4.33608	5.08131	0	4.5545	5.11319	1.55851	6.27742	3.13913	3.74207		-3.13829	0.118827		-2.53535	0.0834331
FSDG_RS00940	6.83406	6.66063	6.53859	5.34588	5.31034	4.72873	5.6995	6.00005	4.85362	6.67776	5.12832	5.51772		-1.54945	0.00205782		-1.16004	0.0305204
FSDG_RS00945	6.93355	7.1549	7.71035	6.38944	5.65895	5.67181	7.26784	6.72572	4.02673	7.26627	5.90673	6.00676		-1.35954	0.0152386		-1.25951	0.287949
FSDG_RS00950	7.12872	7.06197	6.78255	6.13525	6.40915	5.25835	6.37165	6.3933	4.67861	6.99108	5.93425	5.81452		-1.05683	0.0435874		-1.17656	0.111414
FSDG_RS00955	6.71452	6.76393	6.67965	5.29951	6.70314	4.65719	6.11519	6.14375	4.30992	6.71937	5.55328	5.52295		-1.16608	0.125999		-1.19641	0.120058
FSDG_RS00960	4.31717	4.39359	3.375	3.2272	2.58222	2.90252	2.1041	3.66752	0	4.02859	2.90398	1.92387		-1.12461	0.0405405		-2.10471	0.131307
FSDG_RS00965	10.7049	10.7516	11.2616	9.41334	9.94091	9.14895	10.0013	9.93428	8.5837	10.906	9.50107	9.50643		-1.40498	0.00870139		-1.39961	0.0474636
FSDG_RS00970	11.0036	11.0672	11.1912	9.11501	9.61741	8.39597	9.39542	9.24601	7.87214	11.0873	9.0428	8.83786		-2.04453	0.00468199		-2.24947	0.00995153
FSDG_RS00975	10.6252	10.6091	11.493	8.11892	8.95847	6.57442	7.24731	8.10062	6.38452	10.9091	7.88394	7.24415		-3.02517	0.0161636		-3.66495	0.00310842
FSDG_RS00980	9.88177	9.84984	7.90837	7.73793	8.84457	6.87286	6.46835	8.53658	6.6658	9.21333	7.81845	7.22358		-1.39487	0.182867		-1.98975	0.0984743
FSDG_RS00985	10.9991	11.0364	11.1187	8.74903	9.43203	8.07027	9.36344	9.26324	7.60869	11.0514	8.75045	8.74512		-2.30097	0.00431322		-2.3063	0.0155295
FSDG_RS00990	11.0828	11.1727	10.9154	9.19765	9.97613	8.87427	9.58665	9.49041	8.15648	11.057	9.34935	9.07785		-1.70765	0.00703786		-1.97915	0.0133462
FSDG_RS00995	6.74813	6.59225	5.79641	6.4031	5.51432	3.95531	5.51012	5.95621	4.85019	6.37893	5.29091	5.43884		-1.08802	0.232383		-0.940091	0.0972884
FSDG_RS01000	7.57827	7.59446	6.74097	7.34152	7.55206	6.78223	5.13993	6.78535	6.78623	7.30456	7.22527	6.23717		-0.0792898	0.838044		-1.06739	0.158572
FSDG_RS01005	4.76001	5.26716	2.0274	6.08106	4.67083	0	5.85691	3.66554	3.43969	4.01819	3.58397	4.32071		-0.434223	0.845928		0.302523	0.823081
FSDG_RS01010	7.05925	7.30896	0	6.63952	4.88315	6.06588	0	4.27154	5.22727	4.7894	5.86285	3.16627		1.07345	0.684019		-1.62313	0.603715
FSDG_RS01015	8.70531	8.47294	5.78892	8.41956	9.15559	6.11007	6.98681	8.40931	6.93247	7.65572	7.89507	7.44286		0.239349	0.863966		-0.212865	0.849709
FSDG_RS01020	7.6864	7.44362	6.37873	7.0319	7.12789	6.21076	6.44107	6.47808	5.4155	7.16958	6.79018	6.11155		-0.3794	0.486921		-1.05803	0.117372
FSDG_RS01025	6.98612	6.47786	5.31912	7.53953	7.34458	5.66966	7.24555	7.12333	4.81335	6.26103	6.85126	6.39407		0.590225	0.487005		0.13304	0.89343
FSDG_RS01030	6.50743	6.47533	5.95172	7.13594	6.28404	0	6.53543	5.82828	4.90736	6.31149	4.47333	5.75702		-1.83817	0.461169		-0.554472	0.333515
FSDG_RS01035	7.78043	7.73865	6.68102	7.75152	6.23414	2.95526	7.00096	6.44294	4.74063	7.40004	5.64697	6.06151		-1.75306	0.296196		-1.33853	0.15677
FSDG_RS01040	7.46519	7.55192	5.39052	6.87063	7.89774	7.08918	4.70323	7.90692	6.80842	6.80254	7.28585	6.47286		0.48331	0.565444		-0.329682	0.793085
FSDG_RS01045	8.42848	8.36921	5.85898	7.02706	7.716	5.98452	5.77012	6.06618	5.72228	7.55222	6.9092	5.85286		-0.643027	0.549521		-1.69936	0.117341
tpiA	9.00495	8.92382	9.33697	7.84345	6.90801	7.12096	8.25742	6.63764	5.72762	9.08858	7.29081	6.87422		-1.79777	0.00439714		-2.21435	0.0419528
FSDG_RS01055	9.07727	9.10492	9.10964	7.49196	7.28328	5.86627	4.99253	6.19733	4.42698	9.09728	6.8805	5.20561		-2.21677	0.0122535		-3.89166	0.00173124
FSDG_RS01060	6.89821	6.70934	8.31217	12.4683	11.3941	12.7733	13.6604	12.5184	11.6101	7.30657	12.2119	12.5963		4.90532	0.00171311		5.28972	0.00246205
FSDG_RS01065	7.57696	7.75968	5.90631	5.51983	7.47087	5.40849	6.64469	7.43526	5.49861	7.08098	6.13307	6.52618		-0.947916	0.347971		-0.554797	0.533284
FSDG_RS01070	10.2075	10.2256	10.0825	7.4461	8.57524	7.43096	7.9977	8.39609	6.88309	10.1718	7.81743	7.75896		-2.3544	0.00350387		-2.41288	0.00607533
FSDG_RS01075	7.93315	7.95223	7.64146	7.31026	7.974	7.39637	7.0803	6.94365	6.05305	7.84228	7.56021	6.69233		-0.282074	0.289777		-1.14995	0.0270709
FSDG_RS01080	7.99995	7.81153	7.89042	7.49405	7.4724	6.31945	6.36598	6.77372	4.35481	7.90063	7.0953	5.8315		-0.805336	0.109012		-2.06913	0.050845
FSDG_RS01085	7.382	7.41819	7.60839	6.87489	6.54095	4.73856	7.34085	6.58681	4.55151	7.46953	6.05146	6.15972		-1.41806	0.100728		-1.30981	0.192238
FSDG_RS01090	7.42424	7.6093	7.88239	9.22035	8.93242	7.97601	8.76229	8.41501	7.73823	7.63864	8.70959	8.30517		1.07095	0.0549709		0.666533	0.112582
FSDG_RS01095	7.25759	7.27069	7.8529	7.68807	8.16712	6.25909	8.64837	8.15395	6.82564	7.46039	7.37142	7.87599		-0.0889664	0.890346		0.415595	0.512262
FSDG_RS01100	7.00577	7.14962	5.53932	6.81077	7.75981	5.73183	5.38429	6.31594	3.80192	6.5649	6.76747	5.16738		0.202569	0.807831		-1.39752	0.193906
FSDG_RS01105	6.8365	6.93883	6.08842	7.46381	7.9395	7.81742	7.16532	7.71096	6.47977	6.62125	7.74024	7.11868		1.119	0.0211057		0.497432	0.32698
FSDG_RS01110	5.92517	6.39444	5.65317	6.39153	6.16947	5.69988	4.65282	5.19128	5.10524	5.99093	6.08696	4.98311		0.0960317	0.762929		-1.00782	0.0210942
FSDG_RS01115	8.23884	7.99066	7.19768	7.70419	8.08944	6.92532	6.13083	6.90101	6.3299	7.80906	7.57298	6.45391		-0.236077	0.638074		-1.35515	0.0254091
FSDG_RS01120	8.15325	8.11313	6.27475	7.33179	6.37401	5.10015	4.16688	5.63237	4.21733	7.51371	6.26865	4.67219		-1.24506	0.236729		-2.84152	0.0222664
FSDG_RS01125	7.11044	7.44927	6.4886	0	5.15056	4.54911	5.13939	5.1977	3.6832	7.0161	3.23322	4.67343		-3.78288	0.0836208		-2.34267	0.0147064
FSDG_RS01130	8.41086	8.43342	6.63279	4.15465	3.72602	0	0	3.77702	0	7.82569	2.62689	1.25901		-5.1988	0.022947		-6.56668	0.00921564
FSDG_RS01135	8.76448	8.63918	7.71485	4.48059	3.00748	4.47545	6.03402	4.44029	4.14834	8.37284	3.98784	4.87422		-4.38499	0.00176625		-3.49862	0.00652273
FSDG_RS01140	7.9075	7.83603	7.98373	3.97531	0	5.38175	7.17967	4.51492	2.99351	7.90908	3.11902	4.89603		-4.79006	0.0410873		-3.01305	0.0695857
FSDG_RS01145	7.23814	7.31687	6.2335	5.57856	5.96817	5.15389	6.47491	6.21858	4.97646	6.9295	5.56687	5.88998		-1.36263	0.0316842		-1.03952	0.147252
FSDG_RS01150	5.38486	5.41065	5.42473	5.03313	0	0	6.0658	6.12489	0	5.40675	1.67771	4.06356		-3.72904	0.0903468		-1.34318	0.544713
FSDG_RS01155	7.06129	6.9159	5.17164	2.99039	4.38833	2.90176	3.44518	2.70416	3.49374	6.38294	3.42683	3.21436		-2.95611	0.0188557		-3.16858	0.00858179
FSDG_RS01160	3.80367	3.78688	0	0	0	0	0	0	0	2.53018	0	0		-2.53018	0.116118		-2.53018	0.116118
FSDG_RS01165	6.47617	5.90318	2.54171	0	0	0	0	0	0	4.97369	0	0		-4.97369	0.0154385		-4.97369	0.0154385
FSDG_RS01170	4.59789	4.27185	0	0	0	0	0	0	0	2.95658	0	0		-2.95658	0.116654		-2.95658	0.116654
FSDG_RS01175	4.68319	4.54164	0	0	0	0	0	1.31835	0	3.07494	0	0.439449		-3.07494	0.11621		-2.63549	0.174773
FSDG_RS01180	8.63777	8.56762	8.91851	6.79628	7.36736	6.69449	7.88361	6.37064	5.95491	8.70797	6.95271	6.73638		-1.75526	0.00172411		-1.97158	0.0296718
FSDG_RS01185	6.80451	6.6321	3.1161	5.55643	5.66059	4.25806	0	5.1369	0	5.51757	5.15836	1.7123		-0.35921	0.79348		-3.80527	0.143041
FSDG_RS01190	7.84469	7.73114	6.58899	7.27973	7.67537	6.23228	6.32754	6.67503	4.68639	7.38827	7.06246	5.89632		-0.325811	0.609221		-1.49195	0.111415
FSDG_RS01195	7.34914	7.39193	6.20894	6.57524	7.55991	5.91907	6.79348	6.66703	5.60016	6.98333	6.68474	6.35356		-0.298595	0.652371		-0.629777	0.309535
FSDG_RS01200	4.42183	3.13218	0	0	0	0	0	0	4.34305	2.518	0	1.44768		-2.518	0.127579		-1.07032	0.613049
FSDG_RS01205	1.97391	0.694836	0	0	0	0	0	0	0	0.88958	0	0		-0.88958	0.198669		-0.88958	0.198669
FSDG_RS01210	11.9359	11.9744	11.7142	10.2405	10.3061	9.3079	9.85898	9.17568	7.95664	11.8748	9.9515	8.9971		-1.92333	0.00443259		-2.87773	0.00689439
FSDG_RS01215	12.7242	12.6819	11.6959	11.9796	12.2595	11.1585	11.4922	11.6702	10.6264	12.3673	11.7992	11.2629		-0.56814	0.294359		-1.10439	0.0766711
FSDG_RS01220	4.7324	3.82062	1.6801	0	2.75044	1.24866	0.0797024	2.62169	2.30214	3.41104	1.33303	1.66784		-2.07801	0.15954		-1.7432	0.22224
FSDG_RS01225	4.98571	5.34627	4.17975	0	0	0	0	3.76851	0	4.83724	0	1.25617		-4.83724	0.000149834		-3.58107	0.0514226
FSDG_RS01230	2.29919	1.51576	1.75134	0	6.19499	0	5.73463	4.95425	3.10052	1.85543	2.065	4.59647		0.20957	0.924521		2.74104	0.0282094
FSDG_RS01235	4.67764	4.87462	4.46188	0	4.77781	5.14478	5.17081	5.04198	0	4.67138	3.30753	3.40426		-1.36385	0.457817		-1.26711	0.499056
FSDG_RS01240	6.72634	6.68386	7.73506	0	6.52203	4.71761	0	6.75438	3.92698	7.04842	3.74655	3.56045		-3.30187	0.169784		-3.48797	0.154252
FSDG_RS01245	10.0924	10.2533	11.3107	7.65297	7.77394	7.71761	9.38592	7.78405	5.56483	10.5521	7.71484	7.57826		-2.83731	0.00178363		-2.97388	0.064138
FSDG_RS01250	8.27051	8.27549	9.56155	7.37708	6.8441	6.71296	4.78717	3.72183	4.03042	8.70252	6.97805	4.17981		-1.72447	0.0221666		-4.52271	0.00106145
FSDG_RS01255	10.5615	10.6199	10.7017	9.35334	8.66809	8.15223	8.48351	7.95288	7.11545	10.6277	8.72455	7.85061		-1.90317	0.00556592		-2.77711	0.00226676
FSDG_RS01260	10.744	10.6905	8.98458	8.00952	8.34894	6.22438	7.96814	7.48672	6.44659	10.1397	7.52761	7.30048		-2.61211	0.0407153		-2.83924	0.0178384
FSDG_RS01265	12.3768	12.3952	13.0771	10.4834	11.09	10.3934	11.1778	11.0054	10.0366	12.6164	10.6556	10.7399		-1.96077	0.00350144		-1.87645	0.0114031
FSDG_RS01270	8.96379	8.80021	6.59167	7.06043	7.72867	6.41668	7.20933	7.51242	6.37904	8.11856	7.06859	7.0336		-1.04996	0.28605		-1.08496	0.26441
FSDG_RS01275	5.84967	5.72156	5.20406	4.95878	4.75642	5.29201	7.2095	5.58943	3.98071	5.59176	5.0024	5.59321		-0.589362	0.0792034		0.00144977	0.998859
FSDG_RS01280	9.43098	9.48457	9.00044	11.3055	11.9461	10.449	11.9769	11.6542	10.0717	9.30533	11.2335	11.2343		1.92821	0.0137828		1.92894	0.0338246
FSDG_RS01285	8.99606	9.14377	8.01022	9.46833	10.3663	7.60048	9.49286	9.30756	7.45752	8.71668	9.14503	8.75265		0.428342	0.655079		0.0359632	0.963608
FSDG_RS01290	8.68154	8.82591	9.23901	11.1819	10.7322	9.89949	10.8576	9.57804	8.40831	8.91549	10.6045	9.61465		1.68905	0.0147523		0.699163	0.390507
FSDG_RS01295	7.08766	7.04221	6.5883	7.27046	7.15236	5.53753	5.88582	6.13101	5.47719	6.90606	6.65345	5.83134		-0.252606	0.686296		-1.07472	0.0124099
FSDG_RS01300	6.9417	6.7849	4.42292	5.34279	6.44181	0	5.17525	5.06448	3.11035	6.04984	3.9282	4.45003		-2.12164	0.379583		-1.59981	0.20408
FSDG_RS01305	10.5306	10.5685	11.6914	10.2872	9.96796	9.60139	10.4864	10.032	8.8122	10.9302	9.95219	9.77688		-0.977997	0.0849312		-1.15331	0.140344
FSDG_RS01310	11.2584	11.2968	11.7407	9.86044	10.371	8.79469	10.5696	10.3979	8.52117	11.432	9.67539	9.82953		-1.75657	0.0229893		-1.60244	0.0762146
FSDG_RS01315	10.8866	10.8255	10.5066	10.2605	11.392	9.70344	10.8771	11.0389	9.5245	10.7396	10.452	10.4802		-0.287606	0.603284		-0.259411	0.627496
FSDG_RS01320	10.5246	10.4951	10.984	10.7765	9.06366	9.14944	9.34296	8.91582	8.70883	10.6679	9.6632	8.9892		-1.0047	0.15785		-1.67869	0.00236581
FSDG_RS01325	9.85694	9.9451	9.49459	8.4735	6.73276	6.66846	7.05752	7.17982	6.26654	9.76554	7.29157	6.83463		-2.47397	0.0151609		-2.93092	0.00076716
FSDG_RS01330	9.91002	9.93768	10.0958	8.97896	7.29476	7.702	6.59465	8.19185	7.53391	9.98116	7.99191	7.44014		-1.98926	0.0176051		-2.54103	0.00554082
FSDG_RS01335	5.31531	5.07709	3.42147	0	4.88976	3.07705	0	3.28382	3.14794	4.60462	2.6556	2.14392		-1.94902	0.276072		-2.4607	0.115377
FSDG_RS01340	9.68992	9.52488	9.73312	6.90485	6.44719	5.33428	7.01858	6.07539	5.15621	9.64931	6.22877	6.08339		-3.42054	0.00190391		-3.56592	0.00275095
FSDG_RS01345	8.54724	8.48079	8.97952	0	5.70412	4.76211	0	5.68969	3.57503	8.66918	3.48874	3.08824		-5.18044	0.0431174		-5.58094	0.028665
FSDG_RS01350	8.5663	8.46117	8.12327	5.72127	5.35272	5.86957	4.82528	5.63517	5.05492	8.38358	5.64785	5.17179		-2.73573	0.000177599		-3.21179	0.000309771
FSDG_RS01355	8.74903	8.71948	8.54765	5.29255	6.14458	5.53234	6.60564	5.25486	4.58065	8.67205	5.65649	5.48038		-3.01556	0.000322083		-3.19167	0.00595919
FSDG_RS01360	9.52984	9.7229	10.1873	9.10012	7.94407	8.11261	7.9082	8.19871	7.0335	9.81334	8.3856	7.71347		-1.42774	0.0252903		-2.09986	0.00634682
FSDG_RS01365	8.44946	8.62197	8.85329	5.26215	6.95716	6.11405	6.48709	5.85007	5.45593	8.64157	6.11112	5.93103		-2.53045	0.00733494		-2.71054	0.0010953
FSDG_RS01370	5.93881	6.02829	2.57039	5.30631	0	3.74344	4.64838	0	1.4246	4.84583	3.01658	2.02433		-1.82925	0.399682		-2.82151	0.189073
FSDG_RS01375	8.47083	8.1387	6.13205	6.36734	6.03811	4.1762	0	4.513	3.53127	7.58053	5.52722	2.68142		-2.05331	0.109159		-4.8991	0.0343556
FSDG_RS01380	8.42292	8.30944	8.39036	7.36104	7.06888	5.03689	6.72289	6.00776	4.92595	8.37424	6.48894	5.88553		-1.88531	0.0615441		-2.48871	0.00893918
FSDG_RS01385	6.68889	6.68542	5.8612	7.25329	8.1232	6.86895	8.77435	7.888	5.78748	6.41183	7.41514	7.48328		1.00331	0.0956324		1.07144	0.312306
FSDG_RS01390	3.50943	4.20615	2.64777	6.2526	6.35759	6.10147	0	6.98238	5.25026	3.45445	6.23722	4.07755		2.78277	0.00367172		0.623095	0.786078
FSDG_RS01395	1.55021	1.69986	0	0	0	0	0	0	0	1.08336	0	0		-1.08336	0.116959		-1.08336	0.116959
FSDG_RS01400	1.54967	1.71967	0	0	0	4.62096	3.58521	0	0	1.08978	1.54032	1.19507		0.45054	0.796486		0.105293	0.939997
FSDG_RS01405	1.98171	0	0	0	0	0	6.5284	0	0	0.660569	0	2.17613		-0.660569	0.373901		1.51556	0.541611
FSDG_RS01410	0	0	0	0	0	0	0	0	0	0	0	0		0	n/a		0	n/a
FSDG_RS01415	0.651683	0	0	0	0	0	0	0	0	0.217228	0	0		-0.217228	0.373901		-0.217228	0.373901
FSDG_RS01420	0.864572	1.89348	0	3.66586	0	0	0	0	0	0.91935	1.22195	0		0.302603	0.832275		-0.91935	0.168287
FSDG_RS01425	0	0	0	0	0	0	0	0	0	0	0	0		0	n/a		0	n/a
FSDG_RS01430	1.18618	2.3348	0	0	0	0	0	0	0	1.17366	0	0		-1.17366	0.156606		-1.17366	0.156606
FSDG_RS01435	0	1.21058	1.21698	0	0	0	0	3.52812	0	0.809186	0	1.17604		-0.809186	0.116119		0.366854	0.782692
FSDG_RS01440	1.27864	1.19156	0	0	0	0	0	0	0	0.823401	0	0		-0.823401	0.116611		-0.823401	0.116611
FSDG_RS01445	0.852478	0.948451	0	0	0	0	0	0	0	0.60031	0	0		-0.60031	0.117245		-0.60031	0.117245
FSDG_RS01450	1.50914	0	0	0	0	0	0	0	0	0.503046	0	0		-0.503046	0.373901		-0.503046	0.373901
FSDG_RS01455	2.17734	1.46691	0	0	0	3.92256	0	0	0	1.21475	1.30752	0		0.0927671	0.952262		-1.21475	0.131008
FSDG_RS01460	0	0	0	0	0	2.78306	0	2.43843	0	0	0.927686	0.812809		0.927686	0.373901		0.812809	0.373901
FSDG_RS01465	0	0	2.68095	0	0	0	0	0	0	0.893651	0	0		-0.893651	0.373901		-0.893651	0.373901
FSDG_RS01470	1.33828	1.46691	0	4.35663	0	0	0	0	0	0.935065	1.45221	0		0.517145	0.751747		-0.935065	0.116952
FSDG_RS01475	0.47467	0	0.819014	0	0	0	0	1.50757	0	0.431228	0	0.502522		-0.431228	0.143497		0.0712942	0.904121
FSDG_RS01480	0	0	0	0	0	0	0	0	0	0	0	0		0	n/a		0	n/a
FSDG_RS01485	0	0	0	0	0	0	0	0	0	0	0	0		0	n/a		0	n/a
FSDG_RS01490	0.613343	0	0	0	0	0	0	0	0	0.204448	0	0		-0.204448	0.373901		-0.204448	0.373901
FSDG_RS01495	1.44657	0.625925	0	0	0	0	0	0	0	0.690833	0	0		-0.690833	0.174419		-0.690833	0.174419
FSDG_RS01500	0.180275	1.93587	0	4.51624	0	0	0	0	0	0.705383	1.50541	0		0.800031	0.648701		-0.705383	0.317014
FSDG_RS01505	0	1.46011	0	3.17183	0	0	0	0	0	0.486704	1.05728	0		0.570573	0.649655		-0.486704	0.373901
FSDG_RS01510	0	1.59636	0	0	0	0	0	0	0	0.532121	0	0		-0.532121	0.373901		-0.532121	0.373901
FSDG_RS01515	0.994145	0	0	0	0	0	0	0	0	0.331382	0	0		-0.331382	0.373901		-0.331382	0.373901
FSDG_RS01520	0	0	0	0	2.07546	0	0	0	0	0	0.691821	0		0.691821	0.373901		0	n/a
FSDG_RS01525	0.588421	0	0	0	2.22376	0	0	0	0	0.19614	0.741254	0		0.545114	0.516387		-0.19614	0.373901
FSDG_RS01530	0	0	0	0	0	0	0	2.67708	0	0	0	0.89236		0	n/a		0.89236	0.373901
FSDG_RS01535	0	0	0	0	0	0	0	2.23057	0	0	0	0.743524		0	n/a		0.743524	0.373901
FSDG_RS01540	2.89751	4.82143	3.0939	7.23838	6.18518	0	6.17385	7.6697	0	3.60428	4.47452	4.61451		0.870238	0.728733		1.01023	0.69843
FSDG_RS01545	6.68078	6.56966	5.73056	8.00227	8.85161	6.43937	8.39552	7.72542	7.34349	6.327	7.76442	7.82148		1.43742	0.134376		1.49448	0.025369
FSDG_RS01550	6.88478	6.6243	4.41656	9.8382	10.0711	8.4682	9.37047	10.2259	9.42552	5.97521	9.45918	9.67398		3.48397	0.0199428		3.69876	0.0112064
FSDG_RS01555	9.79689	9.4469	7.92755	10.4473	11.2068	9.44666	10.2469	10.4115	8.92739	9.05711	10.3669	9.86193		1.3098	0.163072		0.804817	0.338771
FSDG_RS01560	7.10927	6.92648	4.92989	3.74611	3.23941	0	0	4.064	2.83113	6.32188	2.32851	2.29838		-3.99337	0.0430331		-4.0235	0.0444371
FSDG_RS01565	1.01135	2.01678	2.53936	0	0	0	0	0	0	1.85583	0	0		-1.85583	0.0143884		-1.85583	0.0143884
FSDG_RS01570	2.88988	2.1791	2.1961	0	0	0	0	0	0	2.42169	0	0		-2.42169	0.000493202		-2.42169	0.000493202
FSDG_RS01575	1.86469	3.16181	0	0	0	0	0	0	0	1.6755	0	0		-1.6755	0.1419		-1.6755	0.1419
FSDG_RS01580	2.63902	0	0	0	0	0	0	0	0	0.879675	0	0		-0.879675	0.373901		-0.879675	0.373901
FSDG_RS01585	0	0	0	0	0	0	0	0	0	0	0	0		0	n/a		0	n/a
FSDG_RS01590	0	0	0	0	0	0	0	0	0	0	0	0		0	n/a		0	n/a
FSDG_RS01595	1.10896	0	0	0	0	0	0	0	0	0.369653	0	0		-0.369653	0.373901		-0.369653	0.373901
FSDG_RS01600	2.40828	2.39221	2.69229	3.68233	0	0	0	0	0	2.49759	1.22744	0		-1.27015	0.360569		-2.49759	1.37717e-05
FSDG_RS01605	1.94148	2.58484	2.73691	2.83568	3.29443	2.74855	0	2.4741	0	2.42108	2.95955	0.8247		0.538475	0.143845		-1.59638	0.136985
FSDG_RS01610	1.55021	1.4098	0	0	0	0	0	0	0	0.98667	0	0		-0.98667	0.117011		-0.98667	0.117011
FSDG_RS01615	1.771	2.85718	3.38424	0	0	0	0	0	0	2.67081	0	0		-2.67081	0.00491694		-2.67081	0.00491694
FSDG_RS01620	3.90232	3.35887	3.87675	0	0	0	0	0	0	3.71265	0	0		-3.71265	3.05608e-05		-3.71265	3.05608e-05
FSDG_RS01625	5.26905	5.14624	3.94389	0	0	0	0	3.12895	3.3655	4.7864	0	2.16482		-4.7864	0.000346863		-2.62158	0.0874371
FSDG_RS01630	6.45639	7.72688	8.39987	9.13466	8.39016	8.65162	7.68984	9.97702	6.15949	7.52771	8.72548	7.94212		1.19777	0.121107		0.414405	0.756335
FSDG_RS01635	1.98437	4.1309	0	0	0	0	0	0	0	2.03842	0	0		-2.03842	0.162641		-2.03842	0.162641
FSDG_RS01640	9.8625	9.78311	9.46365	6.79819	8.67289	6.92967	5.74924	8.08155	5.80164	9.70309	7.46692	6.54414		-2.23616	0.0221981		-3.15894	0.0153743
FSDG_RS01645	4.96933	4.52914	3.18285	0	0	0	0	0	0	4.22711	0	0		-4.22711	0.00141146		-4.22711	0.00141146
FSDG_RS01650	4.41518	3.4022	0	0	0	0	0	0	0	2.60579	0	0		-2.60579	0.122752		-2.60579	0.122752
FSDG_RS01655	6.20928	5.3936	3.80141	0	0	0	0	3.77653	0	5.13476	0	1.25884		-5.13476	0.00190919		-3.87592	0.0549704
guaA	9.68203	9.70405	9.07302	7.89547	8.42263	6.81389	7.47606	8.38319	6.99174	9.48637	7.71066	7.617		-1.7757	0.0263726		-1.86937	0.0149946
FSDG_RS01665	11.6933	11.2629	9.21641	6.12254	9.02978	7.19243	6.30797	8.00558	5.49455	10.7242	7.44825	6.6027		-3.27595	0.0455488		-4.1215	0.0179087
FSDG_RS01670	11.3263	11.4252	11.341	8.18071	8.58935	7.75795	8.34739	8.44302	7.36891	11.3642	8.176	8.05311		-3.18819	0.000191707		-3.31108	0.000655773
FSDG_RS01675	10.912	10.8061	10.0183	6.90201	6.53464	4.28994	6.62946	5.34009	4.53715	10.5788	5.90886	5.50223		-4.66994	0.00566571		-5.07657	0.00164028
FSDG_RS01680	9.33629	9.5877	9.9804	8.97869	9.23909	7.95444	9.96415	9.94275	7.40744	9.6348	8.72407	9.10478		-0.910725	0.104165		-0.530016	0.574926
FSDG_RS01685	7.01565	7.0622	6.73171	7.169	7.47661	6.12537	7.14067	6.69954	6.1869	6.93652	6.92366	6.6757		-0.0128564	0.977142		-0.260814	0.425573
FSDG_RS01690	8.88105	8.94524	7.82387	7.28927	7.89592	5.21023	5.40813	7.65056	6.30151	8.55005	6.79848	6.4534		-1.75158	0.120673		-2.09665	0.0483499
FSDG_RS01695	3.26761	2.72853	3.10963	0	3.02153	0	0	0	0	3.03526	1.00718	0		-2.02808	0.117627		-3.03526	4.54832e-05
FSDG_RS01700	3.25612	2.12786	2.79177	0	4.83992	0	0	2.52707	0	2.72525	1.61331	0.842357		-1.11194	0.536416		-1.8829	0.105611
FSDG_RS01705	3.67533	3.63976	2.20082	0	0	0	4.14151	0	0	3.17197	0	1.3805		-3.17197	0.00283954		-1.79147	0.288068
FSDG_RS01710	3.42661	3.14885	2.45109	0	0	2.9604	0	2.55152	3.03049	3.00885	0.9868	1.86067		-2.02205	0.12074		-1.14818	0.308217
FSDG_RS01715	2.47633	3.08789	0	0	0	3.07705	0	0.697863	3.14794	1.85474	1.02568	1.28193		-0.829054	0.584031		-0.572804	0.691578
pflA	7.66919	7.41055	6.31106	7.02422	6.49297	5.67972	6.05429	4.79161	5.42872	7.13027	6.39897	5.42487		-0.731296	0.269605		-1.7054	0.0368654
FSDG_RS01725	9.91644	9.91608	10.0758	10.5891	9.86985	9.12586	10.1655	9.53902	8.31745	9.96943	9.8616	9.34066		-0.107821	0.812559		-0.628761	0.313047
FSDG_RS01730	7.35886	7.61224	5.43561	8.28654	8.222	6.29742	5.5953	7.47806	4.67955	6.80224	7.60199	5.91764		0.799749	0.446236		-0.884596	0.455944
FSDG_RS01735	14.2544	14.2713	14.8115	13.5031	14.534	13.4359	14.4208	14.6851	12.8424	14.4457	13.8244	13.9828		-0.62138	0.194998		-0.462951	0.485904
FSDG_RS01740	8.98585	8.75924	7.81036	6.87912	7.3706	6.0969	6.24754	6.31081	5.18398	8.51848	6.78221	5.91411		-1.73627	0.0283297		-2.60437	0.00710039
FSDG_RS01745	7.51042	7.3358	7.27329	7.27091	7.20927	6.51874	7.6236	6.499	4.94566	7.37317	6.99964	6.35609		-0.373525	0.211425		-1.01708	0.262012
FSDG_RS01750	7.46152	7.33287	5.59853	6.21125	6.77376	6.4144	5.75215	7.06994	5.05135	6.79764	6.46647	5.95781		-0.331173	0.623066		-0.83983	0.375619
FSDG_RS01755	7.28326	7.28836	5.8173	6.67727	7.43621	6.27983	6.53847	6.61346	5.48923	6.79631	6.79777	6.21372		0.00146431	0.998156		-0.582582	0.393175
FSDG_RS01760	6.18341	6.1794	1.72709	4.95601	4.56947	1.45917	0	4.06331	3.98142	4.69663	3.66155	2.68158		-1.03508	0.606026		-2.01505	0.370833
FSDG_RS01765	6.43047	6.6571	4.29444	7.53355	7.46561	6.64392	5.78894	6.55753	5.67458	5.79401	7.21436	6.00702		1.42035	0.15247		0.213013	0.803688
FSDG_RS01770	6.10344	6.74108	5.69166	7.42899	6.84427	6.27265	6.4245	6.87824	5.35519	6.17873	6.84863	6.21931		0.669904	0.21274		0.0405804	0.94422
FSDG_RS01775	8.37019	8.41476	7.87442	8.78214	7.08736	8.24406	7.215	6.84344	7.33378	8.21979	8.03786	7.13074		-0.181935	0.74828		-1.08905	0.00874214
FSDG_RS01780	8.37429	8.30096	7.20551	7.85021	4.90461	6.69761	5.32952	5.99557	4.51407	7.96025	6.48415	5.27972		-1.47611	0.190162		-2.68053	0.00936396
FSDG_RS01785	7.96458	7.59222	7.56988	8.3776	7.29905	7.26499	6.44107	7.10866	4.94054	7.70889	7.64721	6.16342		-0.0616807	0.881124		-1.54547	0.0773235
FSDG_RS01790	9.75327	9.83451	10.033	10.1727	7.67894	8.55719	8.00665	8.40102	7.38184	9.8736	8.80293	7.92984		-1.07066	0.218925		-1.94376	0.00322855
FSDG_RS01795	6.83964	6.57954	4.29842	4.65997	4.20362	0	0	0	0	5.90586	2.95453	0		-2.95133	0.15541		-5.90586	0.00185673
FSDG_RS01800	2.28673	4.23288	3.89904	0	4.50103	0	0	2.72155	0	3.47289	1.50034	0.907183		-1.97254	0.289306		-2.5657	0.0778393
FSDG_RS01805	8.34793	8.46356	7.39503	6.69427	7.28783	5.89941	5.10149	7.84214	6.34689	8.06884	6.62717	6.43017		-1.44167	0.0517859		-1.63867	0.129941
FSDG_RS01810	7.89241	7.81845	7.39855	6.5153	6.60857	0	6.03156	5.54287	4.54108	7.70314	4.37463	5.37184		-3.32851	0.203654		-2.3313	0.00741076
FSDG_RS01815	1.71163	1.20983	0	0	0	0	0	0	3.02565	0.973818	0	1.00855		-0.973818	0.127717		0.0347314	0.976938
FSDG_RS01820	1.45043	1.58511	0	0	0	0	0	0	0	1.01185	0	0		-1.01185	0.116899		-1.01185	0.116899
FSDG_RS01825	3.28106	3.35486	3.5828	3.05688	2.64489	0	6.20905	3.19395	0	3.40624	1.90059	3.13433		-1.50565	0.192609		-0.271908	0.886926
FSDG_RS01830	2.73494	3.11372	3.65703	0	0	0	0	0	0	3.16856	0	0		-3.16856	0.000291234		-3.16856	0.000291234
FSDG_RS01835	1.98225	3.11793	2.78737	0	0	0	0	0	0	2.62918	0	0		-2.62918	0.00146036		-2.62918	0.00146036
FSDG_RS01840	6.94253	6.36784	5.46153	6.61469	6.82203	5.44265	4.32089	6.03658	5.04788	6.2573	6.29312	5.13512		0.0358256	0.955874		-1.12218	0.163338
FSDG_RS01845	7.52998	7.47886	6.94333	6.93818	7.19356	5.56715	6.52992	7.02046	6.02038	7.31739	6.5663	6.52359		-0.751093	0.235699		-0.793803	0.0824452
FSDG_RS01850	6.92621	6.79326	4.7019	6.8623	7.67754	5.9944	6.63826	6.25843	6.10732	6.14045	6.84474	6.33467		0.70429	0.463091		0.194214	0.805274
FSDG_RS01855	8.6849	8.55662	6.99271	8.44964	8.47885	7.35251	8.10989	8.58448	6.62875	8.07808	8.09367	7.77437		0.0155908	0.982238		-0.303705	0.724074
FSDG_RS01860	7.48391	7.44507	3.88647	5.51429	3.7039	5.40059	6.48868	4.60341	3.17583	6.27182	4.87292	4.75597		-1.39889	0.351801		-1.51585	0.378083
FSDG_RS01865	6.07072	5.9609	6.19202	4.70042	5.93212	4.53175	4.23258	5.64873	3.73479	6.07455	5.05476	4.5387		-1.01978	0.0843663		-1.53584	0.0563375
FSDG_RS01870	5.0744	5.31294	4.33155	5.39919	0	3.03854	0	3.63002	0	4.9063	2.81258	1.21001		-2.09372	0.258379		-3.69629	0.0412442
FSDG_RS01875	0	1.16479	0	0	0	0	0	0	0	0.388262	0	0		-0.388262	0.373901		-0.388262	0.373901
FSDG_RS01880	1.07875	0.715366	0	0	0	0	0	0	0	0.598038	0	0		-0.598038	0.132171		-0.598038	0.132171
FSDG_RS01885	2.60402	0	0	0	0	0	0	0	0	0.868008	0	0		-0.868008	0.373901		-0.868008	0.373901
FSDG_RS01890	0.306612	1.8746	0	0	0	0	0	0	3.04515	0.727071	0	1.01505		-0.727071	0.278658		0.287978	0.817592
FSDG_RS01895	3.12978	2.65533	2.95572	0	0	0	0	3.19395	0	2.91361	0	1.06465		-2.91361	3.02406e-05		-1.84896	0.160145
FSDG_RS01900	5.63858	6.03984	2.05655	4.84445	6.44926	5.29222	0	3.10809	0	4.57832	5.52864	1.03603		0.950322	0.521297		-3.54229	0.0963297
FSDG_RS01905	6.25008	5.85619	6.47736	6.86163	5.5994	5.41208	6.76654	6.46109	3.77007	6.19454	5.9577	5.6659		-0.236842	0.654127		-0.528644	0.61442
FSDG_RS01910	6.80992	7.24263	5.9825	6.1345	7.08899	5.42306	6.02313	6.96954	3.5939	6.67835	6.21551	5.52886		-0.462838	0.488866		-1.14949	0.343626
FSDG_RS01915	4.01226	4.54474	3.1281	3.23088	5.15198	3.14022	0	3.74971	2.35941	3.89503	3.84103	2.03637		-0.0540056	0.947806		-1.85866	0.187292
FSDG_RS01920	4.35493	4.16462	3.99949	3.65771	4.44122	0	0	4.27258	2.24759	4.17301	2.69964	2.17339		-1.47337	0.343492		-1.99962	0.181628
FSDG_RS01925	4.35567	4.4088	3.52168	3.42538	4.45796	3.33332	0	3.56647	2.5358	4.09538	3.73889	2.03409		-0.356498	0.482467		-2.06129	0.133674
FSDG_RS01930	3.84304	3.92749	0	0	0	0	0	0	0	2.59018	0	0		-2.59018	0.116164		-2.59018	0.116164
FSDG_RS01935	6.37855	6.29775	5.21545	3.28029	3.49285	3.18926	3.52967	3.41992	0	5.96392	3.3208	2.31653		-2.64312	0.00237131		-3.64739	0.0401425
FSDG_RS01940	8.19418	8.02102	7.8824	6.67923	6.3303	5.42724	5.83785	5.88968	5.29518	8.03253	6.14559	5.67423		-1.88694	0.00794797		-2.3583	0.00036095
FSDG_RS01945	8.26532	7.94647	7.15923	4.05795	3.90329	0	6.26214	4.98314	3.99755	7.79034	2.65375	5.08094		-5.13659	0.0198503		-2.7094	0.0209353
FSDG_RS01950	7.97992	8.21159	7.70933	6.1527	4.80534	4.23905	5.79845	5.61528	4.79199	7.96695	5.0657	5.40191		-2.90125	0.00774739		-2.56504	0.00168793
FSDG_RS01955	7.82159	7.7159	7.8121	5.25788	5.75088	0	4.45762	4.42601	3.88942	7.78319	3.66959	4.25768		-4.11361	0.0891238		-3.52551	4.70363e-05
FSDG_RS01960	4.00868	4.43581	4.55754	0	0	0	0	4.12781	0	4.33401	0	1.37594		-4.33401	1.29155e-05		-2.95807	0.0997234
FSDG_RS01965	6.1108	6.21311	7.5762	7.76747	7.47927	7.16085	8.7866	8.25442	6.20075	6.63337	7.4692	7.74726		0.835834	0.17243		1.11389	0.2922
FSDG_RS01970	5.81447	6.79615	6.19656	6.86163	6.6101	1.49093	7.76036	6.93527	6.46096	6.26906	4.98755	7.0522		-1.28151	0.509808		0.783138	0.17464
FSDG_RS01975	6.55418	6.68971	5.77604	4.4187	5.6172	5.47802	4.61133	5.36176	0.305329	6.33998	5.17131	3.42614		-1.16867	0.0691044		-2.91384	0.142853
FSDG_RS01980	2.69971	3.50665	1.67884	0	0	0	0	1.9746	0	2.6284	0	0.658201		-2.6284	0.00765123		-1.9702	0.079952
FSDG_RS01985	4.12314	3.92759	4.32642	0	0	0	0	2.72685	0	4.12572	0	0.908951		-4.12572	3.62072e-06		-3.21677	0.0246511
FSDG_RS01990	4.56908	2.04089	0	0	0	0	0	0	0	2.20332	0	0		-2.20332	0.170778		-2.20332	0.170778
FSDG_RS01995	4.60383	3.87291	0.849119	0	0	0	0	0	0	3.10862	0	0		-3.10862	0.0538246		-3.10862	0.0538246
FSDG_RS02000	3.74697	2.36659	1.70478	0	0	0	0	0	0	2.60611	0	0		-2.60611	0.0123285		-2.60611	0.0123285
FSDG_RS02005	3.75396	3.25783	1.77636	0	0	0	0	3.66703	0	2.92938	0	1.22234		-2.92938	0.0078654		-1.70704	0.277454
FSDG_RS02010	7.54647	7.35871	6.52671	7.6703	7.75147	5.66483	6.26671	6.7542	5.02431	7.14396	7.02887	6.01507		-0.115094	0.885606		-1.12889	0.134415
FSDG_RS02015	1.9217	3.66811	1.45497	0	4.11518	0	0	0	0	2.34826	1.37173	0		-0.976531	0.557567		-2.34826	0.0252039
FSDG_RS02020	4.72529	5.13177	3.47783	0	4.62724	0	0	5.23979	0	4.44497	1.54241	1.7466		-2.90255	0.14779		-2.69837	0.211518
FSDG_RS02025	0	0	0	0	0	0	0	0	0	0	0	0		0	n/a		0	n/a
FSDG_RS02030	0	0	0	0	0	0	0	0	0	0	0	0		0	n/a		0	n/a
FSDG_RS02035	0	0	0	0	0	0	0	0	0	0	0	0		0	n/a		0	n/a
FSDG_RS02040	0	0	0	0	0	0	0	0	0	0	0	0		0	n/a		0	n/a
FSDG_RS02045	0	1.18237	0	0	0	0	0	0	0	0.394125	0	0		-0.394125	0.373901		-0.394125	0.373901
FSDG_RS02050	0	0	1.35783	0	0	0	0	0	0	0.452611	0	0		-0.452611	0.373901		-0.452611	0.373901
FSDG_RS02055	0	0	0	0	0	0	0	0	0	0	0	0		0	n/a		0	n/a
FSDG_RS02060	0.526369	0.592828	0.898015	2.72528	3.17894	0	0	0	0	0.672404	1.96807	0		1.29567	0.264512		-0.672404	0.00418987
FSDG_RS02065	0	0	0	0	0	0	0	0	0	0	0	0		0	n/a		0	n/a
FSDG_RS02070	0	1.6463	1.49047	0	0	0	0	0	0	1.04559	0	0		-1.04559	0.117097		-1.04559	0.117097
FSDG_RS02075	0	0	0	0	0	0	0	0	0	0	0	0		0	n/a		0	n/a
FSDG_RS02080	0.806448	0.898711	0.794437	2.52354	0	0	2.13711	2.14662	0	0.833199	0.841179	1.42791		0.00798033	0.99289		0.594712	0.45215
FSDG_RS02085	0	0	0	0	0	0	0	0	0	0	0	0		0	n/a		0	n/a
FSDG_RS02090	0	0	0	0	0	0	0	0	0	0	0	0		0	n/a		0	n/a
FSDG_RS02095	0	0	0	0	0	0	0	0	0	0	0	0		0	n/a		0	n/a
FSDG_RS02100	5.14559	5.30438	5.05064	3.63357	5.07714	3.54021	5.06599	2.38811	0	5.16687	4.08364	2.4847		-1.08323	0.0975747		-2.68217	0.141111
FSDG_RS02105	2.93712	3.9382	0	0	0	0	0	0	0	2.29177	0	0		-2.29177	0.12448		-2.29177	0.12448
FSDG_RS02110	9.70268	9.65474	8.16084	7.31683	7.41386	7.15199	7.2394	6.75628	6.00783	9.17275	7.29423	6.66784		-1.87852	0.0213943		-2.50491	0.0156107
FSDG_RS02115	10.1086	9.93656	9.24947	8.16583	8.27269	7.46712	8.11468	7.60491	6.26437	9.76488	7.96855	7.32799		-1.79634	0.00786513		-2.43689	0.0162897
FSDG_RS02120	3.42586	2.75213	3.10299	4.24515	3.79982	0	3.9121	4.47294	2.55122	3.09366	2.68166	3.64542		-0.412005	0.777184		0.551761	0.411813
FSDG_RS02125	2.09717	2.363	0	3.28326	2.86178	0	0	2.3644	0	1.48673	2.04834	0.788135		0.561619	0.682035		-0.69859	0.55511
FSDG_RS02130	1.70399	2.88854	0	3.94427	4.36282	4.79833	0	2.44186	0	1.53084	4.36847	0.813952		2.83763	0.0314553		-0.71689	0.572699
FSDG_RS02135	3.37414	3.26761	3.11906	0	3.56185	3.09864	0	3.70625	0	3.2536	2.22016	1.23542		-1.03344	0.408587		-2.01818	0.178292
FSDG_RS02140	5.03326	4.37894	5.02738	3.99111	0	3.89588	0	4.53106	0	4.8132	2.629	1.51035		-2.1842	0.176544		-3.30284	0.0963965
FSDG_RS02145	4.37943	5.0943	4.3526	5.69012	0	0	0	3.98875	2.68017	4.60878	1.89671	2.22297		-2.71207	0.229089		-2.3858	0.117426
FSDG_RS02150	6.47317	6.4062	5.60524	8.01551	7.83655	7.36134	8.27429	7.52141	6.00168	6.16154	7.7378	7.26579		1.57627	0.00979779		1.10426	0.201999
FSDG_RS02155	3.16261	2.40616	0	0	0	0	0	0	0	1.85626	0	0		-1.85626	0.123404		-1.85626	0.123404
FSDG_RS02160	0	0.1129	0	0	0	0	0	0	0	0.0376334	0	0		-0.0376334	0.373901		-0.0376334	0.373901
FSDG_RS02165	1.35643	0.926455	0	0	0	0	0	0	0	0.76096	0	0		-0.76096	0.130031		-0.76096	0.130031
FSDG_RS02170	0	1.55768	0	0	0	0	0	0	0	0.519227	0	0		-0.519227	0.373901		-0.519227	0.373901
FSDG_RS02175	0.519944	1.27935	1.29325	0	0	0	0	0	0	1.03085	0	0		-1.03085	0.0156701		-1.03085	0.0156701
FSDG_RS02180	0	0	0	0	0	0	0	0	0	0	0	0		0	n/a		0	n/a
FSDG_RS02185	0	0	0	0	0	0	3.96205	0	0	0	0	1.32068		0	n/a		1.32068	0.373901
FSDG_RS02190	1.91789	1.63747	1.58924	0	0	0	0	0	0.940204	1.71487	0	0.313401		-1.71487	7.46839e-05		-1.40146	0.0131539
FSDG_RS02195	0	0	0	0	0	0	0	0	0	0	0	0		0	n/a		0	n/a
FSDG_RS02200	11.1937	11.0737	9.03923	5.40186	5.85071	4.91186	3.07248	5.68201	3.30318	10.4355	5.38814	4.01923		-5.0474	0.00253637		-6.41632	0.00413902
FSDG_RS02205	11.4035	11.2975	8.57598	3.38542	6.16006	4.78922	3.02141	5.37519	3.57999	10.4257	4.77823	3.9922		-5.64743	0.0099227		-6.43347	0.0052734
FSDG_RS02210	11.401	11.2307	8.01248	0	5.38398	4.42594	5.1126	3.42141	2.60547	10.2147	3.26997	3.71316		-6.94474	0.0251716		-6.50155	0.00803947
FSDG_RS02215	4.05925	3.70216	0	0	4.67723	0	5.48739	1.91743	0	2.58714	1.55908	2.46827		-1.02806	0.638944		-0.118863	0.956884
FSDG_RS02220	4.68902	3.3412	3.48684	0	0	0	0	0	0	3.83902	0	0		-3.83902	0.000847756		-3.83902	0.000847756
FSDG_RS02225	10.983	10.9382	9.39097	6.48802	6.47869	6.34751	3.8742	6.63165	5.80161	10.4374	6.43807	5.43582		-3.9993	0.00159791		-5.00155	0.00671658
FSDG_RS02230	1.37278	0	0	0	0	0	0	0	0	0.457595	0	0		-0.457595	0.373901		-0.457595	0.373901
FSDG_RS02235	10.0619	9.7693	8.98697	3.46807	5.62383	6.73822	0	4.67322	5.15053	9.60605	5.27671	3.27458		-4.32934	0.0128697		-6.33146	0.0194026
FSDG_RS02240	9.54512	9.58264	7.71512	5.23028	7.01228	0	0	6.25528	5.1261	8.94763	4.08085	3.79379		-4.86678	0.090657		-5.15384	0.063294
FSDG_RS02250	8.5176	8.56311	7.87521	7.15655	8.42558	5.29343	7.18884	7.59647	4.88835	8.31864	6.95852	6.55789		-1.36012	0.219973		-1.76075	0.113536
FSDG_RS02255	6.59515	6.72139	3.17119	0	4.06494	0	0	3.41393	0	5.49591	1.35498	1.13798		-4.14093	0.0812201		-4.35793	0.0553222
FSDG_RS02260	0.892585	0	0	0	0	0	0	0	0	0.297528	0	0		-0.297528	0.373901		-0.297528	0.373901
FSDG_RS02265	8.31003	8.3734	8.4132	6.6564	7.19281	5.35072	6.82585	6.76078	5.20948	8.36554	6.39998	6.26537		-1.96556	0.0230043		-2.10017	0.0165515
FSDG_RS02270	6.46922	6.30256	5.29545	2.90604	3.90095	2.81822	4.59237	3.4117	2.88725	6.02241	3.2084	3.63044		-2.81401	0.00508105		-2.39197	0.0185114
FSDG_RS02275	5.9989	6.16157	4.61151	5.9533	3.96193	0	4.90377	3.09439	0	5.59066	3.30508	2.66605		-2.28558	0.276966		-2.92461	0.125536
FSDG_RS02280	9.87078	9.91949	10.029	8.91444	9.53376	8.60959	9.70718	9.3055	8.36097	9.93975	9.01926	9.12455		-0.920483	0.0289281		-0.815198	0.112321
FSDG_RS02285	4.9988	6.11623	6.59364	5.93216	6.46379	5.33428	7.67496	5.01509	0	5.90289	5.91008	4.23002		0.00718775	0.990613		-1.67287	0.507162
FSDG_RS02290	8.12032	7.97618	7.27122	6.4932	5.38307	4.21656	7.12176	6.03659	4.6406	7.78924	5.36428	5.93298		-2.42496	0.026619		-1.85626	0.07214
FSDG_RS02295	8.57079	8.31718	4.2789	0	4.87695	5.59853	0	6.07429	5.17554	7.05562	3.49183	3.74994		-3.5638	0.187065		-3.30568	0.232025
FSDG_RS02300	7.33495	7.30976	2.72295	5.8092	0	0	0	0	0.746829	5.78922	1.9364	0.248943		-3.85282	0.193789		-5.54027	0.02344
FSDG_RS02305	6.46883	7.06944	6.61047	5.30191	5.18683	5.20274	4.26903	4.42206	3.77041	6.71625	5.23049	4.15383		-1.48576	0.00129932		-2.56241	0.000663777
FSDG_RS02310	8.38491	8.46401	8.03037	5.90262	7.53741	5.62163	6.81573	6.00437	5.17102	8.29309	6.35389	5.99704		-1.93921	0.033901		-2.29605	0.00962016
FSDG_RS02315	12.1194	12.2104	11.0115	10.8815	10.6037	9.61792	10.2619	10.6949	9.25459	11.7804	10.3677	10.0705		-1.41274	0.0601148		-1.70998	0.0409722
FSDG_RS02320	1.16588	1.54602	1.35282	0	3.40632	0	0	0	0	1.3549	1.13544	0		-0.219465	0.85681		-1.3549	0.000247308
FSDG_RS02325	1.52932	1.66789	0	0	0	0	0	0	0	1.06574	0	0		-1.06574	0.116863		-1.06574	0.116863
FSDG_RS02330	2.62417	2.81697	2.44058	0	0	0	0	0	0	2.62724	0	0		-2.62724	1.73608e-05		-2.62724	1.73608e-05
FSDG_RS02335	0.93017	1.01678	0	0	0	0	0	0	0	0.648984	0	0		-0.648984	0.116903		-0.648984	0.116903
FSDG_RS02340	2.35344	2.71436	0	0	0	0	0	0	0	1.68926	0	0		-1.68926	0.11813		-1.68926	0.11813
FSDG_RS02345	3.32829	3.3951	0	0	0	0	0	0	0	2.24113	0	0		-2.24113	0.116156		-2.24113	0.116156
FSDG_RS02350	0	0	0	0	0	0	0	0	0	0	0	0		0	n/a		0	n/a
FSDG_RS02355	2.30258	1.93357	0	0	0	0	0	0	0	1.41205	0	0		-1.41205	0.119126		-1.41205	0.119126
FSDG_RS02360	1.50878	0	0	0	4.45796	0	5.41353	0	0	0.502928	1.48599	1.80451		0.983057	0.564885		1.30158	0.52542
FSDG_RS02365	0	0	2.52747	0	0	0	0	0	0	0.84249	0	0		-0.84249	0.373901		-0.84249	0.373901
FSDG_RS02370	2.68878	3.37195	2.55775	0	0	0	0	0	0	2.87283	0	0		-2.87283	0.000339871		-2.87283	0.000339871
FSDG_RS02375	2.79934	2.7625	2.29196	0	0	0	0	0	0	2.61793	0	0		-2.61793	8.85991e-05		-2.61793	8.85991e-05
FSDG_RS02380	0	3.34803	0	0	0	0	0	0	0	1.11601	0	0		-1.11601	0.373901		-1.11601	0.373901
FSDG_RS02385	0	0.889162	0	0	0	0	0	0	0	0.296387	0	0		-0.296387	0.373901		-0.296387	0.373901
FSDG_RS02390	0	0	0	0	0	0	0	0	0	0	0	0		0	n/a		0	n/a
FSDG_RS02395	2.7081	1.83107	0	0	0	0	0	0	0	1.51306	0	0		-1.51306	0.130749		-1.51306	0.130749
FSDG_RS02400	3.04836	0	0.952557	0	0	0	0	0	0	1.33364	0	0		-1.33364	0.212673		-1.33364	0.212673
FSDG_RS02405	1.98255	3.53018	0	0	0	0	0	3.10318	4.24764	1.83758	0	2.45027		-1.83758	0.146471		0.612696	0.725939
FSDG_RS02410	2.15982	3.24396	2.53249	3.846	0	0	0	0	2.92412	2.64542	1.282	0.974706		-1.36342	0.360287		-1.67072	0.178533
FSDG_RS02415	3.60084	2.1714	0	0	0	0	0	0	0	1.92408	0	0		-1.92408	0.139914		-1.92408	0.139914
FSDG_RS02420	3.864	4.49917	2.44953	4.39335	0	0	0	0	0	3.60423	1.46445	0		-2.13979	0.248292		-3.60423	0.00400369
FSDG_RS02425	5.64207	5.64663	4.98418	7.19047	5.5223	0	0	0	4.71655	5.42429	4.23759	1.57218		-1.1867	0.615736		-3.85211	0.0722525
FSDG_RS02430	5.22909	4.89332	4.32558	5.07657	4.0755	0	6.05791	0	0	4.816	3.05069	2.0193		-1.76531	0.325024		-2.79669	0.241601
FSDG_RS02435	5.8306	5.18636	2.4769	3.81376	4.47931	0	0	0	3.36246	4.49795	2.76436	1.12082		-1.73359	0.373739		-3.37713	0.0905078
FSDG_RS02440	3.25802	4.14178	0	3.79961	3.87139	0	0	3.05979	0	2.4666	2.557	1.01993		0.0903994	0.962243		-1.44667	0.422484
FSDG_RS02445	8.66877	8.49759	7.44742	5.21034	6.88964	5.08704	6.09115	5.95658	5.65634	8.20459	5.72901	5.90136		-2.47558	0.0236045		-2.30323	0.00463024
FSDG_RS02450	7.93967	7.68429	5.37533	5.52173	5.59617	4.56671	6.1369	5.71367	5.50432	6.99976	5.2282	5.78496		-1.77156	0.114488		-1.2148	0.220082
FSDG_RS02455	4.36337	4.76325	3.69956	2.66152	4.61913	0	0	0	0	4.2754	2.42688	0		-1.84851	0.249733		-4.2754	0.000160583
FSDG_RS02460	10.1711	10.1583	9.64808	8.93854	9.1314	7.95316	8.50375	8.78279	7.42834	9.99248	8.67437	8.23829		-1.31811	0.030882		-1.75418	0.017235
FSDG_RS02465	10.2336	10.1458	9.93232	8.83031	9.41339	8.14422	8.97327	8.74788	7.57529	10.1039	8.79597	8.43215		-1.30792	0.0257144		-1.67174	0.0194671
FSDG_RS02470	6.44397	6.84709	4.0335	1.46273	0	0	0	2.72873	0	5.77485	0.487578	0.909575		-5.28728	0.00624289		-4.86528	0.01834
FSDG_RS02475	7.4513	7.84216	7.4408	4.0555	5.18184	0	0	4.66083	0	7.57809	3.07911	1.55361		-4.49897	0.0464349		-6.02448	0.0180888
FSDG_RS02480	7.01431	6.96745	6.04649	4.24566	0	0	0	3.36087	0	6.67608	1.41522	1.12029		-5.26086	0.0221894		-5.55579	0.0088141
FSDG_RS02485	9.88608	9.86473	10.3423	9.11969	8.7505	8.27494	8.68774	8.382	8.22829	10.031	8.71504	8.43268		-1.31598	0.0105001		-1.59834	0.00149039
FSDG_RS02490	4.67259	4.45944	4.8894	6.17559	0	0	0	3.19208	1.59717	4.67381	2.05853	1.59642		-2.61528	0.273529		-3.07739	0.0296615
FSDG_RS02495	12.165	12.2974	13.3224	12.7091	11.9875	12.0376	12.9891	12.3214	11.0096	12.5949	12.2447	12.1067		-0.350208	0.464419		-0.488208	0.516478
FSDG_RS02500	5.83795	5.27494	3.73411	4.3923	5.8682	4.29547	4.88159	3.60083	3.43969	4.949	4.85199	3.97403		-0.0970116	0.910323		-0.974964	0.277787
FSDG_RS02505	3.50826	2.89517	2.49912	3.90955	3.19227	0	2.67446	3.23553	3.07881	2.96752	2.36728	2.99627		-0.600241	0.652872		0.0287513	0.936261
FSDG_RS02510	7.9131	7.87536	7.83755	9.09443	8.93976	7.47414	8.62331	8.71029	7.07883	7.87534	8.50277	8.13748		0.627436	0.291423		0.262141	0.647034
FSDG_RS02515	7.7611	7.83834	7.89097	9.24363	8.33309	7.26731	8.37131	8.41572	7.31842	7.83014	8.28134	8.03515		0.451206	0.474588		0.205011	0.600047
FSDG_RS02520	6.69416	6.67783	6.29268	8.63906	7.6827	6.57868	8.97822	8.05449	6.23484	6.55489	7.63348	7.75585		1.07859	0.151542		1.20096	0.21529
FSDG_RS02525	5.92282	5.86801	5.23162	3.53416	5.28472	0	5.31508	4.74241	3.30198	5.67415	2.93963	4.45316		-2.73452	0.156523		-1.22099	0.128462
FSDG_RS02530	8.6347	8.27883	6.50665	7.77639	8.82616	6.8952	6.33808	7.2882	6.75563	7.80673	7.83258	6.79397		0.0258521	0.977535		-1.01276	0.228642
FSDG_RS02535	9.22722	9.36294	8.96234	9.41346	10.1333	8.47206	9.72912	9.16104	6.9638	9.18417	9.33959	8.61799		0.155427	0.769285		-0.56618	0.542413
FSDG_RS02540	8.66905	8.73785	6.92505	8.23565	9.91991	6.74633	8.33815	8.7002	6.30433	8.11065	8.30063	7.7809		0.189979	0.87032		-0.329756	0.746706
FSDG_RS02545	8.39321	8.55357	7.71367	7.12951	8.22953	0	7.62432	7.57111	5.54377	8.22015	5.11968	6.91306		-3.10047	0.29773		-1.30709	0.148539
FSDG_RS02550	9.13744	9.31317	9.61181	4.26821	7.71011	0	7.03419	7.2076	5.73061	9.35414	3.99277	6.65747		-5.36137	0.074388		-2.69667	0.00517095
FSDG_RS02555	7.99575	7.87517	7.33513	3.94939	3.50705	4.8036	0	4.98134	0.146264	7.73535	4.08668	1.7092		-3.64867	0.00107025		-6.02615	0.0216939
FSDG_RS02560	11.7364	11.7412	11.3711	8.27382	8.46819	8.15328	7.18492	8.64485	7.50512	11.6162	8.29843	7.77829		-3.3178	2.68163e-05		-3.83793	0.00112486
FSDG_RS02565	12.7078	12.8196	13.2132	11.6333	11.322	10.9207	10.8922	11.1918	9.88275	12.9135	11.292	10.6556		-1.62152	0.00322525		-2.25795	0.00601502
FSDG_RS02570	8.51813	8.49844	8.35538	6.86467	6.56103	6.40494	7.01078	7.01212	5.82541	8.45732	6.61021	6.61611		-1.8471	0.000215173		-1.84121	0.00989208
FSDG_RS02575	9.24043	8.9657	6.56618	5.23288	6.77345	6.49517	6.81456	6.12555	6.06868	8.25744	6.16717	6.33626		-2.09027	0.0980867		-1.92118	0.0950702
FSDG_RS02580	9.34676	9.37947	8.77761	7.44472	7.67334	6.69815	7.24559	6.91745	6.03554	9.16795	7.27207	6.73286		-1.89588	0.00582718		-2.43509	0.004057
FSDG_RS02585	7.63455	7.56502	6.39124	8.56385	7.47439	7.40411	8.05478	8.26127	7.38377	7.19694	7.81412	7.89994		0.617181	0.325394		0.703004	0.21888
FSDG_RS02590	10.3882	10.4538	11.698	11.6584	10.8749	10.5726	11.9023	10.9968	10.1229	10.8466	11.0353	11.0073		0.188699	0.74211		0.16072	0.821544
FSDG_RS02595	12.0616	12.1576	12.2803	10.3373	10.3183	9.69804	9.98598	10.2219	8.9616	12.1665	10.1179	9.72317		-2.0486	0.000731481		-2.44333	0.00337412
FSDG_RS02600	3.39627	3.17292	2.7035	1.94111	3.72342	3.16016	4.64626	3.85962	1.92509	3.0909	2.94156	3.47699		-0.149334	0.804338		0.386094	0.667424
FSDG_RS02605	2.79352	2.1242	1.74588	0	0	0	0	2.2587	0	2.2212	0	0.7529		-2.2212	0.00191955		-1.4683	0.145148
FSDG_RS02610	4.37031	4.97394	4.16454	5.84547	4.98898	0	4.4156	2.65565	3.91382	4.50293	3.61148	3.66169		-0.891449	0.653154		-0.841242	0.218638
FSDG_RS02615	8.44094	8.43156	8.66928	5.88543	6.26522	5.42638	6.12962	6.14414	4.14655	8.51393	5.85901	5.47344		-2.65492	0.000478216		-3.04049	0.0104044
FSDG_RS02620	8.76195	8.79067	8.47478	8.82584	9.35614	8.40176	9.62726	9.31	7.36027	8.6758	8.86125	8.76584		0.185445	0.562333		0.0900422	0.905974
FSDG_RS02625	9.24475	9.31218	7.8221	7.47286	8.74837	5.34328	7.10575	7.85742	6.04923	8.79301	7.18817	7.00413		-1.60484	0.220286		-1.78888	0.0666064
FSDG_RS02630	7.97585	7.97907	7.58834	5.97626	6.8837	4.59055	6.27535	6.43969	5.69028	7.84775	5.81684	6.1351		-2.03092	0.0403419		-1.71265	0.0028223
FSDG_RS02635	7.78795	7.77129	7.40089	5.58234	5.45885	5.4827	6.08324	5.45469	3.47115	7.65337	5.50796	5.00302		-2.14541	8.35426e-05		-2.65035	0.0292545
FSDG_RS02640	8.06704	8.06477	7.24745	4.79006	5.99103	3.78304	5.2896	5.94425	4.50696	7.79309	4.85471	5.24694		-2.93838	0.0133326		-2.54615	0.00687296
FSDG_RS02645	1.88417	1.83491	0	0	9.18243	0	0	7.72573	3.8902	1.23969	3.06081	3.87198		1.82111	0.591097		2.63229	0.318976
FSDG_RS02650	6.75446	6.66553	5.00876	5.37743	5.06867	3.76566	0	5.24926	0	6.14292	4.73725	1.74975		-1.40566	0.135124		-4.39316	0.0753148
FSDG_RS02655	8.82018	8.91993	8.08422	6.45573	7.12886	7.00592	5.62806	7.08651	5.57103	8.60811	6.86351	6.0952		-1.74461	0.00648634		-2.51291	0.0110356
FSDG_RS02660	10.5085	10.4972	9.30803	7.39876	9.11298	6.77892	7.17368	8.41239	6.61892	10.1046	7.76355	7.40166		-2.34104	0.0435505		-2.70293	0.0151441
FSDG_RS02665	9.31599	9.47988	10.5369	10.381	10.103	9.66525	10.5996	10.0559	8.88057	9.77758	10.0497	9.84533		0.27216	0.565998		0.0677514	0.920214
FSDG_RS02670	8.20654	8.19619	7.54325	5.9168	6.9835	5.94383	6.68321	6.36149	4.99261	7.98199	6.28137	6.01244		-1.70062	0.0147649		-1.96956	0.0249088
FSDG_RS02675	8.43203	8.20159	7.11032	5.04143	6.83552	6.44285	6.26271	6.58343	5.26915	7.91465	6.1066	6.03843		-1.80805	0.0564989		-1.87622	0.029852
FSDG_RS02680	8.27514	8.28444	7.45944	3.18349	6.35397	3.09321	0	5.23625	2.31675	8.00634	4.21022	2.51767		-3.79612	0.0265188		-5.48867	0.0234706
FSDG_RS02685	6.60015	6.4894	2.43824	3.64559	4.67022	0	4.12073	2.31441	0	5.17593	2.77194	2.14505		-2.40399	0.289492		-3.03088	0.170398
FSDG_RS02690	6.85533	6.63698	5.67143	2.88862	4.60733	3.4747	5.15501	4.86704	3.54781	6.38792	3.65688	4.52328		-2.73103	0.0117701		-1.86463	0.0385379
FSDG_RS02695	7.20487	7.11907	4.99677	4.52936	4.65188	3.49741	0	0	0	6.44024	4.22622	0		-2.21402	0.0522007		-6.44024	0.000874019
FSDG_RS02700	6.2654	6.00331	0	0	5.09151	4.18499	0	2.97183	0	4.08957	3.09217	0.99061		-0.997401	0.718533		-3.09896	0.244519
FSDG_RS02705	2.94417	3.37148	0	0	0	0	0	3.77051	2.37751	2.10521	0	2.04934		-2.10521	0.117934		-0.0558719	0.972584
FSDG_RS02710	4.34659	4.76151	1.94606	2.35654	0.340505	1.26412	2.78002	1.3388	0	3.68472	1.32039	1.37294		-2.36433	0.0881754		-2.31178	0.123831
FSDG_RS02715	6.57613	6.68925	4.61226	3.27709	5.16217	4.67164	0	4.25329	4.90052	5.95921	4.3703	3.05127		-1.58891	0.145108		-2.90794	0.158212
FSDG_RS02720	7.65584	7.50522	5.67955	4.52399	6.75804	5.16886	5.69479	5.69745	3.70025	6.94687	5.48363	5.03083		-1.46324	0.186458		-1.91604	0.10565
FSDG_RS02725	9.50647	9.43818	9.52979	8.52514	8.70076	8.10063	9.03791	8.83022	7.57484	9.49148	8.44218	8.48099		-1.0493	0.00433588		-1.01049	0.0919299
FSDG_RS02730	9.00607	8.87435	7.22563	6.25281	6.72196	4.37342	5.53033	5.18239	5.27787	8.36868	5.78273	5.3302		-2.58595	0.0479972		-3.03848	0.00642873
FSDG_RS02735	7.5736	7.46165	4.53277	6.51811	4.50834	4.87047	3.94399	5.52252	3.45356	6.52267	5.29897	4.30669		-1.2237	0.355361		-2.21598	0.132365
FSDG_RS02740	9.43224	9.04763	9.42446	9.72365	10.2735	7.7783	8.85218	9.7743	7.8702	9.30144	9.25849	8.83223		-0.0429567	0.95805		-0.469217	0.452388
FSDG_RS02745	5.97451	6.11559	5.2564	3.54894	4.03244	0	4.96954	0	0	5.78217	2.52713	1.65651		-3.25504	0.0663243		-4.12565	0.0697622
FSDG_RS02750	7.409	7.49734	7.03951	3.53202	5.01953	3.48599	4.05253	5.23167	0	7.31528	4.01251	3.09473		-3.30277	0.00321236		-4.22055	0.0567737
FSDG_RS02755	5.9072	6.50504	3.43261	4.01601	5.40992	0	0	0	0	5.28162	3.14198	0		-2.13964	0.317417		-5.28162	0.00494108
FSDG_RS02760	7.62297	7.50325	7.30727	6.63439	6.42256	6.2152	7.40271	3.75425	3.41919	7.47783	6.42405	4.85871		-1.05378	0.00227404		-2.61911	0.109963
FSDG_RS02765	9.2509	9.05015	6.5268	6.21071	7.29973	5.80174	4.87427	5.74326	5.13944	8.27595	6.43739	5.25232		-1.83856	0.135047		-3.02363	0.0296491
FSDG_RS02770	9.00513	8.92789	5.84121	4.76088	5.73617	6.06428	4.8454	4.47172	4.33599	7.92474	5.52044	4.55104		-2.4043	0.0968879		-3.37371	0.0327862
FSDG_RS02775	7.35089	7.314	7.66666	0	6.6266	5.59134	7.03587	7.88623	4.56735	7.44385	4.07265	6.49648		-3.3712	0.177269		-0.947368	0.397774
FSDG_RS02780	6.35528	6.41471	2.53618	4.41845	6.71956	3.0063	1.28291	4.10847	3.31994	5.10206	4.71477	2.90377		-0.387287	0.828838		-2.19828	0.225268
FSDG_RS02785	8.44374	8.47774	7.57917	5.95765	6.48212	3.19221	6.24094	6.0682	3.2638	8.16689	5.21066	5.19098		-2.95623	0.0496374		-2.9759	0.0419575
FSDG_RS02790	7.01057	7.24961	5.198	6.40876	5.22298	5.8877	6.9443	5.15914	4.98942	6.48606	5.83982	5.69762		-0.646243	0.427761		-0.788439	0.430593
FSDG_RS02795	7.59278	7.77316	6.72347	6.96505	7.04158	4.81608	6.53731	5.78754	4.49796	7.36314	6.27424	5.6076		-1.0889	0.244197		-1.75553	0.0607291
FSDG_RS02800	7.81126	7.88359	6.85551	7.47645	7.99967	6.18912	7.03452	7.14271	6.45721	7.51678	7.22175	6.87815		-0.295036	0.66481		-0.638638	0.180126
FSDG_RS02805	6.82521	7.08131	6.95193	6.22292	6.70368	5.68489	5.94843	6.43472	4.23496	6.95282	6.20383	5.53937		-0.748984	0.0690467		-1.41345	0.10298
FSDG_RS02810	7.05861	7.0563	2.85647	7.17302	7.53652	5.18976	5.94567	6.1714	2.56988	5.65713	6.6331	4.89565		0.975974	0.569931		-0.761477	0.697362
FSDG_RS02815	5.74435	5.82542	3.87129	7.92736	7.56272	7.56165	7.42287	7.56084	6.45941	5.14702	7.68391	7.14771		2.53689	0.0174804		2.00069	0.0511214
FSDG_RS02820	6.99474	7.24654	7.52016	7.67382	7.55364	6.62705	8.66546	7.73347	6.52309	7.25381	7.28484	7.64067		0.031021	0.936155		0.386858	0.577275
FSDG_RS02825	6.64435	6.69333	5.71014	7.80346	8.09574	6.15878	7.00656	7.9379	5.90463	6.34928	7.35266	6.9497		1.00339	0.215454		0.60042	0.420235
FSDG_RS02830	6.46028	6.19296	5.31814	5.7915	7.31219	5.29867	6.79593	5.90399	5.05217	5.99046	6.13412	5.91736		0.143658	0.846826		-0.0730975	0.910429
FSDG_RS02835	10.6058	10.7429	11.2395	8.62704	8.30503	8.56058	8.53293	8.88263	6.74628	10.8627	8.49755	8.05395		-2.36517	0.000395776		-2.80878	0.0151422
FSDG_RS02840	5.73239	5.4713	5.1532	6.18766	6.11068	6.18064	6.47158	5.28954	5.37301	5.4523	6.15966	5.71138		0.707363	0.0139286		0.25908	0.567223
FSDG_RS02845	6.00843	5.96128	4.63264	5.91149	5.45652	5.39703	5.95906	3.78256	5.10473	5.53412	5.58835	4.94878		0.0542288	0.915373		-0.585337	0.493321
FSDG_RS02850	5.76226	5.38133	5.75129	7.98744	7.31251	8.32122	8.99669	7.08427	7.60411	5.63163	7.87372	7.89502		2.24209	0.00223657		2.2634	0.0179546
FSDG_RS02855	8.16665	8.16584	7.35623	6.35942	6.88534	5.28816	5.88708	6.5232	5.3663	7.89624	6.17764	5.92553		-1.7186	0.0338269		-1.97071	0.010151
FSDG_RS02860	7.73284	7.87238	6.50717	7.37611	8.05529	7.01166	6.31141	6.97304	6.47018	7.37079	7.48102	6.58488		0.110223	0.845603		-0.785919	0.175016
FSDG_RS02870	8.9646	9.09813	8.61061	7.92375	7.71096	5.90727	7.78761	7.22837	5.54377	8.89111	7.18066	6.85325		-1.71045	0.0595779		-2.03787	0.0418013
FSDG_RS02875	7.10925	7.09812	6.95844	8.80513	8.08345	8.20798	8.77441	7.46236	7.29413	7.05527	8.36552	7.84363		1.31025	0.0045412		0.788363	0.169075
FSDG_RS02880	9.84274	9.87707	9.68787	8.73913	8.61678	7.87151	7.74941	7.3716	6.97065	9.80256	8.40914	7.36389		-1.39342	0.00735956		-2.43868	0.000465094
FSDG_RS02885	10.2729	10.3165	10.1511	8.75026	8.63451	7.44578	8.82584	8.19551	7.28728	10.2469	8.27685	8.10288		-1.97	0.00935918		-2.14397	0.00882757
FSDG_RS02890	9.99528	9.97158	8.02937	7.85471	8.45319	7.7911	7.69653	7.97722	6.94532	9.33208	8.033	7.53969		-1.29908	0.130637		-1.79239	0.0676633
FSDG_RS02895	9.16586	9.0487	7.00356	7.43263	6.41049	5.95645	6.45681	5.60265	5.09997	8.40604	6.59986	5.71981		-1.80618	0.0942382		-2.68623	0.0290367
FSDG_RS02900	7.09316	7.39487	5.93114	7.39293	7.15885	5.8699	8.17782	6.70547	4.69792	6.80639	6.80723	6.52707		0.000838264	0.999034		-0.279316	0.81254
FSDG_RS02905	6.98934	7.16337	6.41391	7.08186	7.79134	7.23526	7.19424	7.55282	6.91058	6.85554	7.36948	7.21922		0.513945	0.175527		0.363677	0.28225
FSDG_RS02910	8.75746	8.71493	6.44888	4.98453	9.40364	5.77217	7.36603	8.0659	6.1678	7.97375	6.72011	7.19991		-1.25364	0.466649		-0.773845	0.457797
FSDG_RS02915	1.41029	2.8293	0	4.55366	0	0	0	0	0	1.4132	1.51789	0		0.104691	0.954482		-1.4132	0.158633
FSDG_RS02920	1.50513	0	0	0	0	0	0	0	0	0.50171	0	0		-0.50171	0.373901		-0.50171	0.373901
FSDG_RS02925	2.86303	1.03323	0	0	0	0	0	0	0	1.29875	0	0		-1.29875	0.195721		-1.29875	0.195721
FSDG_RS02930	0.819832	0.527671	0	0	2.17015	0	0	1.49067	0	0.449168	0.723383	0.496891		0.274216	0.737186		0.0477234	0.935232
FSDG_RS02935	4.01575	4.77838	0	0	0	0	0	0	0	2.93137	0	0		-2.93137	0.119099		-2.93137	0.119099
FSDG_RS02940	5.59421	5.55685	4.46488	4.69587	3.28724	0	4.2281	3.3571	0	5.20531	2.66103	2.5284		-2.54428	0.151935		-2.67691	0.116644
FSDG_RS02945	6.31162	6.33421	3.73721	8.54032	9.8601	6.72011	9.28049	8.58454	6.86772	5.46101	8.37351	8.24425		2.91249	0.0808423		2.78323	0.0680307
FSDG_RS02950	7.30503	7.30364	6.4783	4.02878	6.06561	5.45398	0	4.56777	3.94266	7.02899	5.18279	2.83681		-1.8462	0.0496407		-4.19218	0.0450572
FSDG_RS02955	6.44694	6.24105	5.32399	6.32313	5.78613	5.40263	5.196	5.7169	3.39188	6.00399	5.83729	4.76826		-0.166696	0.72187		-1.23573	0.19031
FSDG_RS02960	9.85557	9.82723	9.01261	7.65842	8.24353	6.69515	7.38604	7.81525	6.71069	9.56514	7.53237	7.30399		-2.03277	0.018451		-2.26115	0.00595162
FSDG_RS02965	7.30408	6.9587	5.53316	3.47854	3.96012	0	0	3.63879	1.25508	6.59864	2.47956	1.63129		-4.11909	0.0388451		-4.96735	0.0142577
FSDG_RS02970	7.55546	7.38368	6.89285	6.47072	6.91584	5.22177	6.13547	6.56945	5.87134	7.27733	6.20278	6.19209		-1.07455	0.119711		-1.08524	0.0188236
FSDG_RS02975	6.41069	6.24469	5.09372	6.09288	6.23979	0	0	4.30149	0	5.91637	4.11089	1.43383		-1.80548	0.437832		-4.48254	0.0398039
FSDG_RS02980	5.64985	5.62593	3.58854	0	1.80199	4.54041	0	0	3.67481	4.95477	2.11413	1.22494		-2.84064	0.128559		-3.72984	0.0564308
FSDG_RS02985	5.50707	5.78596	4.72867	3.73646	3.70034	0	4.94579	0	0	5.34057	2.47893	1.6486		-2.86163	0.0889209		-3.69197	0.092722
FSDG_RS02990	6.80098	6.67373	5.652	5.55092	5.80815	3.93084	6.25437	5.35964	4.45826	6.37557	5.09663	5.35742		-1.27893	0.137866		-1.01815	0.183185
FSDG_RS02995	5.53675	6.23799	5.94397	5.43833	6.01496	5.34627	6.00365	6.80983	4.51396	5.90623	5.59985	5.77582		-0.30638	0.352911		-0.130419	0.861761
FSDG_RS03000	3.50783	3.33757	0	4.25512	0	0	0	2.94765	0	2.2818	1.41837	0.982549		-0.863426	0.660108		-1.29925	0.437082
FSDG_RS03005	2.73201	2.69582	3.44338	0	4.36242	0	0	0	0	2.95707	1.45414	0		-1.50293	0.365664		-2.95707	0.000263322
FSDG_RS03010	8.3488	8.25172	7.71691	6.9531	7.72539	6.15953	7.05459	6.84015	5.37726	8.10581	6.94601	6.424		-1.1598	0.0782508		-1.68181	0.0403314
FSDG_RS03015	8.78237	8.64617	7.67958	7.92323	7.04501	6.27469	6.87997	6.06374	6.22601	8.36937	7.08098	6.38991		-1.28839	0.0940857		-1.97946	0.00980275
FSDG_RS03020	9.50387	9.81725	9.76482	8.40164	7.23187	6.9256	8.01452	6.62232	5.9001	9.69531	7.5197	6.84564		-2.17561	0.00911148		-2.84967	0.0105174
FSDG_RS03025	9.72973	9.56884	9.42054	9.62706	9.08096	9.08093	9.64262	9.3734	8.51755	9.57304	9.26298	9.17786		-0.310053	0.200944		-0.395178	0.322876
FSDG_RS03030	8.72328	8.4829	6.38193	7.07368	6.66801	5.35874	6.40407	5.71963	5.77725	7.8627	6.36681	5.96698		-1.49589	0.174046		-1.89572	0.0708044
FSDG_RS03035	6.04643	5.71572	4.31325	1.71743	3.76191	0	4.01405	0	0	5.35847	1.82645	1.33802		-3.53202	0.0433044		-4.02045	0.0491761
FSDG_RS03040	7.05278	6.95887	6.13584	6.25943	6.48026	6.52228	6.5726	6.45287	4.99595	6.71583	6.42066	6.00714		-0.29517	0.384364		-0.70869	0.292052
FSDG_RS03045	9.60959	9.54904	8.36897	5.62172	9.00586	5.99701	7.81618	7.05414	6.19216	9.17586	6.87486	7.02082		-2.301	0.114757		-2.15504	0.0253155
FSDG_RS03050	8.31283	8.31593	7.43947	7.6916	7.74643	6.82996	5.1483	7.68782	6.61964	8.02274	7.42266	6.48525		-0.600079	0.222706		-1.53749	0.124137
FSDG_RS03055	8.31246	8.17867	8.00808	6.6029	7.61075	5.92511	7.32926	7.37626	5.02628	8.1664	6.71292	6.57727		-1.45348	0.0431904		-1.58913	0.111476
FSDG_RS03060	6.74364	6.69135	6.46618	6.05914	7.70781	5.4827	6.92175	7.75258	5.66264	6.63372	6.41655	6.77899		-0.217174	0.7628		0.145264	0.824448
FSDG_RS03065	7.61145	7.69048	7.60647	5.43939	6.81542	5.17266	6.75503	6.10861	5.48054	7.63613	5.80915	6.11473		-1.82698	0.0230789		-1.5214	0.0145669
FSDG_RS03070	10.505	10.6915	11.8472	12.0886	11.9035	11.4665	12.5518	11.9121	10.0866	11.0146	11.8195	11.5168		0.80497	0.154018		0.502278	0.586163
FSDG_RS03075	4.94474	5.29887	2.94128	3.04229	4.7534	2.92786	4.43382	3.17918	0	4.39496	3.57452	2.53767		-0.820446	0.432909		-1.8573	0.286071
FSDG_RS03080	6.33484	6.20631	3.58451	4.02878	0	0	0	0	3.09538	5.37522	1.34293	1.03179		-4.03229	0.0669377		-4.34342	0.033592
FSDG_RS03085	8.80681	8.90046	8.91558	6.52504	6.39837	5.65406	5.25024	6.4029	4.73544	8.87428	6.19249	5.46286		-2.68179	0.000609045		-3.41143	0.00230853
FSDG_RS03090	4.95338	5.00754	0	0	5.20487	4.60263	5.19369	3.36138	0	3.32031	3.26917	2.85169		-0.0511417	0.983584		-0.468618	0.84529
FSDG_RS03095	6.10071	6.16127	6.00174	3.43888	4.47216	3.34673	3.90861	3.05422	0	6.0879	3.75259	2.32094		-2.33532	0.00302558		-3.76696	0.0337703
FSDG_RS03100	5.82663	5.96974	4.5955	6.10676	7.18245	4.75343	7.1937	6.66953	4.90967	5.46396	6.01421	6.25764		0.550255	0.542264		0.793677	0.386306
FSDG_RS03105	6.5655	6.54152	6.09729	5.71652	5.99709	3.67541	4.6715	6.38595	5.28945	6.40144	5.12967	5.44897		-1.27177	0.164005		-0.95247	0.143209
FSDG_RS03110	6.33348	6.61545	5.14598	2.58179	5.77301	4.70561	3.85715	5.32696	5.33266	6.03164	4.35347	4.83892		-1.67817	0.182032		-1.19271	0.147851
FSDG_RS03115	6.42768	6.46537	4.20712	4.49154	4.31113	5.38382	3.75141	4.65943	4.00842	5.70006	4.72883	4.13975		-0.971228	0.30022		-1.56031	0.120826
FSDG_RS03120	7.36382	6.98111	4.97025	5.57489	7.45717	6.16379	6.62609	6.77161	6.2884	6.43839	6.39862	6.56203		-0.0397753	0.967846		0.123641	0.87802
FSDG_RS03125	7.22191	7.21266	6.18381	6.79173	7.00135	6.77241	6.96807	6.68757	6.64788	6.87279	6.85516	6.76784		-0.01763	0.962479		-0.104954	0.784521
FSDG_RS03130	5.38834	4.88982	4.52236	6.36807	7.1744	4.42411	7.40983	5.37117	4.50061	4.93351	5.98886	5.76053		1.05535	0.28414		0.827026	0.409124
FSDG_RS03135	11.2341	11.0998	8.86059	9.33501	10.0068	7.67012	8.00953	9.13956	7.37409	10.3982	9.00397	8.17439		-1.39421	0.249904		-2.22379	0.0744171
FSDG_RS03140	9.24065	9.22451	8.80756	8.34516	8.1828	6.80799	7.73441	7.6276	6.53139	9.09091	7.77865	7.2978		-1.31226	0.0610477		-1.79311	0.0119105
FSDG_RS03145	6.88642	6.65737	6.57659	6.26993	6.20719	5.59448	6.40829	6.35777	4.91545	6.70679	6.02387	5.89384		-0.682925	0.0436273		-0.812955	0.178011
FSDG_RS03150	8.7203	8.63121	8.65918	7.74028	7.44063	6.57242	7.67218	7.23649	5.57666	8.67023	7.25111	6.82844		-1.41912	0.0155913		-1.84178	0.0448984
FSDG_RS03155	8.12846	8.19756	6.9953	5.24888	6.0297	6.42825	5.27824	3.99231	4.57985	7.77377	5.90228	4.6168		-1.8715	0.0229765		-3.15697	0.00422775
FSDG_RS03160	4.96885	4.46381	3.99048	4.8634	5.18941	0	0	4.03184	0	4.47438	3.35094	1.34395		-1.12344	0.545217		-3.13043	0.0848354
FSDG_RS03165	6.4003	5.99825	5.33949	4.17926	4.74839	4.08323	4.64196	5.03012	3.48375	5.91268	4.33696	4.38528		-1.57572	0.0133585		-1.5274	0.0520481
FSDG_RS03170	7.68069	7.75919	5.4443	5.40271	7.1908	5.30336	6.8903	5.84119	0	6.96139	5.96562	4.24383		-0.995768	0.365161		-2.71756	0.298037
FSDG_RS03175	7.01497	6.87591	3.94859	3.69482	4.12997	0	5.03645	3.96042	4.21934	5.94649	2.60826	4.4054		-3.33822	0.11278		-1.54109	0.216459
FSDG_RS03180	7.05318	7.05225	5.23367	0	3.16949	3.50894	0	2.91734	2.69791	6.44637	2.22614	1.87175		-4.22022	0.0293887		-4.57462	0.0149053
FSDG_RS03185	6.51171	6.52071	5.44769	5.27604	4.44421	0	5.20295	5.26133	3.74359	6.16004	3.24008	4.73596		-2.91995	0.156437		-1.42408	0.0801951
FSDG_RS03190	5.29132	5.52456	3.53025	0	4.67342	0	0	2.95968	0	4.78204	1.55781	0.986559		-3.22424	0.127422		-3.79548	0.0315783
FSDG_RS03195	7.99565	7.69621	6.32965	6.31235	6.4868	4.89666	0	4.59616	4.01937	7.34051	5.8986	2.87184		-1.4419	0.115266		-4.46866	0.0435268
FSDG_RS03200	8.76786	8.71958	8.73532	7.4965	6.93982	5.13243	7.07142	7.44723	5.68885	8.74092	6.52292	6.73583		-2.218	0.0359525		-2.00508	0.0199613
FSDG_RS03205	7.29673	7.21656	2.604	4.62038	4.6036	0	1.71848	3.98556	3.09538	5.70576	3.07466	2.93314		-2.6311	0.294685		-2.77262	0.175303
FSDG_RS03210	6.04829	6.5374	2.73381	0	4.12335	0	5.0702	4.72707	0	5.1065	1.37445	3.26576		-3.73205	0.109775		-1.84074	0.41491
FSDG_RS03215	9.10337	8.94452	7.76447	9.09237	9.22092	8.40951	7.94548	8.87377	9.01637	8.60412	8.9076	8.61187		0.303479	0.570492		0.00774913	0.989228
FSDG_RS03220	9.61871	9.61758	8.91005	7.42047	8.87336	6.4773	7.29884	7.57354	5.97701	9.38212	7.59038	6.94979		-1.79174	0.0715783		-2.43232	0.0112349
FSDG_RS03225	7.65975	7.6175	7.38811	7.59183	7.80798	6.51837	8.43183	7.26084	6.18664	7.55512	7.30606	7.2931		-0.249058	0.574185		-0.262015	0.709082
FSDG_RS03230	8.11237	8.04311	7.88568	5.61767	6.12536	5.91443	5.54416	4.79416	4.06988	8.01372	5.88582	4.80273		-2.1279	0.000193111		-3.21099	0.00173195
FSDG_RS03235	7.96502	7.88695	8.09326	5.58234	7.21506	0	4.54021	6.20042	5.56109	7.98174	4.2658	5.43391		-3.71594	0.164255		-2.54784	0.00638503
FSDG_RS03240	8.2726	8.24568	7.82317	4.96154	7.20112	6.15495	6.03156	7.35883	4.54108	8.11382	6.10587	5.97716		-2.00795	0.0388594		-2.13666	0.0610481
FSDG_RS03245	7.93745	8.00098	7.41658	6.65483	7.1899	5.92928	6.9464	6.0873	5.69496	7.785	6.59134	6.24289		-1.19367	0.0434699		-1.54212	0.0202776
FSDG_RS03250	8.24676	8.37566	8.47185	6.2386	8.09756	6.73741	7.66462	7.99128	6.45682	8.36475	7.02453	7.3709		-1.34023	0.0746658		-0.99385	0.102585
FSDG_RS03255	7.3356	7.29989	5.94594	6.79292	7.37396	5.88312	5.43279	5.84864	5.93101	6.86048	6.68333	5.73748		-0.177148	0.792645		-1.123	0.0805501
FSDG_RS03260	8.70106	8.67787	8.69838	6.70881	8.08427	7.27229	8.24284	7.73227	7.07758	8.69244	7.35513	7.68423		-1.33731	0.0285874		-1.00821	0.0403816
FSDG_RS03265	3.33975	3.32009	5.01355	4.34961	4.81055	4.25293	0	0	4.24429	3.89113	4.47103	1.41476		0.579901	0.379134		-2.47637	0.179059
FSDG_RS03270	8.83965	8.98813	8.85675	8.73422	8.77888	8.22333	8.76969	8.62208	7.37826	8.89484	8.57881	8.25668		-0.316026	0.161499		-0.638161	0.223791
FSDG_RS03275	5.8497	5.47784	4.06159	0	4.04394	0	0	1.94849	0	5.12971	1.34798	0.649496		-3.78173	0.059978		-4.48021	0.00614861
FSDG_RS03280	5.38808	5.87527	3.50486	3.62169	0	0	0	2.97871	0	4.92274	1.20723	0.992903		-3.71551	0.0575415		-3.92983	0.0329029
FSDG_RS03285	6.16689	5.78232	5.02041	5.78092	0	3.4747	0	3.83976	0	5.65654	3.08521	1.27992		-2.57134	0.20786		-4.37662	0.0297426
FSDG_RS03290	4.95428	4.716	0	0	0	0	0	2.40839	0	3.22343	0	0.802795		-3.22343	0.116358		-2.42063	0.250301
FSDG_RS03295	6.16345	6.5073	4.98031	0	0	0	0	3.35284	0	5.88369	0	1.11761		-5.88369	0.000219881		-4.76607	0.0169531
FSDG_RS03300	5.96617	6.18213	3.32601	0	0	0	0	0	3.04024	5.1581	0	1.01341		-5.1581	0.00493501		-4.14469	0.0387477
FSDG_RS03305	6.13078	6.11582	5.57669	0	5.02702	0	3.75398	2.09484	3.27574	5.9411	1.67567	3.04152		-4.26542	0.0646252		-2.89958	0.00527252
FSDG_RS03310	5.44642	5.35934	3.86166	3.99111	4.48471	0	0	3.59215	0	4.88914	2.82527	1.19738		-2.06387	0.243496		-3.69176	0.0472071
FSDG_RS03315	5.78551	5.61413	2.8718	0	0	0	0	0	0	4.75715	0	0		-4.75715	0.00728454		-4.75715	0.00728454
FSDG_RS03320	2.72528	3.15635	0	0	0	0	0	0	0	1.96054	0	0		-1.96054	0.118249		-1.96054	0.118249
FSDG_RS03325	3.36725	2.92972	3.50585	0	0	0	3.4949	3.54966	2.5206	3.2676	0	3.18839		-3.2676	4.69337e-05		-0.0792188	0.843701
FSDG_RS03330	3.96978	3.43293	3.8884	3.98284	3.55293	3.90118	4.47915	2.71187	0	3.7637	3.81231	2.39701		0.048611	0.830504		-1.3667	0.356776
FSDG_RS03335	3.33511	0	0	0	0	0	0	0	0	1.1117	0	0		-1.1117	0.373901		-1.1117	0.373901
FSDG_RS03340	7.62533	7.57072	5.65661	6.95535	6.00058	5.50925	5.36039	6.03344	4.83154	6.95089	6.15506	5.40846		-0.795824	0.362035		-1.54243	0.103772
FSDG_RS03345	7.6245	7.29982	7.00146	6.71555	7.34072	4.82144	7.52854	6.74264	4.85807	7.30859	6.29257	6.37642		-1.01602	0.261847		-0.932175	0.315226
FSDG_RS03350	7.81422	7.845	7.68264	4.6818	6.9648	6.81787	6.71872	6.39402	5.33636	7.78062	6.15482	6.1497		-1.6258	0.0927787		-1.63092	0.0178344
FSDG_RS03355	8.86457	8.79359	7.67487	7.08909	7.64106	5.93084	6.95496	7.23439	5.79586	8.44434	6.887	6.66174		-1.55735	0.0700628		-1.78261	0.0381596
FSDG_RS03360	6.76115	6.75475	5.91323	4.20719	5.67675	0.758644	5.66549	3.97874	4.22369	6.47638	3.54753	4.62264		-2.92885	0.119763		-1.85374	0.0360065
FSDG_RS03365	8.45972	8.25398	6.1438	6.74542	6.40406	5.21724	0	6.98169	5.90094	7.61917	6.12224	4.29421		-1.49692	0.161561		-3.32496	0.220552
FSDG_RS03370	9.62946	9.52348	8.6328	7.61827	7.61129	6.58405	6.8933	7.65912	4.96303	9.26191	7.27121	6.50515		-1.9907	0.013009		-2.75676	0.0329771
FSDG_RS03375	9.37577	9.10496	6.34491	7.92977	6.90795	5.5798	5.26529	4.9695	5.14513	8.27521	6.80584	5.12664		-1.46937	0.282196		-3.14857	0.0317069
FSDG_RS03380	8.85474	8.69587	7.75143	7.21088	6.41726	4.49004	5.94305	6.2354	4.45887	8.43401	6.03939	5.54578		-2.39462	0.0526161		-2.88823	0.0112371
FSDG_RS03385	8.73075	8.80078	7.3959	5.72512	6.00001	5.07838	5.53032	4.68243	3.27274	8.30914	5.60117	4.49516		-2.70797	0.00705334		-3.81398	0.00891469
FSDG_RS03390	6.37877	6.24185	2.71442	3.27449	5.53765	0	0	0	0	5.11168	2.93738	0		-2.1743	0.339273		-5.11168	0.0130299
FSDG_RS03395	7.29236	6.75765	5.98935	0	5.84929	0	0	5.11164	0	6.67979	1.94976	1.70388		-4.73002	0.07586		-4.9759	0.0463506
FSDG_RS03400	9.34523	9.55303	6.24212	8.08417	8.34608	6.87102	6.88432	7.18565	5.6424	8.38012	7.76709	6.57079		-0.613032	0.626026		-1.80934	0.196966
FSDG_RS03405	12.2112	12.334	11.7999	11.9948	12.9228	11.7577	12.5917	12.5808	10.7437	12.115	12.2251	11.972		0.110044	0.792054		-0.142985	0.832894
FSDG_RS03410	8.38713	8.29323	7.42624	5.77534	6.3226	4.70424	4.88454	5.22262	4.61876	8.03553	5.60072	4.90864		-2.43481	0.0125652		-3.12689	0.000889599
FSDG_RS03415	6.14805	7.08734	3.75774	6.30689	5.0162	0	0	0	0	5.66438	3.77436	0		-1.89001	0.431737		-5.66438	0.00463704
FSDG_RS03420	6.33534	6.23362	2.87855	0	0	0	0	0	0	5.14917	0	0		-5.14917	0.0105455		-5.14917	0.0105455
FSDG_RS03425	6.71567	6.35796	5.01609	0	3.87813	0	0	3.01544	0	6.02991	1.29271	1.00515		-4.7372	0.0272212		-5.02476	0.0112913
FSDG_RS03430	9.46357	9.50399	8.90542	9.42427	9.43935	9.11014	8.92585	8.61976	7.66163	9.29099	9.32459	8.40241		0.0335947	0.886511		-0.888578	0.105887
FSDG_RS03435	11.5627	11.5377	10.3301	11.4868	11.2047	10.2402	11.4153	10.6521	10.3787	11.1435	10.9772	10.8154		-0.166301	0.779332		-0.328131	0.556132
FSDG_RS03440	9.44416	9.29279	5.85177	6.53088	6.67411	5.0598	5.17771	5.90864	5.85481	8.19624	6.08826	5.64705		-2.10798	0.175324		-2.54919	0.100126
FSDG_RS03445	8.89358	8.60868	6.48042	6.7594	7.76287	7.46125	6.14989	7.00963	6.07516	7.99423	7.32784	6.41156		-0.666387	0.46065		-1.58267	0.125212
FSDG_RS03450	8.29948	8.30744	7.99299	5.59234	7.15946	6.14639	7.44766	6.85843	4.42377	8.19997	6.2994	6.24328		-1.90057	0.0155936		-1.95669	0.103532
FSDG_RS03455	9.26472	9.02633	6.70482	6.57608	6.3537	4.60301	5.49105	6.14577	4.34305	8.33195	5.84427	5.32662		-2.48769	0.0726916		-3.00533	0.0364732
FSDG_RS03460	8.32769	8.34999	6.40933	5.26981	7.02575	5.41451	6.21661	6.26932	4.07562	7.69567	5.90336	5.52052		-1.79231	0.103985		-2.17515	0.0877971
FSDG_RS03465	8.85342	8.75182	6.87187	6.42961	8.30896	6.79703	6.41457	7.46356	6.18489	8.15904	7.17853	6.68767		-0.980504	0.31963		-1.47136	0.123106
FSDG_RS03470	9.00346	9.0155	8.39499	8.01783	8.89711	7.37901	9.05296	8.78128	7.31519	8.80465	8.09798	8.38314		-0.706665	0.219155		-0.421507	0.505752
FSDG_RS03475	8.53562	8.63955	6.21567	6.92387	8.25952	7.23355	7.29848	7.94912	6.05398	7.79695	7.47231	7.10053		-0.324634	0.733253		-0.696417	0.511253
FSDG_RS03480	6.22299	6.10086	4.10927	3.54112	5.10754	2.95181	4.8259	4.8755	3.03647	5.47771	3.86682	4.24596		-1.61088	0.161661		-1.23175	0.249024
FSDG_RS03485	6.72401	6.51645	5.03294	5.42977	4.96426	3.43412	0	4.92108	3.50703	6.09113	4.60938	2.80937		-1.48175	0.13923		-3.28176	0.102703
FSDG_RS03490	6.82855	6.85446	5.07174	2.236	4.47931	0	0	0	3.9655	6.25158	2.23844	1.32183		-4.01314	0.0476546		-4.92975	0.0271355
FSDG_RS03495	7.15265	7.16102	4.04696	4.46286	4.00975	1.78752	3.0865	3.6147	2.62866	6.12021	3.42004	3.10995		-2.70017	0.111387		-3.01026	0.0488074
FSDG_RS03500	6.83306	6.85049	4.18065	0	0	0	0	2.99032	2.87096	5.95473	0	1.95376		-5.95473	0.00256354		-4.00097	0.0387393
FSDG_RS03505	7.70897	7.5957	7.27421	4.51376	5.42205	4.16921	5.21598	5.4258	4.68102	7.52629	4.70167	5.1076		-2.82462	0.00203711		-2.41869	0.000711907
FSDG_RS03510	3.61443	3.62761	2.75179	0	0	0	0	0	0	3.33127	0	0		-3.33127	0.000326831		-3.33127	0.000326831
FSDG_RS03515	7.12148	6.43146	4.75967	0	4.40603	0	0	0	0	6.1042	1.46868	0		-4.63553	0.046475		-6.1042	0.000958585
FSDG_RS03520	6.99607	6.97203	6.98429	6.2782	4.5231	3.20317	6.05429	4.17457	0	6.98413	4.66816	3.40962		-2.31597	0.0600318		-3.57451	0.11639
FSDG_RS03525	6.10477	5.9413	0.872238	2.81387	2.41378	0	2.55964	2.58828	1.98943	4.3061	1.74255	2.37912		-2.56355	0.254683		-1.92699	0.327412
FSDG_RS03530	3.50509	4.22672	2.64821	0	0.442333	5.57263	5.83007	2.31881	0.453544	3.46001	2.00499	2.86748		-1.45502	0.474588		-0.592534	0.736276
FSDG_RS03535	6.70505	6.37454	4.92099	5.44943	6.94913	0	4.74623	5.60089	6.00198	6.0002	4.13285	5.4497		-1.86734	0.440201		-0.550499	0.452007
FSDG_RS03540	2.25912	2.08723	0	0	0	0	0	3.87032	0	1.44878	0	1.29011		-1.44878	0.116738		-0.158677	0.919803
FSDG_RS03545	2.8935	2.10094	0	0	2.93495	0	0	0	0	1.66481	0.978317	0		-0.686497	0.626603		-1.66481	0.126035
FSDG_RS03550	5.71543	4.98724	0	0	0	0	0	0	0	3.56756	0	0		-3.56756	0.117955		-3.56756	0.117955
FSDG_RS03555	6.1081	6.02892	3.9375	0	0	0	0	0	0	5.35817	0	0		-5.35817	0.00165786		-5.35817	0.00165786
FSDG_RS03560	5.95485	5.35098	4.10755	0	4.0135	0	0	0	0	5.13779	1.33783	0		-3.79996	0.0581072		-5.13779	0.000700006
FSDG_RS03565	6.53999	6.34837	6.11996	3.57359	6.00395	4.29713	6.12119	5.24981	2.30944	6.33611	4.62489	4.56015		-1.71121	0.0791946		-1.77596	0.200365
FSDG_RS03570	6.32002	6.26196	4.6193	1.24129	5.42475	4.3968	4.83141	3.77137	3.40572	5.73376	3.68761	4.00283		-2.04615	0.21137		-1.73093	0.069406
FSDG_RS03575	7.04747	6.8547	5.1932	6.07924	4.12335	5.69398	0	4.16909	0	6.36512	5.29886	1.3897		-1.06626	0.272756		-4.97542	0.0300258
FSDG_RS03580	8.44661	8.39028	8.82662	7.46734	6.99834	4.50105	6.20223	5.97233	6.21323	8.5545	6.32224	6.12926		-2.23226	0.0744897		-2.42524	0.000104916
FSDG_RS03585	7.44281	7.17913	6.56057	6.40138	5.87122	0	0	4.76914	5.75057	7.06084	4.09087	3.50657		-2.96997	0.224258		-3.55427	0.118814
FSDG_RS03590	7.44686	7.28311	5.9052	7.36472	7.55235	6.81232	7.82398	7.2839	5.59412	6.87839	7.24313	6.90067		0.364737	0.534256		0.0222757	0.979892
FSDG_RS03595	6.91973	7.01364	5.63811	5.89209	4.00933	4.81957	5.41353	5.2506	5.03321	6.52383	4.907	5.23245		-1.61683	0.0829394		-1.29138	0.0475962
FSDG_RS03600	8.04344	8.09112	8.15358	7.36842	7.00756	6.58174	7.99137	6.96299	5.66614	8.09605	6.98591	6.8735		-1.11014	0.00842712		-1.22255	0.143666
FSDG_RS03605	6.76096	6.61656	5.35351	5.30086	6.72528	5.32907	7.32851	7.03438	4.82698	6.24368	5.78507	6.39662		-0.458606	0.518643		0.152942	0.874302
FSDG_RS03610	5.81514	5.87492	5.24432	6.42597	6.28578	5.84711	6.64341	6.63051	5.92448	5.64479	6.18629	6.39946		0.541492	0.111554		0.75467	0.0723341
FSDG_RS03615	3.91104	4.32315	2.07451	0	0	0	0	0	0	3.43623	0	0		-3.43623	0.00764306		-3.43623	0.00764306
FSDG_RS03620	6.14306	5.65249	3.30119	3.94427	3.50205	0	4.42598	3.54633	0	5.03225	2.48211	2.65744		-2.55014	0.169803		-2.37481	0.214736
FSDG_RS03625	5.31678	4.66887	3.63784	0	0	0	0	0	0	4.54117	0	0		-4.54117	0.000747096		-4.54117	0.000747096
FSDG_RS03630	12.2368	12.2162	12.6488	12.4266	12.2471	11.8096	11.9987	11.7323	10.9374	12.3672	12.1611	11.5562		-0.206143	0.422826		-0.811087	0.0804943
FSDG_RS03635	12.5757	12.5394	11.8427	12.6963	13.6358	13.0921	12.2597	13.0998	12.2105	12.3193	13.1414	12.5233		0.822121	0.0856299		0.204069	0.614671
FSDG_RS03640	10.7725	10.9194	10.2867	9.88354	10.0642	7.81743	9.92413	9.67829	5.70661	10.6595	9.25505	8.43635		-1.40447	0.132725		-2.22318	0.182475
FSDG_RS03645	8.76258	8.73044	9.23719	6.01635	6.77346	5.82019	6.89652	6.02452	3.50158	8.91007	6.20333	5.47421		-2.70674	0.001255		-3.43586	0.029039
FSDG_RS03650	7.05484	6.66347	2.40841	4.88148	6.1684	3.89919	4.78603	4.84387	4.23942	5.37558	4.98303	4.62311		-0.39255	0.821153		-0.75247	0.642331
mglC	9.81706	9.84374	9.84838	7.86258	7.34322	7.45871	6.01475	7.42226	6.22266	9.83639	7.55484	6.55322		-2.28156	0.000132837		-3.28317	0.00170546
FSDG_RS03660	9.68831	9.68259	8.99047	5.7462	6.11958	3.91986	3.56074	5.08933	4.83924	9.45379	5.26188	4.49644		-4.19191	0.00429067		-4.95735	0.000711977
FSDG_RS03665	11.9674	12.022	12.5204	10.0244	9.93069	8.62706	9.81563	9.58732	8.42381	12.1699	9.52739	9.27559		-2.64254	0.00547447		-2.89434	0.00340551
FSDG_RS03670	7.64367	7.88836	6.58446	5.86393	6.00483	4.85867	5.51654	5.34752	2.79136	7.37216	5.57581	4.55181		-1.79635	0.0290024		-2.82036	0.0435393
FSDG_RS03675	7.71475	7.88025	7.23066	5.9701	5.91357	4.13853	4.95201	5.41337	3.71735	7.60855	5.34073	4.69425		-2.26782	0.0230102		-2.91431	0.00579939
FSDG_RS03680	5.30838	6.0241	4.58012	4.26821	3.81875	4.57875	6.14929	3.80907	3.23469	5.3042	4.2219	4.39768		-1.0823	0.0834141		-0.906517	0.409058
FSDG_RS03685	5.18062	4.6859	2.00479	4.36368	5.15301	4.26696	0	5.04045	4.34305	3.9571	4.59455	3.12783		0.637448	0.567946		-0.829274	0.678779
FSDG_RS03690	6.38547	6.35127	3.92878	4.9287	6.62527	3.88016	5.99813	5.22291	2.42024	5.55517	5.14471	4.54709		-0.410462	0.737149		-1.00808	0.498916
FSDG_RS03695	7.01378	7.10634	6.32705	6.54782	7.75537	4.46858	5.62806	6.63478	6.08064	6.81572	6.25726	6.1145		-0.558468	0.603106		-0.701227	0.139514
FSDG_RS03700	6.70247	6.56163	5.22375	6.06716	6.72691	4.74064	5.23025	6.24402	4.31339	6.16262	5.8449	5.26255		-0.317717	0.693791		-0.900064	0.285094
FSDG_RS03705	7.60115	7.706	7.44103	4.18953	5.14601	2.66832	3.19942	4.57838	4.07763	7.58273	4.00129	3.95181		-3.58144	0.00783687		-3.63092	0.000900404
FSDG_RS03710	7.49863	7.41875	6.64181	4.22864	5.37198	3.663	5.51004	4.45186	0	7.1864	4.42121	3.32063		-2.76519	0.0084417		-3.86577	0.0866351
FSDG_RS03715	7.05968	6.96327	5.95028	3.75707	5.33472	2.77262	4.23483	5.02913	2.02977	6.65774	3.9548	3.76458		-2.70294	0.0307514		-2.89317	0.0399938
FSDG_RS03720	5.04579	5.51006	0	5.63567	4.7667	0	0	3.3276	0	3.51862	3.46746	1.1092		-0.0511601	0.984569		-2.40942	0.31199
FSDG_RS03725	7.5983	7.40623	7.36326	7.0605	7.79285	6.49962	6.4285	7.5983	5.9466	7.45593	7.11766	6.6578		-0.338277	0.42514		-0.798134	0.182652
FSDG_RS03730	6.2449	6.57287	4.54603	6.68732	6.6127	5.86718	5.79193	4.03663	4.42322	5.78793	6.38907	4.75059		0.601132	0.426943		-1.03734	0.276259
FSDG_RS03735	7.17859	7.19224	6.31392	3.88928	5.56309	4.18334	5.07867	4.90965	2.96455	6.89492	4.54524	4.31762		-2.34968	0.0165638		-2.5773	0.0250598
FSDG_RS03740	9.4227	9.38799	9.06676	8.6669	8.6956	7.70098	8.26899	8.61353	7.5927	9.29248	8.35449	8.15841		-0.937987	0.0534596		-1.13407	0.0240531
FSDG_RS03745	6.51248	6.28973	6.3466	3.03508	4.99953	2.94604	3.49158	3.97167	0	6.38293	3.66021	2.48775		-2.72272	0.0155678		-3.89518	0.0359482
FSDG_RS03750	4.90292	5.19722	5.46636	4.25187	2.90258	3.14111	3.79207	2.94467	2.44509	5.18883	3.43185	3.06061		-1.75698	0.0170255		-2.12822	0.00748005
FSDG_RS03755	4.63311	4.21236	3.5679	0	3.15827	3.49741	0	2.35027	0	4.13779	2.21856	0.783424		-1.91923	0.172167		-3.35437	0.0163773
FSDG_RS03760	4.43806	3.9831	4.11492	0	0	0	0	1.65067	1.94114	4.17869	0	1.19727		-4.17869	6.51986e-06		-2.98142	0.00856428
FSDG_RS03765	3.33291	3.49181	1.80595	0	0	0	0	0	0	2.87689	0	0		-2.87689	0.00587363		-2.87689	0.00587363
FSDG_RS03770	2.48844	2.41533	3.58787	0	1.26045	0	0	0	0	2.83054	0.420149	0		-2.4104	0.0130677		-2.83054	0.00172229
FSDG_RS03775	12.6684	12.6501	12.8973	10.7999	10.9592	10.0485	10.3842	10.7737	9.78078	12.7386	10.6026	10.3129		-2.13606	0.0018546		-2.42574	0.00126444
FSDG_RS03780	10.6547	10.6468	11.1096	9.40319	8.71954	7.93667	8.59221	8.54005	6.94753	10.8037	8.68647	8.0266		-2.11723	0.00930551		-2.77711	0.00775951
FSDG_RS03785	10.4803	10.3578	10.8295	8.45156	8.08789	6.4135	8.58209	8.48533	6.81073	10.5559	7.65098	7.95938		-2.90491	0.0106936		-2.59651	0.0118272
FSDG_RS03790	3.33975	2.83665	2.80014	0	0	0	0	0	0	2.99218	0	0		-2.99218	6.72496e-05		-2.99218	6.72496e-05
FSDG_RS03795	0.191436	0	0	0	0	0	0	0	0	0.0638121	0	0		-0.0638121	0.373901		-0.0638121	0.373901
FSDG_RS03800	2.51871	1.70638	1.54745	4.70042	4.18774	0	0	0	0	1.92418	2.96272	0		1.03854	0.531669		-1.92418	0.00306595
FSDG_RS03805	1.0513	0	0	0	0	0	4.88894	0	0	0.350434	0	1.62965		-0.350434	0.373901		1.27921	0.485624
FSDG_RS03810	0	0	0	0	0	0	0	0	0	0	0	0		0	n/a		0	n/a
FSDG_RS03815	3.44603	3.95359	0	0	4.41625	0	0	5.02549	0	2.46654	1.47208	1.67516		-0.994457	0.632853		-0.791379	0.723605
FSDG_RS03820	5.03704	2.95697	0	0	0	0	0	0	0	2.66467	0	0		-2.66467	0.142318		-2.66467	0.142318
FSDG_RS03825	3.45039	5.04287	2.53396	0	0	0	5.50308	0	4.03042	3.67574	0	3.17784		-3.67574	0.00741222		-0.497906	0.795862
FSDG_RS03830	4.77249	4.50498	0	0	0	0	0	0	0	3.09249	0	0		-3.09249	0.116447		-3.09249	0.116447
FSDG_RS03835	2.4264	3.19654	1.73911	0	0	0	0	0	0	2.45402	0	0		-2.45402	0.00431356		-2.45402	0.00431356
FSDG_RS03840	4.73962	4.86952	4.49669	0	4.71001	0	0	0	0	4.70194	1.57	0		-3.13194	0.117444		-4.70194	1.74331e-06
FSDG_RS03845	0	2.20836	0	0	0	0	0	3.90236	0	0.73612	0	1.30079		-0.73612	0.373901		0.564667	0.724774
FSDG_RS03850	5.71911	4.47956	0	0	0	0	0	0	0	3.39956	0	0		-3.39956	0.121959		-3.39956	0.121959
FSDG_RS03855	1.42546	1.84358	0	0	0	0	0	0	0	1.08968	0	0		-1.08968	0.122583		-1.08968	0.122583
FSDG_RS03860	4.17558	4.67832	0	0	0	0	0	0	0	2.9513	0	0		-2.9513	0.117397		-2.9513	0.117397
FSDG_RS03865	4.11889	4.2293	3.05651	0	0	0	0	0	0	3.80157	0	0		-3.80157	0.000526943		-3.80157	0.000526943
FSDG_RS03870	3.52474	3.18683	0	0	3.43837	0	0	0	0	2.23719	1.14612	0		-1.09107	0.533818		-2.23719	0.117124
FSDG_RS03875	5.2412	4.83219	3.73991	0	1.60573	0	0	2.27569	2.60874	4.60443	0.535244	1.62814		-4.06919	0.00431451		-2.97629	0.0333468
FSDG_RS03880	1.9299	2.92956	1.85467	0	0	0	0	3.85099	0	2.23805	0	1.28366		-2.23805	0.0029567		-0.954384	0.512568
FSDG_RS03885	4.385	4.66996	4.49492	0	0	0	0	0	0	4.51663	0	0		-4.51663	6.81831e-07		-4.51663	6.81831e-07
FSDG_RS03890	4.57684	3.7851	4.10495	0	0	0	0	0	0	4.15563	0	0		-4.15563	5.51282e-05		-4.15563	5.51282e-05
FSDG_RS03895	4.21528	4.41088	1.20163	0	0	0	0	0	0	3.27593	0	0		-3.27593	0.0343842		-3.27593	0.0343842
FSDG_RS03900	3.94012	1.78973	0.222805	0	0	0	0	0	0	1.98422	0	0		-1.98422	0.139354		-1.98422	0.139354
FSDG_RS03905	4.49781	4.50927	4.46296	2.36412	1.99175	0	0	2.02818	0	4.49001	1.45196	0.67606		-3.03805	0.0143896		-3.81395	0.00486429
FSDG_RS03910	5.95703	5.81831	4.43124	9.20274	9.72971	8.74528	7.01004	9.08794	6.37141	5.40219	9.22591	7.48979		3.82372	0.00247199		2.0876	0.0938333
FSDG_RS03915	5.33865	5.79506	4.84506	0	0	0	0	1.8148	4.01107	5.32626	0	1.94195		-5.32626	4.14759e-05		-3.38431	0.0468659
FSDG_RS03920	5.25039	4.71915	2.09903	0	4.02863	0	0	0	0.609471	4.02286	1.34288	0.203157		-2.67998	0.181513		-3.8197	0.0184784
FSDG_RS03925	6.17258	6.42734	6.18467	0	4.1972	0	3.65381	4.25567	3.703	6.26153	1.39907	3.87083		-4.86246	0.0255974		-2.3907	0.000339774
FSDG_RS03930	0	0	0	0	1.95936	0	0	0	0	0	0.653121	0		0.653121	0.373901		0	n/a
FSDG_RS03935	4.54852	4.8644	4.50294	0	5.04759	0	0	0	0	4.63862	1.68253	0		-2.95609	0.154485		-4.63862	2.15383e-06
FSDG_RS03940	5.76888	5.95193	4.82784	4.30151	0	0	0	5.09757	0	5.51621	1.43384	1.69919		-4.08238	0.0504989		-3.81702	0.0925862
FSDG_RS03945	4.95442	4.70592	3.76367	0	0	0	0	0.181802	0	4.47467	0	0.0606008		-4.47467	0.000247944		-4.41407	0.000276005
FSDG_RS03950	3.56846	4.47891	0	0	0	0	0	0	0	2.68246	0	0		-2.68246	0.121183		-2.68246	0.121183
FSDG_RS03955	4.57197	5.11975	5.16174	0	4.10707	0	4.09624	4.71045	2.71594	4.95116	1.36902	3.84088		-3.58213	0.0605737		-1.11028	0.147619
FSDG_RS03960	3.95507	5.1379	6.0039	0	0	5.10455	0	4.78693	0	5.03229	1.70152	1.59564		-3.33077	0.138275		-3.43665	0.113688
FSDG_RS03965	5.15548	4.85054	4.30339	0	3.07219	0	0	2.34511	0	4.76981	1.02406	0.781704		-3.74574	0.0237143		-3.9881	0.00827532
FSDG_RS03970	5.69727	5.53431	5.69017	0	3.54258	3.89062	3.53208	3.99844	2.21894	5.64058	2.47773	3.24982		-3.16285	0.0638223		-2.39076	0.0111127
FSDG_RS03975	4.68038	5.851	5.41283	0	0	0	0	4.34462	0	5.31474	0	1.44821		-5.31474	9.94897e-05		-3.86653	0.0601355
FSDG_RS03980	5.49977	5.47074	5.61348	2.8933	2.48911	0	0	3.86793	2.87454	5.528	1.79414	2.24749		-3.73386	0.0145798		-3.28051	0.0475076
FSDG_RS03985	5.64605	5.72373	4.47371	0	4.19061	0	0	3.31105	0	5.28116	1.39687	1.10368		-3.88429	0.0557449		-4.17748	0.0237128
FSDG_RS03990	5.8599	5.62207	6.96233	0	3.40011	0	0	3.55642	3.2258	6.1481	1.13337	2.26074		-5.01473	0.0141754		-3.88736	0.0322749
FSDG_RS03995	6.49007	6.57444	5.97025	0	5.00271	3.18045	0	4.73428	2.39597	6.34492	2.72772	2.37675		-3.6172	0.0701356		-3.96817	0.0451891
FSDG_RS04000	6.71086	6.63278	5.35641	3.50155	3.98378	0	0	2.27259	2.60547	6.23335	2.49511	1.62602		-3.73824	0.0482681		-4.60733	0.00770824
FSDG_RS04005	6.71258	6.73687	5.14898	0	0	0	0	0	0	6.19947	0	0		-6.19947	0.000295011		-6.19947	0.000295011
FSDG_RS04010	5.4942	5.05322	2.53446	0	0	0	0	0	0	4.36063	0	0		-4.36063	0.0091043		-4.36063	0.0091043
FSDG_RS04015	7.51138	7.51363	8.25642	6.66386	7.7176	7.33942	5.88147	7.86513	5.32674	7.76048	7.24029	6.35778		-0.520183	0.258827		-1.4027	0.158133
FSDG_RS04020	6.46392	6.7507	6.55755	5.64123	0	0	0.431997	4.26268	0	6.59072	1.88041	1.56489		-4.71032	0.066594		-5.02583	0.0207829
FSDG_RS04025	2.70892	5.10649	4.11049	0	0	0	0	0	0	3.9753	0	0		-3.9753	0.00463294		-3.9753	0.00463294
FSDG_RS04030	7.35226	7.58474	8.0353	6.80998	2.53916	7.76913	6.58629	8.75289	6.98778	7.65743	5.70609	7.44232		-1.95134	0.294766		-0.215111	0.772387
FSDG_RS04035	4.83269	4.92369	5.19035	0	0	0	0	0.977829	2.38159	4.98224	0	1.11981		-4.98224	1.28765e-06		-3.86244	0.00525133
FSDG_RS04040	9.83146	9.76832	8.58757	5.69367	7.87916	6.09335	5.30922	7.25637	5.7262	9.39578	6.55539	6.09726		-2.84039	0.0223212		-3.29852	0.0100248
FSDG_RS04045	9.23135	8.97734	6.71934	0	6.47428	3.30849	0	5.45816	4.45449	8.30934	3.26092	3.30421		-5.04842	0.0679291		-5.00513	0.0544117
FSDG_RS04050	6.85537	5.67246	3.05438	0	0	0	0	0	0	5.19407	0	0		-5.19407	0.00984343		-5.19407	0.00984343
FSDG_RS04055	5.71081	6.78534	4.06695	0	5.24231	0	0	0	0	5.52103	1.74744	0		-3.7736	0.120505		-5.52103	0.00221018
FSDG_RS04060	3.4059	4.06043	2.89678	0	0	0	0	0	0	3.45437	0	0		-3.45437	0.00050943		-3.45437	0.00050943
FSDG_RS04065	3.34331	1.29801	3.47738	0	0	0	0	0	0	2.70623	0	0		-2.70623	0.0184961		-2.70623	0.0184961
FSDG_RS04070	3.26096	2.05214	0	0	0	0	0	0	0	1.77103	0	0		-1.77103	0.136285		-1.77103	0.136285
FSDG_RS04075	3.2948	3.39545	2.42315	0	3.13338	0	0	0	0	3.0378	1.04446	0		-1.99334	0.141192		-3.0378	0.000598017
FSDG_RS04080	5.92001	5.56896	4.11491	0	0	0	0	0	0	5.20129	0	0		-5.20129	0.000709986		-5.20129	0.000709986
FSDG_RS04085	4.89481	5.81518	3.63673	0	0	0	0	0	3.97609	4.78224	0	1.32536		-4.78224	0.00162903		-3.45688	0.0781124
FSDG_RS04090	5.01921	5.28721	4.32809	0	0	0	0	0	0	4.87817	0	0		-4.87817	6.90219e-05		-4.87817	6.90219e-05
FSDG_RS04095	5.36865	5.10228	3.22914	0	0	0	0	0	0	4.56669	0	0		-4.56669	0.00246511		-4.56669	0.00246511
FSDG_RS04100	3.78202	3.17108	2.93472	0	0	0	0	0	0	3.29594	0	0		-3.29594	0.000198627		-3.29594	0.000198627
FSDG_RS04105	4.40894	2.72827	2.82566	0	0	0	0	0	2.55434	3.32096	0	0.851448		-3.32096	0.00366133		-2.46951	0.0709657
FSDG_RS04110	4.43085	4.28168	3.90376	0	0	0	0	0	0	4.20543	0	0		-4.20543	1.15069e-05		-4.20543	1.15069e-05
FSDG_RS04115	4.91651	5.66004	5.02292	0	0	0	0	0	0	5.19982	0	0		-5.19982	2.35242e-05		-5.19982	2.35242e-05
FSDG_RS04120	5.05786	4.67174	3.1113	0	0	0	0	0	0	4.2803	0	0		-4.2803	0.00197897		-4.2803	0.00197897
FSDG_RS04125	4.17374	4.06589	0	0	0	0	0	0	0	2.74654	0	0		-2.74654	0.116185		-2.74654	0.116185
FSDG_RS04130	4.1978	3.60984	2.57134	0	0	0	0	0	0	3.45966	0	0		-3.45966	0.0018957		-3.45966	0.0018957
FSDG_RS04135	6.96426	7.03077	6.155	6.00157	6.47173	4.52601	6.09499	6.50905	5.00288	6.71668	5.66643	5.86897		-1.05024	0.181575		-0.847704	0.185068
FSDG_RS04140	0	3.14009	0	0	0	0	0	0	0	1.0467	0	0		-1.0467	0.373901		-1.0467	0.373901
FSDG_RS04145	7.45022	7.36586	7.35621	4.32534	5.96608	0	4.81364	4.47282	2.50861	7.39076	3.43047	3.93169		-3.96029	0.090082		-3.45907	0.00857652
FSDG_RS04150	8.00749	8.04493	7.2917	3.08643	4.50306	3.91717	5.41297	6.00142	2.97455	7.78137	3.83555	4.79631		-3.94582	0.00117954		-2.98506	0.0357172
FSDG_RS04155	2.04502	2.00454	2.02552	0	3.39617	0	0	1.79477	0	2.02503	1.13206	0.598256		-0.892971	0.474371		-1.42677	0.0756242
FSDG_RS04160	2.19547	2.37732	2.9911	0	0	5.46539	7.05499	4.18561	0	2.5213	1.8218	3.74687		-0.699499	0.722813		1.22557	0.584341
FSDG_RS04165	5.89921	5.61526	2.54688	0	5.75444	0.843903	2.34647	3.57024	3.00506	4.68712	2.19945	2.97393		-2.48767	0.299877		-1.71319	0.204084
FSDG_RS04170	7.06238	6.88195	5.80641	5.15093	6.68458	5.09128	4.81528	5.98321	4.3424	6.58358	5.64226	5.04696		-0.941321	0.222528		-1.53662	0.0700003
FSDG_RS04175	9.62771	9.43324	9.26433	9.41923	9.34204	7.65162	8.81618	9.43813	7.33015	9.44176	8.80429	8.52816		-0.637466	0.338009		-0.913604	0.22307
FSDG_RS04180	8.77979	8.80017	8.61423	7.91054	7.4941	5.64903	7.19764	7.47111	5.80008	8.7314	7.01789	6.82294		-1.71351	0.0699159		-1.90845	0.0214994
FSDG_RS04185	8.941	8.71199	6.5487	5.55329	6.88963	6.69795	0	7.07272	4.63028	8.06723	6.38029	3.901		-1.68694	0.124151		-4.16623	0.132438
FSDG_RS04190	8.22631	8.40627	7.65262	8.02797	8.73522	7.97657	7.99993	9.14486	7.41023	8.09506	8.24659	8.18501		0.151521	0.67359		0.0899436	0.879678
FSDG_RS04195	7.53624	7.28297	4.49321	5.17731	6.04042	4.12045	0	5.23059	2.98767	6.43747	5.11273	2.73942		-1.32474	0.303089		-3.69805	0.109359
FSDG_RS04200	5.74864	6.41016	6.57737	5.41811	5.6132	6.27177	6.89156	5.93368	4.7112	6.24539	5.76769	5.84548		-0.477697	0.256925		-0.39991	0.58796
groEL	11.4768	11.4707	11.6529	10.7996	11.3489	9.88325	11.642	11.2424	9.34832	11.5335	10.6773	10.7443		-0.8562	0.118327		-0.789194	0.328616
FSDG_RS04210	6.5912	6.39131	3.97338	2.94742	4.34146	3.68077	4.33054	4.45141	3.59425	5.65197	3.65655	4.1254		-1.99541	0.0991419		-1.52656	0.158857
FSDG_RS04215	6.583	6.64732	5.78601	5.1425	4.21677	0	5.16627	2.81762	0	6.33878	3.11976	2.6613		-3.21902	0.115648		-3.67748	0.0726724
FSDG_RS04220	4.97916	4.66556	3.28023	3.24756	2.85894	0	3.74527	0	2.404	4.30832	2.0355	2.04976		-2.27282	0.119127		-2.25856	0.136227
FSDG_RS04225	6.13318	6.02065	4.3747	4.15734	4.0023	0	2.53528	3.80038	2.39394	5.50951	2.71988	2.90987		-2.78963	0.131479		-2.59964	0.0228604
FSDG_RS04230	6.41625	6.65025	6.19002	5.06241	4.66083	3.55214	4.12073	4.9491	4.15511	6.41884	4.42513	4.40831		-1.99371	0.0133159		-2.01053	0.00262581
FSDG_RS04235	7.09999	7.13635	5.03367	0	0	0	0	2.80223	0	6.42334	0	0.934078		-6.42334	0.00076152		-5.48926	0.00920576
FSDG_RS04240	8.34784	8.02044	4.96794	0	4.50971	3.53302	4.90005	3.37864	0	7.11207	2.68091	2.75956		-4.43116	0.0637287		-4.35251	0.0733556
FSDG_RS04245	9.22712	9.16198	8.26255	3.10687	5.48287	4.45506	5.0674	5.31726	0	8.88388	4.34827	3.46155		-4.53562	0.00386672		-5.42233	0.0369013
FSDG_RS04250	5.80945	6.03356	5.30576	4.41785	4.7268	4.32094	4.90751	4.69037	2.58921	5.71625	4.48853	4.06236		-1.22772	0.00771058		-1.65389	0.0981889
FSDG_RS04255	6.85116	6.67089	5.96828	5.36744	5.30543	4.70179	3.40052	4.95288	4.943	6.49678	5.12489	4.43214		-1.37189	0.0161255		-2.06464	0.0238382
FSDG_RS04260	7.57045	7.41466	6.86303	7.22899	8.68486	8.44237	7.6749	8.50311	7.82576	7.28271	8.11874	8.00126		0.836025	0.169079		0.718546	0.0971581
FSDG_RS04265	7.67391	7.57624	7.39553	9.32641	9.7846	7.9269	9.14208	9.46405	7.67129	7.54856	9.01264	8.75914		1.46407	0.0605044		1.21058	0.0957825
FSDG_RS04270	7.39394	7.36846	6.44253	7.00522	7.65885	5.14478	6.06644	6.48214	5.4244	7.06831	6.60295	5.99099		-0.465358	0.598791		-1.07731	0.0700889
FSDG_RS04275	5.99715	5.4076	4.85167	4.8347	0	0	5.32946	0	0	5.41881	1.61157	1.77649		-3.80724	0.081653		-3.64232	0.11406
FSDG_RS04280	4.73997	4.40053	0	4.85503	3.84479	0	0	0	3.34689	3.04683	2.89994	1.11563		-0.146894	0.948219		-1.93121	0.364818
FSDG_RS04285	6.19462	5.93628	4.1554	3.21915	4.82279	0	0	4.31367	3.2258	5.42877	2.68065	2.51316		-2.74812	0.152159		-2.91561	0.113824
FSDG_RS04290	9.51443	9.7454	9.77648	8.09851	9.34496	6.8764	7.83175	8.85875	6.90178	9.67877	8.10662	7.86409		-1.57215	0.093541		-1.81468	0.0336281
FSDG_RS04295	7.88229	8.08887	4.33128	0	6.25939	0	0	3.3276	3.70015	6.76748	2.08646	2.34258		-4.68101	0.12482		-4.4249	0.0593227
FSDG_RS04300	7.93181	7.49961	7.40952	5.51506	6.41722	0	6.27768	4.7592	3.67064	7.61365	3.97743	4.90251		-3.63622	0.145032		-2.71114	0.0247308
FSDG_RS04305	6.79481	6.87536	2.40556	0	3.46284	0	0	3.507	3.8838	5.35858	1.15428	2.4636		-4.2043	0.0883144		-2.89498	0.207254
FSDG_RS04310	8.36796	8.34453	7.85275	0	5.37787	3.13726	6.44285	5.4032	4.24731	8.18841	2.83838	5.36445		-5.35004	0.0270126		-2.82396	0.0125951
FSDG_RS04315	8.9062	8.86711	9.36294	5.63567	0.158983	4.69024	6.49411	6.23465	3.16965	9.04541	3.49496	5.29947		-5.55045	0.0308039		-3.74594	0.0255699
FSDG_RS04320	9.13054	9.19855	8.7902	5.47608	6.20674	3.85947	5.97629	5.46132	3.93423	9.03976	5.18077	5.12395		-3.859	0.00541834		-3.91582	0.00333147
FSDG_RS04325	4.84078	4.76232	2.12423	0	0	0	0	0	0	3.90911	0	0		-3.90911	0.0118857		-3.90911	0.0118857
FSDG_RS04330	12.4841	12.4692	12.0486	10.5365	11.0362	9.34509	10.5103	10.759	8.61975	12.334	10.3059	9.96303		-2.02803	0.0177114		-2.37093	0.0264329
FSDG_RS04335	11.9167	11.8926	11.3823	9.36512	8.12334	7.95586	9.00043	8.66147	7.46416	11.7305	8.48144	8.37535		-3.24909	0.00243576		-3.35518	0.00251972
FSDG_RS04340	12.7386	12.7779	12.6331	9.90916	9.33141	8.90089	9.67702	9.2279	8.47152	12.7165	9.38049	9.12548		-3.33606	0.000349778		-3.59106	0.000533959
FSDG_RS04345	13.9588	13.9227	14.2633	12.2476	11.8205	11.077	11.3612	11.6991	10.5725	14.0483	11.715	11.2109		-2.33324	0.00288133		-2.83735	0.00127002
FSDG_RS04350	5.94901	6.2531	4.64795	6.31997	4.3127	3.72818	5.83715	4.55121	0	5.61669	4.78695	3.46279		-0.829735	0.421092		-2.1539	0.30626
FSDG_RS04355	5.23588	5.66492	4.68783	3.64559	5.65231	3.51877	0	3.78862	2.73801	5.19621	4.27223	2.17554		-0.923985	0.283565		-3.02067	0.0603778
FSDG_RS04360	6.51322	6.26842	6.11131	6.12879	4.24797	0	5.77012	3.36566	2.84336	6.29765	3.45892	3.99305		-2.83873	0.193137		-2.3046	0.0642606
FSDG_RS04365	6.03814	6.07835	3.26488	3.66996	0	0	3.60092	3.01171	2.84416	5.12713	1.22332	3.15227		-3.90381	0.0640347		-1.97486	0.108554
FSDG_RS04370	6.46309	6.90223	5.88552	5.7781	6.91564	6.7784	6.7637	4.75647	5.33467	6.41695	6.49071	5.61828		0.0737686	0.881359		-0.798665	0.296148
FSDG_RS04375	6.83671	6.85191	4.74364	5.74558	5.91538	5.14437	3.58053	4.58469	4.27419	6.14408	5.60178	4.14647		-0.542309	0.503341		-1.99762	0.0583975
FSDG_RS04380	5.56134	6.01599	0	4.18645	4.74023	0	4.63599	0	0	3.85911	2.97556	1.54533		-0.88355	0.736131		-2.31378	0.402884
FSDG_RS04385	6.06855	5.86696	3.46073	2.9082	4.21759	3.71441	0	0	4.32917	5.13208	3.6134	1.44306		-1.51868	0.174289		-3.68903	0.0915363
FSDG_RS04390	5.06968	5.31182	0	4.1916	0	0	0	0	0	3.4605	1.3972	0		-2.0633	0.406255		-3.4605	0.116333
FSDG_RS04395	4.92131	5.44407	1.74726	0	0	0	0	0	3.09538	4.03754	0	1.03179		-4.03754	0.0249961		-3.00575	0.124275
FSDG_RS04400	6.12328	5.79725	2.19736	3.66178	4.14816	5.47402	0	2.41294	4.27586	4.70596	4.42799	2.2296		-0.277977	0.849054		-2.47636	0.233193
FSDG_RS04405	6.26619	6.39061	6.59036	5.02973	7.06427	7.79546	7.50274	6.48643	7.06147	6.41572	6.62982	7.01688		0.214103	0.809792		0.601162	0.123598
FSDG_RS04410	9.03375	8.79686	7.02926	8.97359	8.85012	7.90956	7.82247	8.16155	7.01475	8.28662	8.57775	7.66626		0.291133	0.70515		-0.620363	0.436349
FSDG_RS04415	8.95417	8.87033	9.34021	10.803	10.9017	10.0333	11.1304	10.3286	9.63718	9.0549	10.5793	10.3654		1.52442	0.00797193		1.31049	0.0450252
FSDG_RS04420	7.76247	7.73027	5.7107	6.04168	6.11008	4.22533	5.78243	4.38137	3.91719	7.06781	5.45903	4.69366		-1.60879	0.154321		-2.37415	0.0542549
FSDG_RS04425	8.27106	8.23724	8.04987	7.76204	8.00801	7.27078	7.86462	7.47276	6.46789	8.18606	7.68028	7.26842		-0.505779	0.0901577		-0.917635	0.0951068
FSDG_RS04430	7.57503	7.14946	3.88345	5.78451	6.42014	4.23905	4.82414	4.48322	0	6.20265	5.48124	3.10245		-0.721409	0.617326		-3.10019	0.185839
FSDG_RS04435	8.00158	7.64005	7.36127	6.15313	5.2602	3.60946	5.13939	3.84673	3.6832	7.66763	5.0076	4.22311		-2.66004	0.0257109		-3.44453	0.00226629
FSDG_RS04440	6.31686	6.42084	4.65003	6.46339	5.18842	4.10111	4.69045	5.25772	0	5.79591	5.25097	3.31606		-0.544936	0.574152		-2.47986	0.232083
FSDG_RS04445	7.65117	7.63694	7.7972	6.42474	6.50918	6.15232	7.10606	5.7532	4.10966	7.6951	6.36208	5.65631		-1.33302	0.000364409		-2.03879	0.0785815
FSDG_RS04450	7.45455	7.21564	5.96418	0	4.28457	5.20983	4.27367	4.63811	2.87664	6.87812	3.1648	3.92947		-3.71333	0.0902559		-2.94865	0.0141144
FSDG_RS04455	8.16121	7.94442	7.21457	5.77866	5.25884	4.02491	5.0246	4.71272	4.82185	7.7734	5.02081	4.85306		-2.75259	0.00975967		-2.92034	0.000628205
FSDG_RS04460	7.7455	7.6627	5.04543	6.02411	3.63591	4.46281	5.50694	4.28725	3.49255	6.81788	4.70761	4.42891		-2.11027	0.135146		-2.38896	0.0878183
FSDG_RS04465	7.07787	7.10974	5.81232	6.28442	7.13759	6.48145	5.22302	6.45014	5.2936	6.66664	6.63449	5.65559		-0.0321514	0.951724		-1.01105	0.158328
FSDG_RS04470	6.09512	5.7337	6.89281	0	6.2759	0	6.70134	5.98753	4.05282	6.24054	2.09197	5.58056		-4.14858	0.121966		-0.659982	0.486616
FSDG_RS04475	10.1646	10.0607	8.04728	7.07587	8.43587	7.33519	7.12571	7.70139	5.73224	9.42419	7.61564	6.85311		-1.80854	0.08808		-2.57107	0.0466202
FSDG_RS04480	7.06153	6.81697	5.24276	5.55446	5.977	3.73512	3.37993	5.86149	2.90879	6.37375	5.08886	4.05007		-1.28489	0.223675		-2.32368	0.0975251
FSDG_RS04485	6.84928	6.59483	4.8883	5.09661	4.83456	3.7421	0	4.68104	2.91535	6.1108	4.55776	2.53213		-1.55304	0.104584		-3.57867	0.0751544
FSDG_RS04490	6.03987	6.69116	5.91508	7.84266	7.84914	6.07231	7.43529	6.77109	6.61722	6.21537	7.2547	6.9412		1.03933	0.178788		0.725829	0.105125
FSDG_RS04495	8.50277	8.54544	8.31426	8.30003	8.35846	7.52975	7.65639	7.99274	7.16812	8.45416	8.06275	7.60575		-0.391411	0.229571		-0.848407	0.0273364
FSDG_RS04500	9.60905	9.59564	8.73784	8.14087	8.34536	7.52616	7.72301	8.15631	7.10735	9.31418	8.00413	7.66222		-1.31004	0.0259018		-1.65195	0.0169405
FSDG_RS04505	6.70142	6.62996	4.28675	6.68667	5.23286	0	6.78063	4.8727	4.7072	5.87271	3.97317	5.45351		-1.89953	0.432718		-0.419198	0.706265
FSDG_RS04510	8.25539	8.19504	7.86648	7.68852	7.98433	7.36573	7.34548	7.51279	6.11434	8.10564	7.67953	6.99087		-0.426107	0.119378		-1.11477	0.0713329
FSDG_RS04515	7.28575	7.28415	5.87158	5.33548	6.31017	5.8084	6.822	5.8749	4.34326	6.81383	5.81802	5.68005		-0.995811	0.143772		-1.13377	0.258856
FSDG_RS04520	0	0	0	0	0	0	0	0	0	0	0	0		0	n/a		0	n/a
FSDG_RS04525	6.80911	6.7572	5.56615	6.35313	7.10138	6.03347	7.96733	6.42832	5.86586	6.37749	6.49599	6.75384		0.118506	0.829203		0.376349	0.641247
FSDG_RS04530	5.92993	5.86483	5.36312	0	0	3.88538	6.49952	0	0	5.71929	1.29513	2.16651		-4.42417	0.0276876		-3.55279	0.177536
FSDG_RS04535	6.74421	6.44016	5.39024	5.19838	5.44	3.64346	6.15525	3.32472	4.97192	6.19154	4.76061	4.8173		-1.43092	0.109133		-1.37424	0.20855
nagB	7.08458	7.11464	6.99403	6.39073	4.5245	5.1022	7.30571	6.43771	3.60021	7.06442	5.33915	5.78121		-1.72527	0.0354927		-1.28321	0.315609
FSDG_RS04545	9.31402	9.19998	7.6594	6.48449	7.32855	4.80948	6.71847	7.08698	5.20828	8.72447	6.20751	6.33791		-2.51696	0.0509386		-2.38656	0.038282
FSDG_RS04550	3.73299	3.92817	1.80223	0	0	0	0	0	0	3.15446	0	0		-3.15446	0.00966537		-3.15446	0.00966537
FSDG_RS04555	6.53239	6.73722	7.4472	6.51645	5.73609	5.88578	6.9539	7.18478	6.41537	6.9056	6.0461	6.85135		-0.8595	0.07869		-0.0542557	0.887149
FSDG_RS04560	6.88727	6.71873	7.24501	8.09199	7.63014	6.09125	8.12381	7.4283	6.58004	6.95034	7.27113	7.37739		0.320793	0.634499		0.427051	0.417272
FSDG_RS04565	9.61561	9.67608	9.4598	7.26194	7.52859	6.51666	6.13326	6.98881	5.51286	9.58383	7.1024	6.21164		-2.48143	0.00131437		-3.37219	0.00146216
FSDG_RS04570	7.84522	7.82598	6.12005	6.34298	7.46447	0	0	6.453	2.71699	7.26375	4.60249	3.05666		-2.66126	0.328467		-4.20709	0.0978885
FSDG_RS04575	8.78261	8.76626	6.59796	7.47442	7.07569	5.4769	7.06548	6.40647	4.99256	8.04895	6.67567	6.15484		-1.37327	0.221063		-1.89411	0.116614
FSDG_RS04580	7.7572	7.91958	7.12117	5.60495	6.53121	4.72154	5.48014	6.13377	3.69384	7.59932	5.61923	5.10259		-1.98008	0.0264178		-2.49673	0.0314514
FSDG_RS04585	5.86962	6.24138	2.85585	3.28823	5.02378	4.17182	5.54394	4.06716	0	4.98895	4.16128	3.2037		-0.827675	0.522786		-1.78525	0.416939
FSDG_RS04590	8.61816	8.52992	8.84452	6.76111	5.43954	5.80866	5.43538	5.49399	3.9655	8.6642	6.0031	4.96496		-2.66109	0.00276855		-3.69924	0.00189997
FSDG_RS04595	9.12867	9.32227	9.53431	6.55023	6.96835	5.9484	7.01691	7.07568	5.23642	9.32842	6.48899	6.443		-2.83942	0.000873649		-2.88541	0.00935473
FSDG_RS04600	8.00994	7.81739	6.85204	5.59989	5.35945	4.53175	5.42406	4.77821	0	7.55979	5.1637	3.40076		-2.39609	0.00768318		-4.15903	0.0760099
FSDG_RS04605	7.2246	7.2465	6.7394	5.25704	5.79314	4.22305	4.80552	5.43409	4.44848	7.07017	5.09108	4.89603		-1.97909	0.0155748		-2.17414	0.0028191
FSDG_RS04610	4.76354	5.21685	2.93889	0	0	0	0	2.6387	0	4.30643	0	0.879566		-4.30643	0.00347095		-3.42686	0.0378447
FSDG_RS04615	5.16296	5.55177	4.18937	0	3.17704	0	0	2.36729	2.70507	4.96803	1.05901	1.69079		-3.90902	0.0261148		-3.27725	0.02542
FSDG_RS04620	4.89334	5.03841	2.92048	0	0	0	4.43645	2.67405	0	4.28408	0	2.37017		-4.28408	0.00329892		-1.91391	0.259921
FSDG_RS04625	6.19033	6.00495	2.95136	4.21033	5.27432	3.19516	0	4.10546	4.18981	5.04888	4.2266	2.76509		-0.822279	0.533933		-2.28379	0.258735
FSDG_RS04630	7.18385	6.97437	4.27981	0	3.49734	0	0	4.464	0	6.14601	1.16578	1.488		-4.98023	0.0290384		-4.65801	0.0569521
FSDG_RS04635	7.52117	7.41351	6.33804	5.48961	4.96651	0	0	4.56438	0	7.09091	3.48537	1.52146		-3.60553	0.114174		-5.56945	0.0237399
FSDG_RS04640	6.99212	6.92314	4.86772	2.97893	3.70648	3.78968	0	3.75812	2.13442	6.261	3.49169	1.96418		-2.7693	0.0203441		-4.29682	0.0292397
FSDG_RS04645	6.14	6.75689	5.78887	5.7672	4.38582	0	5.33969	6.21402	4.82388	6.22859	3.38434	5.4592		-2.84425	0.181662		-0.769388	0.194812
FSDG_RS04650	5.20833	4.94425	3.68466	2.74722	3.2019	0	3.19167	1.64178	0	4.61241	1.98304	1.61115		-2.62938	0.0760532		-3.00126	0.0440622
FSDG_RS04655	6.02765	6.07177	1.59922	0	0	0	0	3.84468	0	4.56621	0	1.28156		-4.56621	0.0370073		-3.28465	0.169152
FSDG_RS04660	6.92094	6.48858	4.96753	3.93917	3.49709	0	0	0	3.01125	6.12568	2.47875	1.00375		-3.64693	0.0573698		-5.12194	0.0117406
FSDG_RS04665	6.12926	6.19121	5.47358	4.82465	5.14097	5.1963	0	3.24352	0	5.93135	5.05397	1.08117		-0.877375	0.0269699		-4.85017	0.0117993
FSDG_RS04670	7.569	7.44999	6.5213	6.01834	6.5258	4.94179	5.53822	6.80648	3.89037	7.1801	5.82864	5.41169		-1.35145	0.0776157		-1.76841	0.122942
FSDG_RS04675	8.62428	8.51367	6.47666	6.07413	6.5092	5.49405	5.3043	5.24591	4.11652	7.87154	6.02579	4.88891		-1.84574	0.0714838		-2.98262	0.020166
FSDG_RS04680	8.35287	8.50855	7.85211	7.56914	8.18539	7.93223	7.9195	8.3478	6.79443	8.23784	7.89559	7.68724		-0.342256	0.268896		-0.550599	0.33582
FSDG_RS04685	2.81332	0	0	6.76756	5.95174	6.24876	6.2482	5.72571	5.41568	0.937773	6.32269	5.79653		5.38491	0.00510595		4.85876	0.00740824
FSDG_RS04690	7.53265	7.58663	7.81113	7.43038	6.58677	5.79682	6.97796	6.74565	5.42779	7.64347	6.60466	6.3838		-1.03881	0.0960941		-1.25967	0.0619836
FSDG_RS04695	8.07209	8.12439	7.39605	7.06687	7.05991	6.37492	6.5799	7.11717	5.9594	7.86418	6.8339	6.55216		-1.03027	0.0348596		-1.31202	0.0325438
FSDG_RS04700	9.398	9.48152	9.02181	6.23675	5.95313	5.01506	6.37655	6.01184	4.75635	9.30044	5.73498	5.71491		-3.56546	0.000836837		-3.58553	0.00216745
FSDG_RS04705	10.5234	10.4488	9.62596	7.79751	7.40252	4.91034	6.9723	7.24247	5.79691	10.1994	6.70346	6.67056		-3.49594	0.0210909		-3.52883	0.00261969
glgC	10.1141	9.99592	9.63437	7.78958	7.09876	6.61037	7.12508	6.59311	5.70632	9.91479	7.16624	6.47483		-2.74855	0.00177592		-3.43996	0.00142304
FSDG_RS04715	10.2756	10.1086	8.44059	7.96581	7.44272	6.49883	7.25284	6.8479	6.46921	9.60825	7.30245	6.85665		-2.3058	0.0336979		-2.7516	0.0118604
FSDG_RS04720	10.6518	10.5403	10.0325	8.65094	8.51464	7.89146	8.20556	8.21205	7.32161	10.4082	8.35234	7.91307		-2.05585	0.00242209		-2.49512	0.00208768
FSDG_RS04725	6.22413	5.85673	4.02098	4.00526	4.6496	2.92368	2.59297	3.9476	2.63763	5.36728	3.85951	3.0594		-1.50777	0.149773		-2.30788	0.0470102
FSDG_RS04730	6.1315	6.12817	3.29199	3.16102	3.34635	4.059	2.80436	3.37285	1.39813	5.18389	3.52212	2.52512		-1.66176	0.166783		-2.65877	0.0753033
FSDG_RS04735	9.804	9.71014	9.11102	8.21642	7.14301	7.1376	7.48272	7.2401	5.79987	9.54172	7.49901	6.8409		-2.04271	0.00820706		-2.70082	0.00895395
FSDG_RS04740	9.97724	9.8765	9.19752	7.06793	7.29861	7.2809	7.56901	6.96018	5.77521	9.68375	7.21581	6.76813		-2.46794	0.00064579		-2.91562	0.00738492
FSDG_RS04745	9.08921	9.07402	7.61063	6.60466	7.1682	5.59134	6.04174	6.29971	5.89111	8.59129	6.45473	6.07752		-2.13655	0.0337453		-2.51377	0.007591
FSDG_RS04750	8.19905	8.15524	7.6487	8.35388	8.765	8.19015	8.63341	8.09538	8.0382	8.00099	8.43634	8.25567		0.435346	0.151259		0.25467	0.381306
FSDG_RS04755	6.78579	6.67686	4.99815	6.30975	7.26956	6.07489	6.25443	6.28058	6.49173	6.1536	6.5514	6.34225		0.397798	0.592215		0.188647	0.762636
FSDG_RS04760	2.66437	2.67951	2.11786	0.406754	0	0	4.37771	0	0	2.48725	0.135585	1.45924		-2.35166	0.000508389		-1.02801	0.523114
FSDG_RS04765	3.90365	3.81829	0	1.49031	4.45336	5.40296	5.71513	4.80011	3.52564	2.57398	3.78221	4.6803		1.20823	0.526801		2.10632	0.216136
FSDG_RS04770	7.1593	7.39304	7.59423	7.26252	6.67059	5.70952	8.26548	6.68595	6.19366	7.38219	6.54754	7.04836		-0.83465	0.150172		-0.333831	0.62816
FSDG_RS04775	6.02806	5.8931	4.53419	4.06197	4.81163	2.90749	4.94543	4.71391	3.84768	5.48511	3.92703	4.50234		-1.55809	0.100027		-0.982776	0.166792
FSDG_RS04780	6.98358	7.01895	5.68604	7.14785	6.8105	6.56072	5.11647	6.42817	5.43765	6.56285	6.83969	5.66076		0.276836	0.587789		-0.90209	0.20102
FSDG_RS04785	3.90343	3.3115	4.77731	5.28538	4.69782	0	0	4.86803	0	3.99742	3.32773	1.62268		-0.669684	0.717755		-2.37474	0.229834
FSDG_RS04790	7.13882	7.20223	6.49457	5.25068	4.86471	4.19163	4.77582	4.83364	5.53527	6.94521	4.76901	5.04825		-2.1762	0.00474575		-1.89696	0.00467591
FSDG_RS04795	7.6315	7.61818	6.17291	0	4.2836	0	0	3.72011	3.80359	7.14086	1.42787	2.5079		-5.713	0.0192805		-4.63296	0.0261427
FSDG_RS04800	6.37176	5.96754	3.95248	0	3.30072	3.64346	0	0	2.82306	5.4306	2.31473	0.941019		-3.11587	0.0871525		-4.48958	0.0202193
FSDG_RS04805	6.57572	6.46644	4.62895	4.47557	5.69436	3.62315	3.2706	4.29271	1.99718	5.89037	4.59769	3.18683		-1.29268	0.212273		-2.70354	0.0419531
FSDG_RS04810	5.95406	6.35737	5.56237	4.98765	4.52681	3.1496	0	0	0	5.95793	4.22135	0		-1.73658	0.0439298		-5.95793	1.30809e-05
FSDG_RS04815	5.90711	5.93454	4.67037	0	4.8848	1.98634	0	2.69753	0	5.504	2.29038	0.899176		-3.21363	0.0953953		-4.60483	0.00968975
FSDG_RS04820	6.42745	6.53146	4.80249	4.02551	4.77228	3.0218	0	3.48674	3.28958	5.92047	3.93986	2.25877		-1.98061	0.0586696		-3.66169	0.0440308
FSDG_RS04825	5.45482	5.80786	3.36164	0	0	0	0	2.82873	0	4.87478	0	0.942911		-4.87478	0.00308656		-3.93186	0.0316471
FSDG_RS04830	4.76903	5.53469	2.46843	3.60211	4.64339	0	0	2.36045	0	4.25738	2.7485	0.786816		-1.50888	0.420295		-3.47057	0.045726
FSDG_RS04835	4.03425	4.50269	2.52812	2.84778	0	0	0	2.48563	2.01906	3.68836	0.949259	1.50156		-2.7391	0.0708908		-2.18679	0.0867239
FSDG_RS04840	5.38717	5.03232	0.759071	0	1.94808	0	0	0	3.14205	3.72619	0.649359	1.04735		-3.07683	0.130821		-2.67884	0.2148
FSDG_RS04845	5.9278	5.76737	3.28067	3.96149	4.06463	0	0	3.4867	0	4.99195	2.67538	1.16223		-2.31657	0.218589		-3.82971	0.0568503
FSDG_RS04850	6.5867	6.38481	1.05422	3.66922	4.70521	0	3.45481	4.02529	2.15277	4.67525	2.79148	3.21096		-1.88377	0.459894		-1.46429	0.482666
FSDG_RS04855	6.31838	6.05449	4.22557	7.74137	7.03903	5.20251	7.86011	5.82754	5.40373	5.53281	6.66097	6.36379		1.12815	0.323589		0.830978	0.454322
FSDG_RS04860	7.09212	6.98342	5.84326	8.28587	7.60951	6.13963	7.89588	6.64762	6.49623	6.6396	7.345	7.01324		0.705405	0.399575		0.373643	0.565229
FSDG_RS04865	6.78369	6.7508	5.22632	3.32534	5.01301	0	4.84298	4.18301	2.4507	6.25361	2.77945	3.82556		-3.47416	0.0898623		-2.42804	0.050744
FSDG_RS04870	6.56888	6.66956	6.3922	3.62563	3.72365	3.53232	4.44061	4.88046	2.7196	6.54354	3.6272	4.01355		-2.91635	7.62226e-06		-2.52999	0.0189629
FSDG_RS04875	4.34973	3.92711	1.83317	0	0	0	0	3.95075	0	3.37001	0	1.31692		-3.37001	0.0123361		-2.05309	0.250633
FSDG_RS04880	5.83415	5.82036	2.06108	5.37994	2.90489	0	0	3.09439	0	4.57186	2.76161	1.03146		-1.81026	0.41622		-3.5404	0.0948511
FSDG_RS04885	7.61109	7.23046	7.15869	6.6105	6.25864	4.5756	5.10905	5.5388	5.21818	7.33341	5.81492	5.28868		-1.5185	0.0776609		-2.04474	0.000428112
FSDG_RS04890	7.0133	7.07803	3.56384	5.17731	5.18392	4.3696	0	3.8132	3.51068	5.88506	4.91028	2.44129		-0.97478	0.459341		-3.44376	0.110728
FSDG_RS04895	7.20024	7.17783	4.0135	0	4.93398	0	3.46208	3.14308	2.15895	6.13052	1.64466	2.92137		-4.48586	0.08353		-3.20915	0.046732
FSDG_RS04900	7.45439	7.3388	5.59547	0	3.37902	0	5.25989	4.35404	0	6.79622	1.12634	3.20465		-5.66988	0.0113277		-3.59158	0.106685
FSDG_RS04905	7.127	7.59418	6.53591	0	4.62584	4.98913	6.70079	5.39796	5.17646	7.0857	3.20499	5.75841		-3.88071	0.076509		-1.32729	0.0787878
FSDG_RS04910	7.64717	7.31922	5.22902	4.59096	6.38471	4.17464	4.12487	4.73968	4.48109	6.7318	5.0501	4.44854		-1.6817	0.173392		-2.28326	0.0426136
FSDG_RS04915	6.38393	6.35717	5.8469	5.09539	4.46066	4.96483	0	5.46286	3.19738	6.196	4.84029	2.88675		-1.35571	0.00651743		-3.30925	0.106531
FSDG_RS04920	8.35872	8.37373	7.32643	6.91283	6.55333	5.50907	6.10981	6.69041	4.22161	8.01963	6.32507	5.67394		-1.69455	0.035963		-2.34569	0.0462132
FSDG_RS04925	8.2479	8.38981	8.09445	5.44371	6.04621	3.44872	4.94049	4.37914	3.28228	8.24406	4.97955	4.20064		-3.26451	0.0144391		-4.04342	0.00121675
FSDG_RS04930	7.60631	7.4591	5.65589	0	4.80853	3.66739	0	4.53684	2.99005	6.9071	2.82531	2.50896		-4.08179	0.0611369		-4.39814	0.0404096
FSDG_RS04935	6.22908	6.30542	3.63301	0	0	0	0	0	0	5.38917	0	0		-5.38917	0.00357682		-5.38917	0.00357682
FSDG_RS04940	9.12611	9.03862	7.18761	6.3411	6.94036	4.86308	5.86439	6.03836	4.93938	8.45078	6.04818	5.61404		-2.4026	0.0530196		-2.83674	0.0168232
FSDG_RS04945	8.11835	8.1828	3.78084	0	6.62038	4.03281	0	3.22328	0	6.694	3.55106	1.07443		-3.14294	0.263017		-5.61957	0.0360597
FSDG_RS04950	8.15715	7.86093	4.84932	4.17314	6.87027	0.905582	0	5.34512	0	6.9558	3.983	1.78171		-2.9728	0.215539		-5.17409	0.0669271
FSDG_RS04955	8.27917	7.90497	4.60262	4.98137	6.02579	5.18273	4.81016	3.00911	3.37267	6.92892	5.39663	3.73065		-1.53229	0.274505		-3.19827	0.0684187
FSDG_RS04960	5.30881	4.98019	3.71251	3.28623	5.49138	0	0	2.90656	2.40936	4.66717	2.92587	1.77198		-1.7413	0.355447		-2.8952	0.0470734
FSDG_RS04965	5.08553	5.28997	2.30355	0	0	0	0	2.87814	0	4.22635	0	0.959379		-4.22635	0.0118031		-3.26697	0.0741064
FSDG_RS04970	6.67114	6.30251	0	0	5.16213	0	0	0	4.67955	4.32455	1.72071	1.55985		-2.60384	0.399726		-2.7647	0.358671
FSDG_RS04975	7.43498	7.10633	4.76868	4.26821	5.16842	0	4.19713	4.07104	0	6.43666	3.14554	2.75606		-3.29112	0.141754		-3.68061	0.08474
FSDG_RS04980	7.21797	6.89688	3.53035	5.60343	5.12469	3.98328	4.56314	5.66668	4.61199	5.88173	4.9038	4.94727		-0.977931	0.485362		-0.934462	0.490741
FSDG_RS04985	7.51529	7.3661	6.11529	0	5.74017	5.19695	0	5.98031	3.03049	6.99889	3.64571	3.0036		-3.35319	0.149495		-3.99529	0.0884939
FSDG_RS04990	5.91482	5.89983	5.01754	0	5.79188	5.04733	4.46721	3.03467	3.05398	5.61073	3.61307	3.51862		-1.99766	0.339435		-2.09211	0.0201275
FSDG_RS04995	6.76962	6.44643	4.74619	5.02198	5.40713	4.96463	5.28966	4.82902	5.13009	5.98742	5.13125	5.08293		-0.856169	0.253693		-0.904489	0.231631
FSDG_RS05000	6.5843	6.36963	6.32111	6.12122	5.61277	4.51461	6.08324	3.27867	4.1961	6.42501	5.4162	4.51934		-1.00881	0.103936		-1.90568	0.0831871
FSDG_RS05005	6.14565	5.57257	4.42732	4.34764	5.84235	4.12354	4.9578	2.98255	3.92399	5.38184	4.77118	3.95478		-0.610667	0.455075		-1.42707	0.134366
FSDG_RS05010	8.59551	8.42416	6.48204	7.57922	8.99092	7.0794	8.89272	9.38516	7.53478	7.8339	7.88318	8.60422		0.0492767	0.958365		0.770314	0.428337
FSDG_RS05015	6.21611	6.83703	6.15717	9.30908	9.1843	8.43153	9.6427	9.68508	8.68397	6.40344	8.97497	9.33725		2.57153	0.00182514		2.93381	0.0017142
gpsA	6.94818	6.88977	6.96966	8.06312	7.83169	7.05237	8.38868	8.20677	6.7366	6.93587	7.64906	7.77735		0.713185	0.0806381		0.841481	0.183284
FSDG_RS05025	7.05579	6.81348	3.66039	5.85587	6.58926	0	0	4.92898	5.09485	5.84322	4.14838	3.34128		-1.69485	0.511426		-2.50194	0.278575
FSDG_RS05030	8.75893	8.67105	7.10714	8.15054	8.31129	6.51695	7.59245	7.69867	6.5252	8.17904	7.6596	7.27211		-0.519442	0.544401		-0.90693	0.238061
FSDG_RS05035	8.37862	7.90351	6.88223	6.00075	7.21235	5.54199	4.59829	6.2862	3.9837	7.72146	6.2517	4.95606		-1.46976	0.0918419		-2.76539	0.0277393
FSDG_RS05040	9.62182	9.36708	8.77471	8.28196	8.7628	8.16425	8.46202	8.25826	7.33524	9.25454	8.403	8.01851		-0.851536	0.051829		-1.23603	0.0446399
FSDG_RS05045	9.76637	9.43454	5.89417	7.05645	7.574	6.55806	6.348	7.05028	5.96037	8.36502	7.06283	6.45288		-1.30219	0.364294		-1.91214	0.209378
FSDG_RS05050	9.04638	8.81383	8.28649	6.25132	7.37885	6.27469	7.00329	6.90749	5.37136	8.71557	6.63495	6.42738		-2.08061	0.00873184		-2.28819	0.0163647
FSDG_RS05055	9.32512	9.21448	7.66693	6.53078	7.24384	5.8456	7.68293	6.88187	4.94795	8.73551	6.54007	6.50425		-2.19544	0.0306491		-2.23126	0.0834252
FSDG_RS05060	10.3135	10.3024	9.08502	8.52749	9.37769	7.8244	8.38213	8.55886	7.93708	9.90031	8.57653	8.29269		-1.32379	0.0944646		-1.60762	0.0229389
FSDG_RS05065	10.5564	10.5162	10.394	8.38376	8.17284	7.75223	7.80837	8.05331	6.10618	10.4888	8.10294	7.32262		-2.3859	0.00024082		-3.16623	0.00672329
FSDG_RS05070	6.57916	6.76812	7.56433	0	4.90679	0	1.57725	3.91661	0	6.97054	1.6356	1.83129		-5.33494	0.0326635		-5.13925	0.0120055
FSDG_RS05075	5.48341	5.00404	1.43792	5.10152	5.77148	4.4401	0	3.20889	3.46851	3.97512	5.10437	2.2258		1.12924	0.444545		-1.74932	0.360334
FSDG_RS05080	6.33545	6.39423	3.40839	3.99132	5.75244	0	4.10436	3.23938	2.92831	5.37936	3.24792	3.42402		-2.13144	0.339387		-1.95534	0.135084
FSDG_RS05085	8.38343	8.38401	8.25985	7.48635	8.40577	6.96236	6.72882	7.73332	6.69621	8.34243	7.61816	7.05278		-0.72427	0.162689		-1.28965	0.0197563
FSDG_RS05090	6.67912	6.26407	4.06103	4.61642	3.65639	3.74285	5.10869	2.42379	2.76435	5.66807	4.00522	3.43228		-1.66285	0.12801		-2.2358	0.128954
FSDG_RS05095	6.22092	6.25408	2.46973	0	0	4.57115	0	0	3.70443	4.98157	1.52372	1.23481		-3.45786	0.154809		-3.74676	0.100516
FSDG_RS05100	7.30021	7.0377	5.76967	5.02973	5.3169	3.97764	3.61738	4.61485	4.05282	6.70253	4.77476	4.09502		-1.92777	0.0365463		-2.60751	0.00924857
FSDG_RS05105	9.46568	9.33367	6.94603	7.62098	8.66702	6.73916	5.74645	6.95222	5.78141	8.58179	7.67572	6.16003		-0.906075	0.412018		-2.42177	0.0562467
FSDG_RS05110	9.94553	9.80238	7.68929	7.25507	6.6693	4.56671	4.42387	5.75471	4.43534	9.14574	6.16369	4.8713		-2.98204	0.0527538		-4.27444	0.00742336
FSDG_RS05115	9.12525	8.88089	7.99486	7.74207	8.13576	7.32562	6.97456	7.62053	6.26978	8.667	7.73448	6.95496		-0.932518	0.0881887		-1.71205	0.0300889
FSDG_RS05120	8.36594	8.14304	6.67054	6.94169	7.49994	6.04377	6.23767	7.60295	5.14328	7.72651	6.82847	6.32797		-0.89804	0.25729		-1.39854	0.190519
FSDG_RS05125	8.80951	8.54415	6.45317	6.47706	7.41226	5.73745	5.61939	6.16718	4.53817	7.93561	6.54226	5.44158		-1.39335	0.192055		-2.49403	0.0480162
FSDG_RS05130	7.56657	7.75026	6.88477	0	5.6931	0	4.70967	2.91816	4.74941	7.40053	1.8977	4.12575		-5.50283	0.0453667		-3.27479	0.00764681
FSDG_RS05135	8.24625	8.0608	7.15918	4.68229	5.16532	3.64346	0	4.83138	3.87503	7.82208	4.49703	2.90214		-3.32505	0.00405079		-4.91994	0.031436
FSDG_RS05140	8.2949	8.4888	8.51572	5.13245	5.17744	4.5756	0	5.3918	3.70872	8.43314	4.96183	3.03351		-3.47131	7.2238e-05		-5.39963	0.0276046
FSDG_RS05145	7.02843	7.10913	5.79624	5.05663	2.92962	0.228849	0	4.3678	0	6.6446	2.73837	1.45593		-3.90624	0.0554984		-5.18867	0.0267519
FSDG_RS05150	6.61854	6.43539	4.3339	6.33793	6.08635	0	6.06072	4.59198	0	5.79594	4.14143	3.5509		-1.65452	0.493446		-2.24504	0.317417
FSDG_RS05155	8.48715	8.33145	6.67501	7.98121	5.18058	4.51461	6.93165	5.19555	4.47248	7.8312	5.89213	5.53323		-1.93907	0.184314		-2.29798	0.0692763
FSDG_RS05160	8.07894	7.70559	5.88554	6.4577	7.14817	6.05871	5.75882	5.27275	3.89117	7.22336	6.55486	4.97424		-0.668494	0.422302		-2.24911	0.0626535
FSDG_RS05165	6.90513	6.73224	4.29929	7.78258	7.70602	7.50468	8.24848	7.7012	7.49545	5.97889	7.66443	7.81504		1.68554	0.116929		1.83615	0.102647
FSDG_RS05170	7.79889	7.76316	7.0315	5.09977	5.39628	3.12539	4.62831	4.8426	0	7.53118	4.54048	3.15697		-2.99071	0.0166827		-4.37421	0.0521751
FSDG_RS05175	5.02776	4.40032	2.61011	4.13698	6.11718	4.04112	0	5.23534	0	4.01273	4.76509	1.74511		0.752361	0.490091		-2.26762	0.296302
FSDG_RS05180	4.19391	3.98192	4.11592	0	0	0	0	0	0	4.09725	0	0		-4.09725	3.12179e-07		-4.09725	3.12179e-07
FSDG_RS05185	3.58955	3.34294	3.52937	0	0	0	0	0	0	3.48729	0	0		-3.48729	1.22834e-06		-3.48729	1.22834e-06
FSDG_RS05190	3.97281	3.98757	3.40791	0	3.23128	0	0	3.63862	0	3.78943	1.07709	1.21287		-2.71234	0.0682408		-2.57656	0.103825
FSDG_RS05195	5.64904	5.43741	3.3758	3.29823	4.75502	0.219958	0	4.36991	2.42024	4.82075	2.75774	2.26338		-2.06302	0.246424		-2.55737	0.154099
FSDG_RS05200	3.73784	3.15565	1.88514	5.17083	4.70788	0	0	0	0	2.92621	3.2929	0		0.36669	0.843396		-2.92621	0.00588705
FSDG_RS05205	6.91512	7.03308	6.94399	7.70359	7.34707	6.52058	8.13149	7.42396	5.81113	6.96406	7.19041	7.12219		0.226354	0.555379		0.158134	0.829374
FSDG_RS05210	7.97005	7.70583	6.36077	5.74191	7.18747	6.07984	5.95587	6.49448	5.37304	7.34555	6.33641	5.94113		-1.00914	0.20235		-1.40442	0.0773768
FSDG_RS05215	7.69647	7.58648	5.98521	5.6317	6.22288	4.20107	5.0864	5.32927	3.52981	7.08939	5.35189	4.64849		-1.7375	0.100319		-2.4409	0.0365384
FSDG_RS05220	5.57327	5.47134	0.749148	4.97127	3.57919	0	0	2.73622	3.10923	3.93125	2.85015	1.94848		-1.0811	0.645025		-1.98277	0.348549
FSDG_RS05225	5.33577	5.61089	5.54217	5.53516	5.06873	5.42374	4.50103	4.85544	3.39851	5.49628	5.34254	4.25166		-0.153737	0.399345		-1.24462	0.0494047
FSDG_RS05230	5.12044	5.72123	4.60628	5.92643	5.48475	2.98819	5.61965	4.93863	2.71231	5.14931	4.79979	4.42353		-0.349524	0.736769		-0.725784	0.481019
FSDG_RS05235	6.66244	6.64046	4.71633	6.1842	6.8136	6.20085	4.53455	5.99006	5.29557	6.00641	6.39955	5.27339		0.393146	0.592837		-0.733015	0.394978
FSDG_RS05240	6.78079	6.78454	6.20799	5.25292	5.30905	3.24973	4.75563	4.09174	0	6.59111	4.6039	2.94912		-1.98721	0.0476656		-3.64198	0.0720433
FSDG_RS05245	5.33809	5.64349	4.66276	4.49765	4.04394	0	4.8796	4.01998	0	5.21478	2.8472	2.96653		-2.36758	0.179889		-2.24825	0.216024
FSDG_RS05250	3.66083	4.36468	2.59412	0	0	0	0	0	0	3.53987	0	0		-3.53987	0.00234153		-3.53987	0.00234153
FSDG_RS05255	7.16602	7.20225	7.64021	5.61431	4.05961	4.01187	5.38188	4.64643	0	7.33616	4.56193	3.34277		-2.77423	0.00716748		-3.99339	0.0776133
FSDG_RS05260	7.19397	7.39956	6.09226	0.963474	4.70454	4.3696	5.25833	4.0658	3.51068	6.89527	3.34587	4.27827		-3.5494	0.04821		-2.617	0.0162865
FSDG_RS05265	5.82512	5.63771	3.42219	3.33497	3.81231	3.24353	0	0	3.31542	4.96168	3.4636	1.10514		-1.49807	0.131353		-3.85653	0.045874
cbiF	7.11158	6.82512	7.13251	7.34884	6.82477	4.83031	7.20757	6.43935	5.21999	7.02307	6.33464	6.28897		-0.688431	0.423808		-0.7341	0.279317
FSDG_RS05275	6.0332	5.6863	4.02995	0	0	0	0	0	2.51086	5.24982	0	0.836954		-5.24982	0.00105367		-4.41286	0.0132498
FSDG_RS05280	6.01431	5.45516	3.41989	2.23429	0	3.97202	4.55163	3.66703	1.9244	4.96312	2.06877	3.38102		-2.89435	0.106456		-1.5821	0.224856
FSDG_RS05285	5.89763	6.135	4.42779	5.70338	4.91488	4.31727	4.90377	4.7045	4.75875	5.48681	4.97851	4.78901		-0.508296	0.489077		-0.697801	0.263794
FSDG_RS05290	5.40072	5.2644	4.10233	0	0	0	0	0	0	4.92248	0	0		-4.92248	0.000281076		-4.92248	0.000281076
FSDG_RS05295	6.01964	5.66175	4.7455	4.30186	4.94082	3.1308	0	3.49097	3.33105	5.47563	4.12449	2.274		-1.35114	0.106869		-3.20163	0.0558591
FSDG_RS05300	5.54309	5.29204	3.08609	0	3.35864	0	0	0	0	4.64041	1.11955	0		-3.52086	0.0613397		-4.64041	0.00401524
FSDG_RS05305	5.64063	5.32227	4.62065	3.6782	3.90032	0	0	3.8215	3.38477	5.19452	2.52617	2.40209		-2.66835	0.109391		-2.79243	0.0882759
FSDG_RS05310	4.27621	3.91308	1.81102	1.09869	3.66723	0	0	1.66848	0	3.33344	1.58864	0.556161		-1.74479	0.260042		-2.77727	0.0429025
FSDG_RS05315	5.17287	4.3305	4.85724	5.68596	3.0449	4.30996	4.89633	4.55358	2.56752	4.78687	4.34694	4.00581		-0.439932	0.612169		-0.781062	0.365752
FSDG_RS05320	4.00036	3.7306	0	3.42825	0	0	0	0	0	2.57699	1.14275	0		-1.43424	0.452233		-2.57699	0.116601
FSDG_RS05325	4.6642	4.19545	1.69973	0	0	0	0	0	3.03536	3.51979	0	1.01179		-3.51979	0.0186867		-2.50801	0.140582
cbiC	5.19927	5.05761	4.30965	5.64981	5.27432	0	4.69683	3.80366	0	4.85551	3.64137	2.8335		-1.21414	0.546373		-2.02201	0.239967
FSDG_RS05335	0	2.45117	0	0	0	0	0	3.18653	0	0.817057	0	1.06218		-0.817057	0.373901		0.24512	0.863762
FSDG_RS05340	4.36961	4.45602	3.90218	1.54661	0	4.07677	3.64276	3.65331	3.23446	4.2426	1.87446	3.51018		-2.36814	0.119834		-0.732428	0.0293224
FSDG_RS05345	5.21332	5.44556	2.36977	4.19842	0	3.38802	0	0	0	4.34289	2.52882	0		-1.81407	0.326048		-4.34289	0.0117649
FSDG_RS05350	5.23988	5.27339	5.36976	4.26322	0	0	0	2.36225	0	5.29434	1.42107	0.787415		-3.87327	0.0527376		-4.50693	0.00463219
FSDG_RS05355	6.77247	6.68199	4.98413	4.66883	4.71001	3.41909	0	4.60673	0	6.1462	4.26598	1.53558		-1.88022	0.0592257		-4.61062	0.0484218
FSDG_RS05360	7.32359	7.32073	6.60271	1.63742	5.5097	0	0	4.87258	3.72604	7.08235	2.38237	2.8662		-4.69997	0.0465534		-4.21614	0.0473858
FSDG_RS05365	5.6067	5.78684	4.54451	0	3.57854	0	0	0	3.09282	5.31268	1.19285	1.03094		-4.11984	0.0303653		-4.28175	0.0177269
FSDG_RS05370	0.550901	0	1.90146	0	0	3.59075	0	0	0	0.817452	1.19692	0		0.379463	0.788572		-0.817452	0.221395
FSDG_RS05375	6.441	6.75477	5.43481	5.47178	4.93572	4.10171	4.66667	5.86161	4.33376	6.21019	4.83641	4.95401		-1.37379	0.0713272		-1.25618	0.109075
FSDG_RS05380	6.62662	6.49017	6.66314	6.40637	4.60648	0	6.3322	3.55233	4.83408	6.59331	3.67095	4.90621		-2.92236	0.200433		-1.6871	0.104153
FSDG_RS05385	6.36375	7.23418	6.03969	7.81074	7.81031	5.40059	6.99637	7.21094	4.42475	6.54587	7.00721	6.21069		0.461341	0.627403		-0.335186	0.745475
FSDG_RS05390	8.64948	8.5306	6.95811	6.51997	7.05921	4.90805	4.71939	5.85798	5.70099	8.04607	6.16241	5.42612		-1.88366	0.0897939		-2.61995	0.0158184
FSDG_RS05395	9.39094	9.32545	8.81137	6.68771	5.43928	4.27402	4.85976	6.02327	5.62898	9.17592	5.46701	5.504		-3.70891	0.00675858		-3.67192	0.00069326
FSDG_RS05400	8.91656	8.79925	7.82401	5.63908	6.40433	4.86032	0	5.44663	0	8.51328	5.63458	1.81554		-2.8787	0.00698191		-6.69773	0.0222824
FSDG_RS05405	9.00773	8.97853	5.99386	6.16251	3.47739	0	0	3.45763	4.45794	7.99337	3.2133	2.63852		-4.78007	0.0795935		-5.35485	0.0333167
FSDG_RS05410	9.00538	8.93918	8.07847	6.92862	5.74775	4.92338	0	5.89315	4.35695	8.67434	5.86658	3.4167		-2.80776	0.0127152		-5.25764	0.0425091
FSDG_RS05415	8.68153	8.6721	8.60855	5.7362	5.61838	4.44818	5.03689	5.32367	0	8.65406	5.26759	3.45352		-3.38647	0.00119142		-5.20054	0.0396278
FSDG_RS05420	8.78914	8.77256	8.51085	6.23639	6.28866	6.48293	4.64665	6.20575	3.22005	8.69085	6.33599	4.69082		-2.35486	3.62773e-05		-4.00003	0.0099235
FSDG_RS05425	8.30163	8.24035	7.31006	4.08458	5.36121	0	0	4.62123	0	7.95068	3.1486	1.54041		-4.80208	0.0435376		-6.41027	0.015173
FSDG_RS05430	7.24346	7.26792	7.81656	6.6029	4.19061	0	0	4.12652	0	7.44265	3.59784	1.37551		-3.84481	0.118279		-6.06714	0.0119625
FSDG_RS05435	9.09739	9.03842	8.90831	6.55858	5.95797	4.5672	4.75786	5.97239	4.72985	9.01471	5.69458	5.15337		-3.32013	0.00497729		-3.86134	0.000731366
FSDG_RS05440	8.54908	8.67546	7.44044	6.21093	6.74344	6.11051	6.39651	5.66103	3.92761	8.22166	6.35496	5.32839		-1.8667	0.013107		-2.89327	0.0252533
FSDG_RS05445	8.47978	8.11253	6.43891	5.03362	6.15745	4.37342	5.63905	5.30069	3.95841	7.67707	5.18816	4.96605		-2.48891	0.0380097		-2.71103	0.0287708
FSDG_RS05450	7.38194	7.16774	6.49297	6.44894	7.1156	5.40254	6.30846	6.79403	4.81089	7.01422	6.32236	5.97113		-0.691859	0.288632		-1.04309	0.186043
FSDG_RS05455	9.32445	9.35467	8.14167	8.45393	8.74393	7.02263	7.12556	8.23971	7.01661	8.94026	8.0735	7.46063		-0.866768	0.262566		-1.47964	0.0571054
FSDG_RS05460	6.86701	6.94057	6.30186	7.14762	6.01604	5.07191	0	5.93716	4.18981	6.70315	6.07852	3.37566		-0.624625	0.379642		-3.32749	0.133799
FSDG_RS05465	10.4584	10.3357	9.92744	6.52382	7.74437	6.01368	6.61767	5.95372	5.24518	10.2405	6.76062	5.93886		-3.47987	0.00294193		-4.30164	0.000548836
FSDG_RS05470	8.55063	8.28375	7.88901	6.46685	6.45472	4.99054	5.5865	5.23275	4.9466	8.24113	5.9707	5.25528		-2.27043	0.0125175		-2.98585	0.000362968
FSDG_RS05475	8.92932	8.8358	8.76379	8.22753	8.52128	6.89123	7.2366	8.45555	6.88345	8.84297	7.88001	7.5252		-0.962957	0.128594		-1.31777	0.0512022
FSDG_RS05480	8.96495	8.77831	7.1354	6.79699	8.29687	5.8413	5.64933	6.97753	6.10707	8.29289	6.97839	6.24464		-1.3145	0.226749		-2.04824	0.0429293
FSDG_RS05485	7.56205	7.51901	6.76953	3.24808	5.63562	0	4.65591	4.92907	3.22868	7.28353	2.96123	4.27122		-4.3223	0.0591509		-3.01231	0.00681544
FSDG_RS05490	8.85291	8.95121	8.79285	7.15697	7.63434	4.74159	7.49038	7.76759	5.80854	8.86566	6.51097	7.02217		-2.35469	0.0584059		-1.84348	0.0398101
FSDG_RS05495	8.57378	8.53825	6.99388	6.29659	8.00221	4.47058	6.5197	7.02652	5.50819	8.0353	6.25646	6.35147		-1.77884	0.195248		-1.68383	0.0700678
FSDG_RS05500	11.573	11.6171	12.0879	9.34275	9.92963	8.9339	9.42591	9.93854	8.71555	11.7593	9.40209	9.36		-2.35725	0.00209371		-2.39934	0.00357489
FSDG_RS05505	11.1721	11.1553	11.2601	9.48306	9.84348	10.0563	9.88086	10.1123	9.27982	11.1959	9.79427	9.75766		-1.40159	0.00119132		-1.43819	0.00454062
FSDG_RS05510	1.65086	0	0	0	0	0	0	4.42377	0	0.550285	0	1.47459		-0.550285	0.373901		0.924306	0.588576
FSDG_RS05515	7.51976	7.60947	7.21115	6.42484	4.38942	4.37725	6.51862	5.3513	3.51802	7.44679	5.06384	5.12931		-2.38296	0.0261029		-2.31748	0.0582593
FSDG_RS05520	8.81195	8.69784	7.97645	0	5.6132	4.75173	5.34484	4.51897	0	8.49541	3.45497	3.28793		-5.04044	0.0461098		-5.20748	0.0363378
FSDG_RS05525	7.76082	7.60576	5.58077	4.98389	5.80688	0	0	5.13407	4.91316	6.98245	3.59692	3.34908		-3.38553	0.156767		-3.63337	0.116156
FSDG_RS05530	7.14007	7.13527	4.49081	4.64238	3.26346	0	0	3.8425	3.55766	6.25539	2.63528	2.46672		-3.62011	0.0911984		-3.78867	0.0671442
FSDG_RS05535	8.55872	8.45157	7.00093	5.32865	6.27845	5.62923	5.90241	5.99256	4.75429	8.00374	5.74544	5.54975		-2.2583	0.0171644		-2.45399	0.0186701
FSDG_RS05540	5.89842	5.418	4.76019	5.29951	6.76246	5.61259	7.36603	6.64686	0	5.35887	5.89152	4.67096		0.532647	0.390576		-0.687909	0.785852
FSDG_RS05545	6.55793	6.58363	4.46865	0	5.43782	3.92986	0	4.56989	0	5.87007	3.12256	1.5233		-2.74751	0.194706		-4.34678	0.0605313
FSDG_RS05550	7.3949	7.41861	6.79229	5.73969	5.92308	5.14933	5.65185	4.97429	2.82306	7.20193	5.60403	4.48306		-1.5979	0.00677213		-2.71887	0.0362167
FSDG_RS05555	6.49473	6.48564	5.45607	4.83627	1.02942	3.79453	0	3.60323	2.96455	6.14548	3.22007	2.18926		-2.92541	0.0693548		-3.95622	0.0271853
FSDG_RS05560	8.24969	8.33402	7.13964	4.85989	6.54744	4.18499	4.76906	6.00833	4.26085	7.90778	5.19744	5.01275		-2.71034	0.0276964		-2.89504	0.0109823
FSDG_RS05565	7.83215	7.84191	7.24333	6.83627	4.59992	4.94889	5.56215	4.67053	4.08717	7.63913	5.46169	4.77328		-2.17744	0.0393687		-2.86585	0.00372683
FSDG_RS05570	7.73904	7.50558	5.28423	6.56281	6.35901	3.68287	5.77709	4.61947	5.59181	6.84295	5.53489	5.32945		-1.30806	0.341783		-1.5135	0.153499
FSDG_RS05575	8.02068	7.66907	6.19324	6.29005	6.11118	5.31873	5.34484	5.56871	4.96977	7.29433	5.90665	5.29444		-1.38768	0.0939705		-1.99989	0.027024
FSDG_RS05580	12.6131	12.5448	12.3499	10.5578	10.6978	9.39315	10.1012	10.6259	8.93267	12.5026	10.2162	9.88662		-2.28636	0.00557565		-2.61598	0.00668161
FSDG_RS05585	11.0288	11.0154	11.4209	9.18086	9.11675	8.54463	8.94482	8.56963	7.7832	11.1551	8.94741	8.43255		-2.20765	0.000801591		-2.72251	0.00176567
FSDG_RS05590	7.82186	7.90314	7.5438	8.70577	9.2482	7.72917	8.98194	8.51155	6.83345	7.75627	8.56105	8.10898		0.804781	0.15342		0.352711	0.621927
FSDG_RS05595	10.2403	10.2394	9.57027	8.64915	8.53428	7.66879	8.96672	8.88732	6.25567	10.0167	8.28407	8.03657		-1.73258	0.0104871		-1.98008	0.0972929
FSDG_RS05600	9.431	9.38146	8.99039	6.61445	6.58361	5.8706	6.2541	6.3133	4.97256	9.26762	6.35622	5.84665		-2.9114	0.000483769		-3.42096	0.00173199
FSDG_RS05605	5.22822	4.832	0.0702519	5.12574	6.7861	4.98072	0	4.1729	5.17905	3.37682	5.63086	3.11732		2.25403	0.268479		-0.259509	0.915364
FSDG_RS05610	6.52626	6.84888	5.22975	8.21493	8.26226	8.12196	7.19567	8.08318	7.03109	6.20163	8.19972	7.43665		1.99809	0.0158071		1.23501	0.105677
FSDG_RS05615	6.35904	6.72351	6.80928	7.52775	7.09002	6.3941	6.81653	7.07386	4.72596	6.63061	7.00395	6.20545		0.373344	0.355616		-0.42516	0.603956
FSDG_RS05620	7.37973	7.23897	5.57382	6.80409	6.61001	4.9781	4.88635	6.08213	4.20793	6.73084	6.13073	5.0588		-0.600105	0.504599		-1.67203	0.104144
FSDG_RS05625	7.46887	7.52282	5.69593	5.60764	5.73184	4.90167	5.37012	4.77516	3.78691	6.89587	5.41372	4.64406		-1.48216	0.0859094		-2.25181	0.0409906
FSDG_RS05630	8.81342	8.66402	7.76114	7.44995	6.92776	5.90608	5.9336	6.67742	5.8068	8.41286	6.76127	6.13927		-1.65159	0.0420005		-2.27359	0.00595524
FSDG_RS05635	8.39595	8.21261	4.68816	6.00747	5.35745	4.01323	4.00273	5.81428	4.44597	7.09891	5.12605	4.75433		-1.97286	0.215439		-2.34458	0.151292
FSDG_RS05640	8.51893	8.34371	6.85385	6.45616	6.65992	5.20745	6.79267	5.7464	3.1706	7.9055	6.10784	5.23656		-1.79765	0.0612768		-2.66894	0.089991
FSDG_RS05645	5.99017	5.48637	3.9233	0	0	0	0	3.0691	0	5.13328	0	1.02303		-5.13328	0.00117754		-4.11025	0.0264713
FSDG_RS05650	5.18538	4.90769	4.07631	0	3.7662	4.13906	0	0	0	4.72313	2.63509	0		-2.08804	0.200372		-4.72313	0.000143797
FSDG_RS05655	5.65389	5.56542	0	0	4.26157	4.62096	0	0	3.67001	3.73977	2.96084	1.22334		-0.778928	0.760577		-2.51643	0.323114
FSDG_RS05660	8.00691	8.13945	7.30402	5.67707	4.33739	5.57728	4.23708	3.97328	3.73918	7.81679	5.19725	3.98318		-2.61955	0.00647461		-3.83361	0.00020625
FSDG_RS05665	7.52512	7.58587	5.60335	4.10761	4.27466	0	0	1.94953	4.08717	6.90478	2.79409	2.01224		-4.11069	0.0560505		-4.89255	0.0221641
FSDG_RS05670	7.75629	7.40081	3.98222	0	0	0	0	3.06645	0	6.37978	0	1.02215		-6.37978	0.00607689		-5.35763	0.027438
FSDG_RS05675	6.49204	6.4135	2.87537	2.31452	4.92234	0	3.88785	4.49607	3.45349	5.2603	2.41229	3.9458		-2.84801	0.199658		-1.3145	0.345553
FSDG_RS05680	5.39378	4.95038	3.22806	0	4.68449	0	0	0	3.24094	4.52408	1.5615	1.08031		-2.96258	0.155494		-3.44376	0.053005
FSDG_RS05685	7.2539	7.25256	6.85357	8.54659	9.52215	8.63083	9.67563	8.66805	8.28297	7.12001	8.89986	8.87555		1.77984	0.00631863		1.75554	0.0157855
FSDG_RS05690	5.70701	5.2926	3.50419	5.11386	5.93292	0	5.61129	5.26444	3.60643	4.8346	3.68226	4.82739		-1.15234	0.590981		-0.00721372	0.994095
FSDG_RS05695	4.56745	4.21475	2.12406	0	3.99162	3.82909	0	2.64655	2.99704	3.63542	2.6069	1.8812		-1.02852	0.533387		-1.75422	0.222305
FSDG_RS05700	6.29088	6.63579	6.04263	5.7773	6.93603	5.86649	6.52733	6.83736	4.96852	6.3231	6.19327	6.11107		-0.129826	0.767392		-0.212032	0.742971
FSDG_RS05705	4.41693	4.529	3.44457	0	5.04861	3.75049	0	3.65605	0	4.13017	2.93303	1.21868		-1.19713	0.483617		-2.91148	0.0830266
FSDG_RS05710	5.57829	4.97653	4.00402	3.93241	2.61951	1.13921	4.42079	3.53804	0	4.85295	2.56371	2.65294		-2.28924	0.0691912		-2.20001	0.19787
FSDG_RS05715	5.9834	5.92655	4.44863	0	4.97591	0	0	3.15022	3.09224	5.45286	1.65864	2.08082		-3.79423	0.0937618		-3.37204	0.0433163
FSDG_RS05720	6.38777	6.02435	4.85993	3.7202	4.7667	0	0	0	0	5.75735	2.82897	0		-2.92838	0.125948		-5.75735	0.000236064
FSDG_RS05725	6.06168	5.46381	3.13847	0	3.54775	3.89588	0	0	3.05998	4.88799	2.48121	1.01999		-2.40678	0.191062		-3.86799	0.0461566
FSDG_RS05730	5.27836	5.31715	2.46017	3.97682	3.87657	0	4.4523	2.20808	3.00171	4.35189	2.6178	3.2207		-1.73409	0.343446		-1.13119	0.381624
FSDG_RS05735	5.25256	4.84815	3.61645	3.51957	0.536849	0	0	2.28827	0	4.57239	1.35214	0.762757		-3.22025	0.0550543		-3.80963	0.0137276
FSDG_RS05740	5.99019	5.38256	5.58422	5.12632	0	0	0	3.76453	0	5.65232	1.70877	1.25484		-3.94355	0.083368		-4.39748	0.0255973
FSDG_RS05745	5.82084	5.58462	5.64906	4.90641	5.22782	5.12177	4.2042	5.37308	3.93682	5.68484	5.08533	4.5047		-0.599508	0.00706568		-1.18014	0.0574294
FSDG_RS05750	4.5025	4.49156	3.45849	5.02254	0	0	0	0	0	4.15085	1.67418	0		-2.47667	0.221006		-4.15085	0.00027734
FSDG_RS05755	5.58329	4.53615	3.87785	4.18733	0	5.04831	0	0	0	4.66577	3.07855	0		-1.58722	0.386992		-4.66577	0.000714929
FSDG_RS05760	5.93376	6.0263	3.99225	0	0	0	5.15725	0	3.70015	5.31744	0	2.95247		-5.31744	0.00131221		-2.36497	0.230158
FSDG_RS05765	6.79951	6.88299	5.23229	5.58234	4.15654	0	0	0	3.64997	6.30493	3.24629	1.21666		-3.05864	0.156954		-5.08827	0.0186783
FSDG_RS05770	7.10646	6.5186	5.20118	3.03228	0	0	0	0	0	6.27541	1.01076	0		-5.26465	0.0104193		-6.27541	0.00036943
FSDG_RS05775	6.19013	6.11983	3.83652	6.00876	3.15919	5.62309	0	4.73546	0	5.38216	4.93035	1.57849		-0.451812	0.721457		-3.80367	0.0964468
FSDG_RS05780	8.26531	8.1976	7.4834	5.89622	6.07431	4.51714	5.08397	4.86857	3.84068	7.9821	5.49589	4.59774		-2.48621	0.0107884		-3.38436	0.00178747
FSDG_RS05785	7.50535	7.37528	6.91469	5.70847	5.98604	4.44495	5.0336	4.91865	4.5215	7.26511	5.37982	4.82459		-1.88529	0.0204978		-2.44052	0.000501731
FSDG_RS05790	7.08	6.67502	4.96115	0	3.87139	0	0	3.00911	0	6.23872	1.29046	1.00304		-4.94826	0.0266519		-5.23568	0.0118595
FSDG_RS05795	5.13845	5.65179	4.08851	0	5.80573	0	5.32946	5.31022	0	4.95958	1.93524	3.54656		-3.02434	0.203047		-1.41302	0.483561
FSDG_RS05800	10.0214	9.94161	9.92419	7.19373	7.20536	5.75793	4.81016	6.31049	5.88541	9.96238	6.71901	5.66869		-3.24338	0.00253053		-4.2937	0.000659227
FSDG_RS05805	9.98947	9.87944	10.3616	9.33054	9.56117	8.44708	8.7707	9.52892	8.18846	10.0768	9.11293	8.82936		-0.963917	0.0595162		-1.24749	0.0395897
FSDG_RS05810	10.1506	10.078	10.5385	8.42831	9.00423	7.62706	8.50679	8.79825	7.06012	10.2557	8.3532	8.12172		-1.90251	0.0109427		-2.13399	0.0185017
FSDG_RS05815	7.63424	7.51938	4.72274	3.48382	3.3314	0	0	3.55295	3.46407	6.62545	2.27174	2.33901		-4.35371	0.0425416		-4.28645	0.0467657
FSDG_RS05820	7.65711	7.38834	4.85961	0	3.25403	4.70815	0	3.25644	2.87986	6.63502	2.65406	2.04543		-3.98096	0.073648		-4.58959	0.0279741
FSDG_RS05825	6.64966	6.58135	0	0	5.32042	0	0	3.4689	0	4.41034	1.77347	1.1563		-2.63686	0.404195		-3.25404	0.261336
FSDG_RS05830	11.1666	11.1534	11.6035	10.7221	10.8132	10.2571	9.83728	10.2188	10.0464	11.3078	10.5975	10.0342		-0.710325	0.0352069		-1.27363	0.00230891
FSDG_RS05835	11.5181	11.4871	11.572	9.79029	9.46203	8.28296	8.36711	9.39564	7.9557	11.5257	9.17843	8.57282		-2.34728	0.00687914		-2.95289	0.00233323
FSDG_RS05840	10.4035	10.4491	11.1795	8.19382	7.86185	7.12493	7.72828	7.75322	6.43864	10.6774	7.72687	7.30672		-2.95051	0.00186377		-3.37066	0.0025544
FSDG_RS05845	6.60738	6.61878	4.57774	5.514	3.60603	0	4.52763	0	2.81961	5.93463	3.04001	2.44908		-2.89462	0.174093		-3.48555	0.078652
FSDG_RS05850	6.98179	7.32202	6.40266	4.02709	6.22294	3.88538	4.33337	5.42266	1.35935	6.90215	4.7118	3.70513		-2.19035	0.0525402		-3.19703	0.0619287
FSDG_RS05855	6.48558	6.81176	6.38955	0	0	5.46539	0	3.5701	4.57437	6.5623	1.8218	2.71482		-4.7405	0.0603191		-3.84748	0.0508372
FSDG_RS05860	6.45849	6.59939	4.23532	3.79506	3.26261	0	0	2.53109	0	5.7644	2.35256	0.843698		-3.41184	0.0730384		-4.9207	0.0124566
FSDG_RS05865	5.8567	5.98438	3.79323	4.08183	4.95751	0	0	3.88666	0.064607	5.21144	3.01311	1.31709		-2.19833	0.261911		-3.89435	0.0568206
FSDG_RS05870	8.00091	8.07983	7.46607	5.7142	7.01584	5.1839	5.1798	5.68498	4.8001	7.84894	5.97131	5.22163		-1.87762	0.031316		-2.62731	0.00120949
FSDG_RS05875	8.50714	8.28146	7.86477	6.35823	7.87476	3.56016	7.22291	6.76357	5.54377	8.21779	5.93105	6.51008		-2.28674	0.147979		-1.70771	0.0331889
FSDG_RS05880	8.43463	8.41424	7.24649	5.18382	5.28733	4.12677	0	5.77994	4.50585	8.03179	4.86597	3.4286		-3.16582	0.00422864		-4.60319	0.0625084
FSDG_RS05885	9.00351	8.90129	7.5835	7.51266	7.70902	5.6386	6.65055	7.55159	4.83408	8.4961	6.95343	6.34541		-1.54267	0.127035		-2.15069	0.0797416
FSDG_RS05890	4.71892	4.86096	2.97772	4.53164	5.04803	0	0	0	0	4.18586	3.19322	0		-0.992641	0.593556		-4.18586	0.00229661
FSDG_RS05895	3.95265	4.17774	2.39221	0	3.83169	3.26221	4.76906	2.97183	2.47059	3.50753	2.36463	3.40383		-1.1429	0.435147		-0.103708	0.913394
FSDG_RS05900	4.52775	4.34442	0	0	4.24029	0	0	4.4569	3.74341	2.95739	1.41343	2.73344		-1.54396	0.492518		-0.223953	0.917256
FSDG_RS05905	5.59773	5.77163	5.10816	3.67407	4.69525	5.48706	5.10869	5.63644	5.22901	5.49251	4.61879	5.32471		-0.873715	0.194423		-0.167793	0.546258
FSDG_RS05910	6.67819	6.49687	5.83226	4.90048	6.29703	4.5241	5.51741	5.16054	3.13016	6.33578	5.24054	4.6027		-1.09524	0.140716		-1.73307	0.0923351
FSDG_RS05915	6.55129	6.47147	6.04338	4.52396	6.18503	5.20034	6.20699	5.28304	0	6.35538	5.30311	3.83001		-1.05226	0.106757		-2.52537	0.262894
FSDG_RS05920	7.95144	8.08115	7.22008	8.07621	7.57598	6.69538	7.3023	7.44884	6.23759	7.75089	7.44919	6.99624		-0.301697	0.567235		-0.754648	0.180961
FSDG_RS05925	8.46275	8.41808	8.17339	7.30351	7.44525	6.11442	6.6638	6.60381	5.84959	8.35141	6.95439	6.3724		-1.39701	0.0317361		-1.97901	0.00203006
FSDG_RS05930	7.40378	7.67601	5.81399	5.77972	4.7468	5.65838	0	4.79351	3.30306	6.9646	5.39497	2.69886		-1.56963	0.0779011		-4.26574	0.0494795
FSDG_RS05935	7.20151	6.60678	3.96709	5.61172	3.63904	0	5.53822	3.68369	0	5.92512	3.08358	3.07397		-2.84154	0.213132		-2.85116	0.20922
FSDG_RS05940	7.69246	7.70592	6.7302	5.48908	5.75638	4.70465	4.46297	5.42635	2.34432	7.3762	5.3167	4.07788		-2.05949	0.0103362		-3.29832	0.0269107
FSDG_RS05945	8.33813	8.26327	5.42443	3.8187	0	0	0	0	0	7.34194	1.2729	0		-6.06905	0.0189712		-7.34194	0.00156435
FSDG_RS05950	6.4559	6.45197	3.60784	3.50292	3.91933	0	0	0	2.7999	5.50524	2.47408	0.933298		-3.03115	0.124576		-4.57194	0.0264039
FSDG_RS05955	8.79946	8.65123	8.67418	6.67532	6.4975	4.97443	6.46414	6.3998	4.58694	8.70829	6.04908	5.81696		-2.65921	0.00799391		-2.89133	0.00940538
FSDG_RS05960	7.71668	7.98312	5.17164	5.99178	3.98496	0	4.94159	4.59956	4.29753	6.95715	3.32558	4.61289		-3.63156	0.139905		-2.34425	0.0625357
FSDG_RS05965	6.114	6.01012	4.69214	0	3.22578	0	3.976	4.24806	1.59975	5.60542	1.07526	3.2746		-4.53016	0.0178929		-2.33082	0.0716564
FSDG_RS05970	5.30049	4.7193	2.00479	0	4.86365	0	5.82737	0	5.30705	4.00819	1.62122	3.71148		-2.38698	0.280194		-0.296718	0.895495
gatA	6.85915	7.06639	6.74684	5.49038	6.46747	5.43415	6.30552	6.75406	5.15909	6.8908	5.79733	6.07289		-1.09347	0.0348579		-0.817907	0.166333
FSDG_RS05980	5.81456	6.03839	5.46659	5.05161	5.69509	4.52601	3.61187	5.13511	3.13192	5.77318	5.0909	3.95963		-0.682279	0.144403		-1.81355	0.04432
FSDG_RS05985	5.07583	5.18291	2.91424	3.66586	0.274769	3.56568	4.14151	4.80561	1.40125	4.39099	2.5021	3.44946		-1.88889	0.230555		-0.941537	0.501967
FSDG_RS05990	5.24056	5.21272	2.6332	4.55775	3.18463	0	0	4.14874	4.1425	4.36216	2.58079	2.76375		-1.78137	0.328747		-1.59841	0.382307
FSDG_RS05995	5.2593	4.92466	2.54379	6.05992	5.52593	0	0	4.58071	4.03478	4.24258	3.86195	2.87183		-0.380633	0.866075		-1.37075	0.45998
FSDG_RS06000	4.65446	4.81708	3.43471	6.42355	5.54777	4.16855	5.72528	4.83679	3.09048	4.30208	5.37996	4.55085		1.07787	0.243208		0.248768	0.793347
FSDG_RS06005	0	0	0	0	0	0	0	0	0	0	0	0		0	n/a		0	n/a
FSDG_RS06010	3.56411	3.64354	1.46399	3.49888	7.12543	4.74722	5.93059	5.57971	3.12854	2.89055	5.12384	4.87961		2.23329	0.156195		1.98906	0.154309
FSDG_RS06015	2.92304	2.62309	4.22062	0	0	4.74159	6.63488	4.60475	4.08693	3.25558	1.58053	5.10885		-1.67505	0.368682		1.85327	0.113982
FSDG_RS06020	4.26883	3.964	3.96481	0	0	0	0	4.8303	0	4.06588	0	1.6101		-4.06588	2.31826e-06		-2.45578	0.202613
FSDG_RS06025	1.99299	0.498659	1.21723	0	0	0	0	2.41262	0	1.23629	0	0.804206		-1.23629	0.0456876		-0.432086	0.660579
FSDG_RS06030	5.2384	4.63998	3.91074	0	5.91989	3.1262	4.62225	5.65978	0	4.59638	3.01536	3.42734		-1.58101	0.417964		-1.16903	0.547521
FSDG_RS06035	3.0941	2.86271	0	0	6.30748	0	4.5245	2.76691	0	1.9856	2.10249	2.43047		0.116891	0.96233		0.444866	0.800858
FSDG_RS06040	3.52184	2.79221	0	0	0	0	0	0	0	2.10468	0	0		-2.10468	0.121401		-2.10468	0.121401
FSDG_RS06045	3.67345	3.12585	3.17119	0	5.60379	0	4.56115	1.45339	0	3.3235	1.86793	2.00484		-1.45557	0.481168		-1.31865	0.386093
FSDG_RS06050	2.89621	3.02797	4.20104	0	3.63803	3.85947	6.58807	6.06694	3.02565	3.37507	2.49917	5.22689		-0.875906	0.542724		1.85181	0.19338
FSDG_RS06055	6.82477	6.57066	6.14106	4.30151	7.32969	0	6.33921	5.72019	0	6.51216	3.87707	4.0198		-2.6351	0.284835		-2.49236	0.286368
FSDG_RS06060	3.82456	4.68221	0	0	4.5725	0	0	5.27329	0	2.83559	1.52417	1.75776		-1.31143	0.565507		-1.07783	0.65993
FSDG_RS06065	7.63456	7.36339	4.14622	6.85048	7.02354	5.93096	4.86053	5.91409	0	6.38139	6.60166	3.59154		0.220266	0.859896		-2.78986	0.261996
FSDG_RS06070	8.18871	8.18417	6.49631	9.21022	9.17134	8.03584	8.44998	7.95971	5.82609	7.62306	8.8058	7.41193		1.18274	0.15811		-0.211134	0.840429
FSDG_RS06075	7.82895	8.03626	6.94341	7.87422	7.25589	6.2138	7.35162	6.76619	5.85114	7.60287	7.11463	6.65632		-0.48824	0.453816		-0.946558	0.160596
FSDG_RS06080	7.55951	7.35328	6.69814	6.99622	5.87213	6.15837	7.1828	5.90818	4.91036	7.20364	6.34224	6.00044		-0.861405	0.113015		-1.2032	0.164014
FSDG_RS06085	7.5299	7.38	6.57514	5.49778	5.34475	0	0	5.05576	3.49607	7.16168	3.61418	2.85061		-3.5475	0.124858		-4.31107	0.0473893
FSDG_RS06090	8.82524	8.78583	7.88629	5.71891	7.92695	6.03943	6.64356	7.63116	5.71809	8.49912	6.56176	6.66427		-1.93736	0.0620158		-1.83485	0.0439251
FSDG_RS06095	9.07194	8.90822	7.59639	6.36002	7.54462	5.14296	4.61422	6.93332	4.94457	8.52552	6.3492	5.49737		-2.17632	0.0598261		-3.02815	0.0245854
FSDG_RS06100	8.57772	8.44168	6.94059	4.23593	5.19475	2.40953	3.82591	4.29541	4.08386	7.98666	3.94673	4.06839		-4.03993	0.0141291		-3.91827	0.00193945
FSDG_RS06105	8.36136	8.35907	4.62533	4.65555	4.19927	0	0	4.78116	4.57463	7.11526	2.95161	3.1186		-4.16365	0.0978218		-3.99666	0.115837
FSDG_RS06110	9.82673	9.77239	9.80209	8.24929	8.72068	7.02836	7.84784	8.31614	5.88497	9.8004	7.99944	7.34965		-1.80096	0.023379		-2.45076	0.0302116
FSDG_RS06115	9.63295	9.53977	9.57208	6.50482	7.53788	5.88552	6.5312	7.43272	5.77365	9.5816	6.64274	6.57919		-2.93886	0.00368051		-3.00241	0.00333943
FSDG_RS06120	9.06629	8.89726	6.61187	5.41039	7.34794	4.34004	0	6.54223	4.42322	8.19181	5.69945	3.65515		-2.49235	0.103017		-4.53665	0.0950096
FSDG_RS06125	9.39449	9.23287	8.36799	5.51097	6.43505	4.13948	5.69506	6.72971	4.98887	8.99845	5.36183	5.80455		-3.63662	0.00792689		-3.19391	0.00590606
FSDG_RS06130	6.83097	6.64028	4.61783	3.65771	5.6735	0	4.13316	4.96285	4.18354	6.02969	3.1104	4.42652		-2.91929	0.181147		-1.60317	0.101688
FSDG_RS06135	7.60086	7.01166	6.54444	5.84666	6.48917	3.52838	5.62385	6.66852	2.71594	7.05232	5.28807	5.00277		-1.76425	0.136768		-2.04955	0.168637
FSDG_RS06140	8.06589	7.78896	6.83862	5.32098	3.90545	4.25993	5.82008	3.95075	3.40572	7.56449	4.49545	4.39218		-3.06904	0.00556443		-3.1723	0.0180224
FSDG_RS06145	4.98217	5.11939	0	0	3.2103	0	0	0	0	3.36719	1.0701	0		-2.29709	0.31376		-3.36719	0.11619
FSDG_RS06150	7.15065	7.16999	6.24637	5.52529	5.44406	5.26939	0	3.99654	2.5764	6.85567	5.41291	2.19098		-1.44276	0.0100612		-4.66469	0.0181598
FSDG_RS06155	7.73417	7.42723	5.8815	3.5281	4.18826	0	0	3.78862	3.63224	7.0143	2.57212	2.47362		-4.44218	0.0353098		-4.54068	0.0291321
FSDG_RS06160	7.51816	7.14197	4.2343	5.44165	5.09265	0	5.0815	3.25755	2.51523	6.29814	3.51143	3.61809		-2.78671	0.244056		-2.68005	0.105855
FSDG_RS06165	6.52161	6.76582	3.26914	4.71372	1.62765	5.71953	0	5.08262	6.01026	5.51886	4.0203	3.69763		-1.49856	0.420027		-1.82123	0.450813
FSDG_RS06170	7.94607	7.96789	6.32322	8.39459	8.08895	7.01808	8.20451	7.81104	8.17182	7.41239	7.83387	8.06246		0.421479	0.572249		0.650067	0.309532
FSDG_RS06175	8.00081	7.95669	6.51959	7.37942	8.86151	5.14171	7.21668	7.42054	6.79954	7.49237	7.12755	7.14558		-0.364816	0.773664		-0.346781	0.541155
FSDG_RS06180	8.72162	8.81857	9.56045	7.52271	6.90511	6.19714	7.62839	7.07549	5.35198	9.03354	6.87499	6.68529		-2.15856	0.00976757		-2.34826	0.0330486
FSDG_RS06185	9.34237	9.34812	9.36004	7.35917	8.07011	5.68389	7.16633	7.19488	5.89959	9.35018	7.03772	6.7536		-2.31246	0.0308144		-2.59658	0.00369986
FSDG_RS06190	8.74357	8.88734	8.32531	5.26481	6.35208	5.67442	6.53465	5.43927	4.25753	8.65207	5.76377	5.41049		-2.8883	0.00129655		-3.24159	0.00880345
FSDG_RS06195	7.86308	7.75002	6.68576	4.76535	5.27825	0	0	5.16938	3.85733	7.43295	3.34787	3.0089		-4.08508	0.0766073		-4.42405	0.0502372
FSDG_RS06200	8.19743	8.10181	6.95544	7.23198	6.65006	6.33042	6.35775	6.05992	5.44921	7.75156	6.73749	5.95563		-1.01407	0.101371		-1.79593	0.02014
gpmA	7.91564	7.8644	7.8453	7.22733	6.39237	5.56645	7.73914	6.73448	4.11652	7.87511	6.39538	6.19672		-1.47973	0.036813		-1.6784	0.195128
FSDG_RS06210	6.59668	6.32956	2.55373	3.91566	4.76206	0	4.55737	2.78149	0	5.15999	2.89257	2.44629		-2.26742	0.312481		-2.7137	0.218517
FSDG_RS06215	6.92384	6.76721	3.47195	4.91079	3.85761	0	0	3.92346	3.55368	5.721	2.9228	2.49238		-2.7982	0.20878		-3.22862	0.127435
FSDG_RS06220	8.77124	8.53258	7.86597	6.41402	7.11383	5.74263	5.48014	5.92168	4.56087	8.38993	6.42349	5.3209		-1.96644	0.0148586		-3.06903	0.0031622
FSDG_RS06225	7.42026	7.66713	6.36894	7.14121	5.51432	3.95531	0	4.6006	0	7.15211	5.53695	1.53353		-1.61516	0.182332		-5.61858	0.0238775
FSDG_RS06230	7.35777	7.42625	4.85657	3.28021	5.29373	4.96645	4.037	5.03202	2.66271	6.54686	4.51346	3.91057		-2.0334	0.125035		-2.63629	0.0727409
FSDG_RS06235	10.5392	10.6506	9.7027	8.28815	8.99232	7.60676	7.62248	7.12716	7.11833	10.2975	8.29574	7.28932		-2.00175	0.0160268		-3.00817	0.000925603
FSDG_RS06240	10.401	10.6535	10.1591	9.31754	9.6679	8.70302	10.3515	9.90402	8.17844	10.4045	9.22948	9.478		-1.17504	0.0205144		-0.926527	0.243363
FSDG_RS06245	8.09744	7.91571	7.74138	5.87616	6.96563	4.45031	6.40752	5.98557	3.63943	7.91817	5.76403	5.34417		-2.15414	0.0428634		-2.574	0.0412112
FSDG_RS06250	10.5877	10.8191	11.3744	6.82412	8.36131	7.30601	0	8.11847	5.81903	10.9271	7.49715	4.64583		-3.42991	0.0025538		-6.28123	0.0608181
FSDG_RS06255	12.674	12.7423	13.1573	8.58184	9.27059	8.30472	4.60722	9.18031	8.25249	12.8579	8.71905	7.34668		-4.13882	0.000217529		-5.5112	0.0171625
FSDG_RS06260	8.90088	8.89154	8.55615	5.2566	3.63814	3.4747	3.51673	4.77427	2.68251	8.78286	4.12315	3.65784		-4.65971	0.00130171		-5.12502	0.00115747
FSDG_RS06265	7.11628	6.99515	5.05997	5.47339	6.42988	5.08978	3.30523	5.39813	4.67728	6.39047	5.66435	4.46021		-0.72612	0.402524		-1.93026	0.100111
FSDG_RS06270	6.86855	6.55688	5.51769	5.5899	6.15688	3.51022	6.53449	5.36723	4.33703	6.31437	5.08567	5.41292		-1.22871	0.244909		-0.901457	0.298329
FSDG_RS06275	10.1591	10.2637	9.98571	7.92807	8.71499	5.71719	8.92812	8.08229	5.92438	10.1362	7.45342	7.64493		-2.68277	0.0408372		-2.49126	0.0501011
FSDG_RS06280	8.71376	8.56081	6.11654	6.26879	7.32404	5.09337	0	5.46098	5.44816	7.79704	6.22874	3.63638		-1.5683	0.212999		-4.16066	0.106414
FSDG_RS06285	7.59048	7.57133	6.98194	7.09055	5.85237	5.74567	0	4.82846	5.03851	7.38125	6.22953	3.28899		-1.15172	0.0726294		-4.09226	0.0690464
FSDG_RS06290	9.59329	9.33081	8.03421	8.88997	9.67434	7.36788	8.10329	8.94942	7.74291	8.9861	8.64406	8.26521		-0.342043	0.701757		-0.720894	0.295908
FSDG_RS06295	9.47336	9.4063	8.59627	8.47095	8.7134	7.73576	8.6389	8.46923	6.85998	9.15864	8.3067	7.98937		-0.85194	0.104588		-1.16928	0.138449
FSDG_RS06300	8.20406	8.3735	7.65015	7.60986	7.63471	7.35621	7.38468	7.55477	6.29019	8.0759	7.53359	7.07655		-0.542312	0.0829974		-0.999356	0.0917504
FSDG_RS06305	7.28833	7.63859	6.17844	4.64676	5.17489	4.35738	4.17976	3.31105	4.23023	7.03512	4.72634	3.90701		-2.30878	0.00996644		-3.12811	0.00417208
FSDG_RS06310	7.49529	7.44692	5.10538	2.9812	3.78078	0	3.43564	3.11731	0	6.68253	2.25399	2.18432		-4.42854	0.0336943		-4.49821	0.029071
FSDG_RS06315	7.3085	7.23905	5.91764	4.49671	3.83291	5.25587	0	3.75574	3.53282	6.82173	4.5285	2.42952		-2.29323	0.0199269		-4.39221	0.0276802
FSDG_RS06320	8.72278	8.55899	7.9662	4.9764	6.11829	6.22772	0	5.95081	5.67364	8.41599	5.77414	3.87482		-2.64185	0.00460644		-4.54118	0.0806337
FSDG_RS06325	8.59752	8.48733	8.23271	6.05112	6.78596	5.1619	6.3357	6.61591	4.27412	8.43919	5.99966	5.74191		-2.43953	0.00716351		-2.69728	0.0224629
FSDG_RS06330	5.6848	5.54629	0	4.15493	0	0	0	0	0	3.7437	1.38498	0		-2.35872	0.368431		-3.7437	0.116177
FSDG_RS06335	6.31397	6.34311	5.05672	0	2.95643	0	0	0	0	5.9046	0.985476	0		-4.91913	0.0101436		-5.9046	0.000154231
FSDG_RS06340	6.26973	6.2896	3.07223	0	5.13044	4.059	4.64051	5.48146	5.40482	5.21052	3.06315	5.1756		-2.14737	0.32007		-0.034922	0.976245
FSDG_RS06345	7.41901	7.40135	6.68202	4.38476	5.21301	3.50414	6.67884	6.36172	4.1762	7.16746	4.3673	5.73892		-2.80016	0.00702015		-1.42854	0.157737
FSDG_RS06350	7.71468	7.5128	4.40748	6.69308	6.47841	5.55072	6.47663	5.52721	4.30893	6.54499	6.24074	5.43759		-0.304251	0.800419		-1.1074	0.422521
FSDG_RS06355	7.85369	7.62386	6.57321	6.91504	6.72942	5.16612	6.40752	5.95439	4.51622	7.35025	6.27019	5.62604		-1.08006	0.187625		-1.72421	0.0676521
FSDG_RS06360	5.96328	6.22556	5.82745	4.89311	0	4.23561	3.8708	4.47974	2.5146	6.00543	3.04291	3.62171		-2.96252	0.126308		-2.38372	0.0158171
FSDG_RS06365	6.16681	6.30273	6.31775	5.31386	5.39269	3.32349	6.8036	4.714	0	6.26243	4.67668	3.8392		-1.58575	0.0796805		-2.42323	0.294978
FSDG_RS06370	6.80054	6.60903	5.03099	7.16525	7.16504	5.79925	6.57003	5.69898	4.90145	6.14685	6.70985	5.72349		0.562995	0.479227		-0.423368	0.597508
FSDG_RS06375	6.82244	6.79084	6.20601	7.59137	7.64404	6.41977	7.42295	7.04348	5.97982	6.60643	7.21839	6.81542		0.611966	0.242861		0.208988	0.683394
FSDG_RS06380	6.8304	6.76196	6.90341	8.18316	6.86751	7.01428	7.30924	7.44916	6.63741	6.83192	7.35498	7.13194		0.523056	0.279247		0.300014	0.302718
FSDG_RS06385	3.40137	3.99103	4.85526	6.69629	5.24231	0	4.26903	3.39616	0	4.08255	3.97953	2.55506		-0.103018	0.962818		-1.52749	0.326988
FSDG_RS06390	5.88524	5.67263	5.79103	7.04542	6.15037	5.14857	6.2788	5.98327	4.8149	5.78297	6.11479	5.69232		0.331817	0.579706		-0.0906451	0.850562
FSDG_RS06395	5.4092	5.73018	4.47465	8.08674	6.45103	7.05189	6.37992	6.72598	6.41512	5.20468	7.19655	6.507		1.99188	0.0306572		1.30233	0.0293893
FSDG_RS06400	7.52647	7.56633	6.444	7.93319	8.09186	7.30724	6.98805	7.63082	6.55903	7.17893	7.77743	7.0593		0.598499	0.244279		-0.119635	0.816135
FSDG_RS06405	8.62269	8.56127	7.28346	7.2266	7.49236	4.95603	7.08741	6.51191	5.48962	8.15581	6.55833	6.36298		-1.59748	0.155967		-1.79283	0.0486197
FSDG_RS06410	6.14111	5.99288	4.17206	7.03934	6.28789	5.54959	6.15064	5.6534	5.22272	5.43535	6.29227	5.67559		0.856923	0.325551		0.240236	0.744391
FSDG_RS06415	7.09614	6.87106	6.1534	6.2816	7.3823	6.81036	5.84946	7.145	5.32897	6.70687	6.82475	6.10781		0.117887	0.795884		-0.599055	0.3818
FSDG_RS06420	7.82532	7.81608	8.07626	7.28156	7.84576	7.27198	8.37422	7.64808	5.08238	7.90589	7.46643	7.0349		-0.439452	0.102115		-0.87099	0.433817
FSDG_RS06425	9.15446	9.35372	8.99448	9.59575	8.73906	8.5996	8.30162	9.03691	7.57706	9.16756	8.97814	8.3052		-0.189422	0.594871		-0.862361	0.117882
FSDG_RS06430	4.55621	4.50913	3.75192	5.37702	3.66154	0	3.65096	3.70625	3.19508	4.27242	3.01286	3.51743		-1.25957	0.476971		-0.754992	0.0696473
FSDG_RS06435	6.14693	5.97523	0	0	0	0	0	0	0	4.04072	0	0		-4.04072	0.116196		-4.04072	0.116196
panF	8.53603	8.28561	8.13205	3.14321	5.1184	4.91665	5.82737	5.54778	3.6527	8.3179	4.39275	5.00928		-3.92514	0.0035499		-3.30861	0.00881857
FSDG_RS06445	9.35664	9.39665	6.9718	6.12254	5.21817	0	0	4.49948	3.61762	8.57503	3.78024	2.7057		-4.79479	0.0814287		-5.86933	0.0211223
FSDG_RS06450	10.3467	10.3385	8.92024	7.72514	7.53482	5.47633	6.99079	4.92026	4.93087	9.86847	6.9121	5.61397		-2.95637	0.0265508		-4.2545	0.00703244
FSDG_RS06455	10.894	10.8495	10.5216	8.79897	8.69112	6.88916	8.34116	8.28875	7.09813	10.755	8.12642	7.90934		-2.62859	0.0140377		-2.84566	0.00253275
FSDG_RS06460	9.60836	9.59439	8.59579	7.7623	7.11538	5.43467	6.42519	6.64047	5.49881	9.26618	6.77079	6.18816		-2.4954	0.0317036		-3.07802	0.00315291
FSDG_RS06465	7.85633	8.09017	6.41797	8.3454	8.41673	6.19722	6.4949	7.95153	6.69815	7.45483	7.65312	7.04819		0.198291	0.835776		-0.406632	0.58907
FSDG_RS06470	7.18008	7.04243	2.62604	2.37948	4.96054	2.9591	0	3.37285	2.85022	5.61618	3.43304	2.07436		-2.18314	0.265445		-3.54183	0.124469
FSDG_RS06475	7.38022	6.8134	0	0	0	0	0	0	0	4.73121	0	0		-4.73121	0.11675		-4.73121	0.11675
FSDG_RS06480	7.83139	7.57412	5.65347	0	3.78067	0	0	2.92399	0	7.01966	1.26022	0.974662		-5.75943	0.0159634		-6.045	0.00713492
FSDG_RS06485	8.64688	8.49747	7.04634	4.24539	4.34632	3.2282	3.78573	5.23536	0	8.06356	3.93997	3.00703		-4.12359	0.00270068		-5.05653	0.0369508
FSDG_RS06490	6.06458	5.7368	3.60687	0	0	0	4.037	3.70625	0	5.13608	0	2.58108		-5.13608	0.00263077		-2.555	0.165033
FSDG_RS06495	7.02722	6.64915	5.72971	6.93379	7.80978	6.30407	7.29818	7.95155	5.6955	6.46869	7.01588	6.98174		0.547187	0.400562		0.513051	0.543201
FSDG_RS06500	6.34003	6.44939	6.09608	7.03896	7.59325	5.88185	7.27876	6.62183	5.53208	6.29517	6.83802	6.47756		0.542852	0.351184		0.182389	0.743447
rbgA	5.09127	5.5398	4.66568	5.37466	5.31605	3.92835	5.85336	4.73738	5.15219	5.09892	4.87302	5.24764		-0.225897	0.694979		0.148725	0.736374
FSDG_RS06510	6.77098	6.78433	6.29064	8.59721	8.53012	7.66234	8.22428	8.18119	7.22896	6.61531	8.26322	7.87814		1.64791	0.0085385		1.26283	0.0254132
FSDG_RS06515	4.98133	4.92341	4.85302	6.36678	6.22111	5.49894	6.22468	5.90075	5.58377	4.91925	6.02894	5.90306		1.10969	0.0148924		0.983813	0.00645564
FSDG_RS06520	4.83043	5.0917	2.91064	4.47179	5.33938	0	0	5.23631	4.37571	4.27759	3.27039	3.20401		-1.0072	0.603983		-1.07358	0.57502
FSDG_RS06525	5.75041	6.08043	5.09341	7.74939	7.12756	6.86895	6.89549	6.79763	5.79125	5.64142	7.24863	6.49479		1.60722	0.0146509		0.853374	0.135138
FSDG_RS06530	6.21957	6.31704	5.7973	6.76136	6.57151	4.22305	6.50829	5.95156	4.46281	6.1113	5.85198	5.64089		-0.259329	0.770775		-0.470415	0.497428
FSDG_RS06535	3.5018	4.09458	0	0	0	0	0	0	0	2.53213	0	0		-2.53213	0.118533		-2.53213	0.118533
FSDG_RS06540	5.76812	5.88238	5.65291	7.664	7.53333	6.15045	7.49955	7.35029	6.11703	5.7678	7.11593	6.98896		1.34812	0.0509298		1.22116	0.0510514
FSDG_RS06545	6.58977	6.59532	6.50627	9.22516	9.05104	8.32693	8.7566	8.45324	8.14113	6.56379	8.86771	8.45032		2.30392	0.00113406		1.88654	0.000468432
FSDG_RS06550	7.01544	7.0601	1.97951	6.55217	6.95204	0	0	4.44308	5.08684	5.35169	4.50141	3.17664		-0.85028	0.777636		-2.17505	0.402282
FSDG_RS06555	8.5707	8.4918	6.25278	6.88065	7.42018	5.68564	6.86389	6.57738	4.85456	7.77176	6.66215	6.09861		-1.1096	0.292661		-1.67315	0.164767
FSDG_RS06560	7.61763	7.54355	6.5609	7.17754	7.76928	6.76999	7.52007	7.38439	6.02815	7.24069	7.23894	6.97754		-0.00175813	0.997053		-0.263155	0.676402
FSDG_RS06565	7.02775	6.95728	6.03755	8.38326	7.46846	7.20837	8.73147	8.68651	6.46199	6.6742	7.6867	7.95999		1.0125	0.101651		1.28579	0.18943
FSDG_RS06570	7.06463	7.05337	5.9877	6.34846	7.65367	5.83764	4.26485	5.92794	3.68846	6.7019	6.61325	4.62708		-0.0886471	0.897796		-2.07482	0.0525279
FSDG_RS06575	8.29412	8.26509	7.916	7.59369	7.75333	7.02631	7.65763	7.21157	6.49454	8.15841	7.45778	7.12125		-0.700627	0.0497169		-1.03716	0.0449327
FSDG_RS06580	8.09866	7.90946	4.90532	5.51446	7.09103	4.31744	5.77715	6.30978	4.64521	6.97114	5.64098	5.57738		-1.33017	0.3672		-1.39376	0.290367
FSDG_RS06585	7.92492	7.61084	6.28354	4.70042	5.76726	0	0	0	0	7.2731	3.48923	0		-3.78387	0.109113		-7.2731	0.000133011
FSDG_RS06590	10.9189	10.9284	10.2798	8.8589	8.87467	7.85311	5.49104	8.89973	7.11157	10.709	8.5289	7.16744		-2.18015	0.00552144		-3.5416	0.0245578
FSDG_RS06595	5.16497	4.7217	0	4.55366	4.47899	0	0	1.84262	0	3.29556	3.01088	0.614206		-0.284673	0.904823		-2.68135	0.202964
FSDG_RS06600	5.29927	5.15312	3.47428	0	0	0	0	4.60572	0	4.64222	0	1.53524		-4.64222	0.0013697		-3.10698	0.131609
FSDG_RS06605	8.62471	8.69896	8.68254	4.67882	7.576	6.62759	7.72934	6.4779	6.41045	8.66874	6.29414	6.87257		-2.3746	0.0496402		-1.79617	0.0138873
FSDG_RS06610	9.44445	9.30137	8.05121	7.30012	8.05138	6.50618	6.39684	7.07126	6.58109	8.93234	7.28589	6.68307		-1.64645	0.0587827		-2.24928	0.00982894
FSDG_RS06615	9.34355	9.39615	9.46111	7.5106	8.07891	6.41367	7.89912	7.85821	5.96078	9.40027	7.33439	7.23937		-2.06588	0.0135111		-2.1609	0.0279195
FSDG_RS06620	6.62455	6.95031	6.61734	7.01988	7.5375	5.69394	7.2868	7.48818	4.79872	6.73073	6.75044	6.52457		0.0197075	0.973606		-0.206165	0.824679
FSDG_RS06625	8.13876	8.06913	6.97341	6.01796	6.76618	4.51461	5.50888	5.66235	3.64997	7.7271	5.76625	4.9404		-1.96085	0.0617741		-2.7867	0.0204455
FSDG_RS06630	7.68456	7.81067	7.63352	6.10426	5.26837	0	2.03517	5.16639	4.12845	7.70958	3.79088	3.77667		-3.91871	0.109677		-3.93292	0.0130126
FSDG_RS06635	6.57257	6.69727	4.61621	4.15493	5.43206	0	3.90748	3.75265	1.13803	5.96202	3.19567	2.93272		-2.76635	0.193688		-3.0293	0.0542459
FSDG_RS06640	9.43499	9.16599	6.36359	7.25864	8.51365	7.33514	5.44614	7.26552	6.78107	8.32152	7.70248	6.49758		-0.619045	0.591483		-1.82395	0.179556
FSDG_RS06645	10.0889	10.0003	9.31805	8.95191	8.5312	7.28527	8.25438	8.07092	6.96866	9.80241	8.25613	7.76465		-1.54628	0.0498917		-2.03775	0.0122579
FSDG_RS06650	9.13046	9.29306	9.49121	7.492	7.33958	5.69466	7.33586	6.85537	5.27927	9.30491	6.84208	6.49017		-2.46283	0.0135686		-2.81474	0.0110828
FSDG_RS06655	7.42824	7.26574	6.02745	0	6.01482	3.0905	3.64248	4.15953	3.16147	6.90714	3.03511	3.65449		-3.87204	0.0968095		-3.25265	0.00352247
FSDG_RS06660	6.44239	6.28557	3.4926	4.58494	2.9699	4.22875	3.86405	4.47282	3.6698	5.40685	3.92786	4.00222		-1.47899	0.241319		-1.40463	0.228273
FSDG_RS06665	5.32682	5.52425	1.89491	3.84238	0	4.12677	0	0	0	4.24866	2.65638	0		-1.59228	0.42097		-4.24866	0.022639
FSDG_RS06670	6.38922	6.27592	4.45983	2.02666	4.27287	0	4.55163	2.74522	0	5.70833	2.09984	2.43228		-3.60848	0.0595085		-3.27604	0.0887616
FSDG_RS06675	6.33604	5.88043	3.70078	3.75048	4.73607	0	0	2.76114	0	5.30575	2.82885	0.920379		-2.4769	0.20909		-4.38537	0.0233614
FSDG_RS06680	4.78845	4.93641	2.44281	3.58494	4.3858	0	0	0	0	4.05589	2.65691	0		-1.39898	0.423737		-4.05589	0.00737642
FSDG_RS06685	5.0478	5.65206	4.25314	3.83658	4.83094	0	0	0	2.91535	4.98433	2.88917	0.971783		-2.09516	0.24209		-4.01255	0.0189205
FSDG_RS06690	4.75013	5.30438	2.54127	1.19333	0	3.91717	0	0	0	4.19859	1.7035	0		-2.49509	0.156822		-4.19859	0.00762531
FSDG_RS06695	5.55101	5.50352	3.88487	5.32172	0	0	0	3.06745	0	4.9798	1.77391	1.02248		-3.20589	0.159271		-3.95732	0.0269836
FSDG_RS06700	7.29426	6.9539	5.55002	5.47519	3.59523	4.89666	4.52328	3.26279	3.10569	6.5994	4.65569	3.63059		-1.9437	0.0652189		-2.96881	0.013079
FSDG_RS06705	7.19971	6.96764	4.69202	4.46286	6.24244	0	3.99897	5.11242	2.62866	6.28646	3.56843	3.91335		-2.71803	0.249997		-2.37311	0.0919109
FSDG_RS06710	6.39333	6.58269	3.84449	0	0	3.85947	0	4.09985	0	5.60683	1.28649	1.36662		-4.32034	0.0503862		-4.24022	0.0596595
FSDG_RS06715	5.52465	5.43386	2.8371	3.45941	3.03148	0	0	3.98583	2.56689	4.59853	2.16363	2.18424		-2.4349	0.157139		-2.41429	0.173962
FSDG_RS06720	7.45632	7.24629	7.71123	5.12319	4.66076	0	5.61893	5.15101	3.22293	7.47128	3.26132	4.66429		-4.20996	0.06234		-2.80699	0.0196811
FSDG_RS06725	9.34853	9.26886	9.70718	10.6455	10.4999	9.53272	10.0901	9.99553	8.60878	9.44152	10.226	9.56481		0.784506	0.10414		0.12329	0.816445
FSDG_RS06730	9.529	9.29085	10.4812	11.2711	10.7158	10.49	11.8324	11.2532	9.62396	9.76702	10.8256	10.9032		1.05858	0.0701548		1.13619	0.206576
FSDG_RS06735	6.40015	6.45524	6.84379	11.0255	9.44378	10.7376	11.5319	10.4117	9.09412	6.56639	10.4023	10.3459		3.83591	0.00162431		3.77953	0.00624375
FSDG_RS06740	8.19046	8.0724	7.9736	6.43185	7.72481	5.5235	7.54835	7.02825	5.45788	8.07882	6.56005	6.67816		-1.51876	0.0771089		-1.40066	0.0908017
FSDG_RS06745	3.74118	2.29125	0	3.93917	0	0	0	0	0	2.01081	1.31306	0		-0.697752	0.703478		-2.01081	0.138568
FSDG_RS06755	6.62414	6.59378	5.7774	3.29174	4.72073	4.10621	5.27614	4.7464	3.01698	6.33177	4.03956	4.34651		-2.29221	0.0100223		-1.98527	0.0543128
FSDG_RS06760	6.58096	6.569	3.07842	5.57996	5.71191	0	5.09109	4.74538	0	5.40946	3.76395	3.27882		-1.64551	0.498623		-2.13064	0.349745
FSDG_RS06765	9.99338	10.1013	10.008	7.8309	7.18957	5.82679	6.29907	6.20785	5.45319	10.0342	6.94909	5.98671		-3.08513	0.00646031		-4.04751	0.000115659
FSDG_RS06770	7.54365	7.53411	6.01204	4.86847	5.86873	5.77217	0	6.03396	4.30475	7.02993	5.50312	3.44624		-1.52681	0.0637851		-3.5837	0.127009
FSDG_RS06775	7.97291	7.88659	6.32988	4.41346	5.27576	3.9795	0	4.31581	0	7.39646	4.55624	1.4386		-2.84022	0.0123438		-5.95786	0.0178006
FSDG_RS06780	8.64454	8.45184	5.88938	3.59241	5.60745	5.12899	4.64665	4.97396	0	7.66192	4.77629	3.20687		-2.88563	0.0551417		-4.45505	0.0721865
FSDG_RS06785	1.16742	2.41595	1.78919	0	3.63904	0	0	2.79181	0	1.79085	1.21301	0.930605		-0.57784	0.671628		-0.860248	0.437297
FSDG_RS06790	8.40293	8.15901	5.9129	5.48689	7.02192	3.86977	3.51167	6.21186	5.64292	7.49162	5.45953	5.12215		-2.03209	0.167478		-2.36946	0.106574
FSDG_RS06795	7.06217	6.80604	6.4843	7.41983	8.38616	6.09716	7.8778	8.10746	7.01473	6.78417	7.30105	7.66667		0.516883	0.492009		0.882496	0.0767811
FSDG_RS06800	8.42004	8.63922	7.97248	4.67332	4.08836	0	0	4.55003	0	8.34391	2.92056	1.51668		-5.42335	0.0216394		-6.82724	0.0111238
FSDG_RS06805	9.95947	9.82387	10.2735	11.3321	11.3485	10.5759	11.8163	11.2938	9.63062	10.0189	11.0855	10.9136		1.06657	0.0206627		0.894647	0.254068
FSDG_RS06810	7.64322	7.5517	7.43954	7.55782	7.94589	6.58684	8.19523	7.54372	5.4568	7.54482	7.36351	7.06525		-0.181306	0.680072		-0.47957	0.593521
FSDG_RS06815	8.00652	7.9007	5.93567	7.66026	8.02824	6.84349	5.31532	7.74229	6.41009	7.28096	7.51066	6.48923		0.229699	0.77723		-0.791729	0.461275
FSDG_RS06820	7.91486	7.84605	7.52967	5.41811	6.79028	5.10235	5.6995	6.31747	4.57823	7.76353	5.77025	5.53173		-1.99328	0.0199423		-2.2318	0.0129502
FSDG_RS06825	8.1998	8.24059	6.98812	5.86473	5.99757	4.15161	4.74897	6.45949	4.33689	7.80951	5.33797	5.18178		-2.47154	0.0267711		-2.62772	0.0268332
FSDG_RS06830	8.42837	8.71381	9.37693	7.84222	7.99755	5.92043	8.61777	8.7394	6.05369	8.8397	7.2534	7.80362		-1.5863	0.0937988		-1.03608	0.322917
FSDG_RS06835	8.83473	8.71642	6.93044	5.33548	5.91687	4.98085	4.85976	5.949	3.80011	8.16053	5.41107	4.86962		-2.74946	0.0150851		-3.29091	0.0197007
FSDG_RS06840	8.53017	8.54829	5.68194	6.01815	7.1437	4.14588	0	6.22624	4.14089	7.5868	5.76924	3.45571		-1.81755	0.232498		-4.13109	0.115761
FSDG_RS06845	9.6744	9.67887	8.79381	6.85164	8.53147	6.75462	4.72918	8.20018	5.5952	9.38236	7.37924	6.17485		-2.00312	0.036451		-3.20751	0.041573
FSDG_RS06850	8.76419	8.90197	8.41194	5.63758	7.21201	3.40192	6.47158	6.53267	5.1164	8.6927	5.41717	6.04022		-3.27553	0.0424836		-2.65248	0.00542668
FSDG_RS06855	8.03853	8.22747	7.94168	7.21921	8.78541	7.37656	7.11395	8.47303	7.13162	8.06923	7.79373	7.57287		-0.2755	0.614335		-0.496361	0.339305
FSDG_RS06860	5.60842	5.45429	2.38849	5.55834	5.58593	0	0	4.42202	0	4.48374	3.71476	1.47401		-0.768977	0.736686		-3.00973	0.171479
FSDG_RS06865	6.20486	6.25064	5.78034	6.3046	8.51711	7.36052	7.08299	8.2897	6.6835	6.07861	7.39408	7.35206		1.31546	0.11551		1.27345	0.0654047
FSDG_RS06870	8.97895	8.91221	7.98368	6.69225	8.18549	5.52378	6.65815	6.97015	5.7762	8.62495	6.80051	6.46817		-1.82444	0.0941009		-2.15678	0.0109267
FSDG_RS06875	8.3632	8.26595	7.78292	5.77673	6.28867	5.52793	6.53393	5.63997	4.78049	8.13736	5.86444	5.65146		-2.27291	0.001375		-2.48589	0.00981705
FSDG_RS06880	7.72365	7.47299	5.67237	0	4.33663	0	6.27071	4.3585	0	6.95634	1.44554	3.54307		-5.5108	0.0253408		-3.41327	0.15735
FSDG_RS06885	7.1651	7.15852	4.67522	4.33568	6.12651	4.23905	5.6727	4.88204	4.31507	6.33295	4.90042	4.9566		-1.43253	0.237158		-1.37634	0.208019
FSDG_RS06890	5.9164	5.70876	4.72051	9.02736	8.6593	7.8771	8.27343	8.61586	7.37425	5.44856	8.52125	8.08785		3.0727	0.00358528		2.63929	0.00723293
FSDG_RS06895	4.67325	4.77929	0	7.28528	7.37773	0	6.95551	5.63349	3.885	3.15085	4.88767	5.49133		1.73682	0.58249		2.34049	0.265455
FSDG_RS06900	8.84783	8.91223	7.82571	7.24857	8.59246	6.26303	7.51584	8.16629	6.44051	8.52859	7.36802	7.37421		-1.16057	0.202088		-1.15438	0.133293
FSDG_RS06905	10.0529	10.0778	10.5015	7.69734	8.37033	7.36434	7.86245	8.05269	7.00139	10.2107	7.81067	7.63884		-2.40005	0.00189344		-2.57188	0.00192008
FSDG_RS06910	9.86289	10.0465	9.77243	10.547	11.1677	9.71854	11.0129	10.9495	8.54149	9.89394	10.4778	10.168		0.583819	0.24375		0.274032	0.754292
FSDG_RS06915	10.9723	11.0745	11.1551	10.578	11.2747	10.0131	10.6916	11.1347	9.56621	11.0673	10.622	10.4642		-0.445351	0.293595		-0.603153	0.268541
FSDG_RS06920	11.3004	11.2539	10.7448	10.3262	10.6014	9.60299	10.3151	10.4775	8.51159	11.0997	10.1768	9.76807		-0.922843	0.056353		-1.33161	0.111688
FSDG_RS06925	10.5762	10.6527	11.6296	10.9567	10.7866	10.1719	11.3106	10.675	9.55269	10.9528	10.6384	10.5127		-0.314443	0.490328		-0.4401	0.514236
FSDG_RS06930	9.89683	9.93622	8.72553	9.79636	9.89523	8.59926	9.30198	9.80137	7.56783	9.51953	9.43028	8.89039		-0.0892456	0.884273		-0.629137	0.46764
rpmJ	9.25522	9.16278	7.36422	8.86262	9.21727	6.09924	8.92646	8.82863	7.32935	8.59407	8.05971	8.36148		-0.534366	0.669491		-0.232593	0.78666
FSDG_RS06940	6.44652	6.85276	8.36522	10.6418	9.66719	9.51648	10.9569	10.292	7.99038	7.2215	9.94183	9.74642		2.72033	0.0162842		2.52492	0.078002
FSDG_RS06945	5.67255	5.99689	4.37233	3.78827	4.76134	0	3.33979	3.39395	0	5.34726	2.84987	2.24458		-2.49739	0.179038		-3.10267	0.0647933
FSDG_RS06950	5.8902	6.09714	4.53897	2.47744	5.48287	0	3.56602	4.37723	3.61496	5.50877	2.65344	3.85274		-2.85533	0.1603		-1.65603	0.0405154
FSDG_RS06955	6.24661	6.40213	4.36657	4.86786	2.6757	3.90649	0	3.22659	2.23229	5.67177	3.81668	1.81963		-1.85509	0.11148		-3.85214	0.029101
FSDG_RS06960	6.56881	6.69015	4.9173	4.03151	4.52588	0	3.57666	3.93015	2.25731	6.05875	2.85246	3.25471		-3.20629	0.1063		-2.80405	0.0215275
FSDG_RS06965	6.58629	6.38985	5.03529	0	3.54258	0	0	2.7023	0	6.00381	1.18086	0.900768		-4.82295	0.0195177		-5.10304	0.00758562
FSDG_RS06970	4.03323	3.74985	0	0	0	0	0	4.02924	0	2.59436	0	1.34308		-2.59436	0.116644		-1.25128	0.539848
FSDG_RS06975	8.91423	9.02251	7.56072	8.20423	8.05203	6.56503	8.36534	7.39811	5.95089	8.49915	7.60709	7.23811		-0.892061	0.273417		-1.26104	0.209708
FSDG_RS06980	8.85738	8.74924	5.14999	6.06467	6.32081	6.08727	3.19999	5.61981	5.26803	7.58554	6.15758	4.69594		-1.42796	0.30711		-2.8896	0.113971
FSDG_RS06985	8.68998	8.74771	9.10146	8.84354	8.00996	7.50397	9.01209	7.93196	6.59119	8.84638	8.11916	7.84508		-0.727226	0.151674		-1.0013	0.232313
FSDG_RS06990	8.63706	8.75231	7.90928	6.76575	6.97281	5.69563	6.62735	5.05679	4.23423	8.43288	6.47807	5.30612		-1.95482	0.0147378		-3.12676	0.0140397
FSDG_RS06995	4.24273	4.12862	0	4.40355	0	0	0	2.47218	3.70872	2.79045	1.46785	2.0603		-1.3226	0.549387		-0.730151	0.701267
FSDG_RS07000	7.04114	6.86758	6.52313	3.96362	4.95645	2.91787	3.46208	4.05903	4.41934	6.81062	3.94598	3.98015		-2.86464	0.00922467		-2.83047	0.000879936
FSDG_RS07005	7.98523	7.36744	6.69016	7.6577	9.34986	7.87528	8.46385	9.54426	5.96948	7.34761	8.29428	7.99253		0.946671	0.218938		0.644919	0.596414
FSDG_RS07010	6.96244	7.37936	7.55125	8.81442	8.70067	8.10286	8.54316	8.59168	7.0796	7.29768	8.53932	8.07148		1.24163	0.0115985		0.773797	0.215253
FSDG_RS07015	7.392	7.51689	8.20251	6.79926	7.26211	6.5556	8.85451	7.50631	5.64226	7.7038	6.87232	7.33436		-0.831477	0.0633749		-0.369439	0.721247
FSDG_RS07020	8.71289	8.81255	9.0108	5.72114	8.37285	6.43724	5.63512	7.80261	6.10669	8.84541	6.84374	6.51481		-2.00167	0.0659137		-2.33061	0.0246652
FSDG_RS07025	7.75466	7.65881	6.11787	5.67514	6.04603	3.75383	5.29175	6.31744	5.15353	7.17711	5.15833	5.58758		-2.01878	0.0850447		-1.58954	0.0693639
FSDG_RS07030	6.79218	6.73391	3.88572	3.97497	4.82124	4.22533	0	3.00911	4.16495	5.80394	4.34051	2.39135		-1.46342	0.21401		-3.41258	0.0952461
FSDG_RS07035	5.89818	5.74455	2.91529	4.97332	5.38207	4.77741	0	5.33477	3.8206	4.85267	5.04427	3.05179		0.191594	0.855389		-1.80089	0.387772
FSDG_RS07040	8.77638	9.04047	9.7131	11.2841	11.6113	8.93078	12.5788	11.7312	8.64779	9.17665	10.6087	10.9859		1.43207	0.182545		1.80928	0.214204
FSDG_RS07045	5.41176	5.26892	4.46557	6.88833	6.20132	0	5.51887	6.02932	4.53402	5.04875	4.36321	5.36074		-0.685536	0.771932		0.311989	0.586702
FSDG_RS07050	6.13261	5.23979	0	5.48689	5.42475	4.81957	5.06459	3.34567	3.65415	3.7908	5.24374	4.02147		1.45294	0.492314		0.23067	0.913075
FSDG_RS07055	5.13584	5.60936	3.94472	0	0	4.20501	0	3.99097	0	4.89664	1.40167	1.33032		-3.49497	0.0784276		-3.56632	0.0658905
FSDG_RS07060	6.68236	6.89363	5.87864	6.18901	7.04706	3.99179	5.54119	6.52552	4.83701	6.48488	5.74262	5.63457		-0.742255	0.482945		-0.850305	0.215941
FSDG_RS07065	8.32819	8.30103	7.10563	7.30609	8.41338	6.28604	6.94963	7.32814	6.62005	7.91162	7.33517	6.96594		-0.576446	0.476559		-0.945675	0.104577
FSDG_RS07070	8.17875	7.78307	6.39207	5.10575	6.78037	6.34498	5.69358	6.19434	4.76874	7.4513	6.07703	5.55222		-1.37426	0.136207		-1.89908	0.0500064
FSDG_RS07075	8.07407	7.94887	7.57405	7.20293	7.88643	4.9392	7.13445	7.06625	5.01377	7.86566	6.67619	6.40482		-1.18948	0.258233		-1.46084	0.109415
FSDG_RS07080	7.64769	7.74831	7.18534	5.67579	7.43813	5.12787	7.03075	7.27391	3.85447	7.52711	6.0806	6.05305		-1.44651	0.11426		-1.47407	0.256719
FSDG_RS07085	5.96379	6.14478	4.42295	2.86823	5.35203	0	3.31156	3.85849	2.84952	5.51051	2.74009	3.33986		-2.77042	0.16643		-2.17065	0.0247763
FSDG_RS07090	10.7175	10.6813	10.042	10.3157	10.6647	9.34266	9.83611	10.1282	9.00044	10.4803	10.1077	9.65491		-0.372558	0.456417		-0.825348	0.109871
FSDG_RS07095	10.2716	10.2233	9.16289	9.77698	9.55659	8.31183	8.27975	8.59859	7.50798	9.88593	9.21513	8.12877		-0.670803	0.313402		-1.75716	0.0223714
FSDG_RS07100	7.42302	7.63584	6.5841	6.33626	6.5583	5.09247	6.83078	5.13478	4.49335	7.21432	5.99568	5.4863		-1.21864	0.0942381		-1.72801	0.0875379
FSDG_RS07105	7.44114	7.52146	6.43874	7.40207	7.46706	0	6.49671	7.07074	4.61096	7.13378	4.95637	6.05947		-2.17741	0.433369		-1.07431	0.260593
FSDG_RS07110	7.75344	7.74527	7.18848	4.9251	5.9213	0	5.42078	6.19012	4.65068	7.5624	3.61546	5.42053		-3.94693	0.0985233		-2.14187	0.0113119
FSDG_RS07115	8.4512	8.49442	7.34628	4.83329	6.89914	3.6918	0	6.66047	4.1961	8.0973	5.14141	3.61886		-2.95589	0.0430843		-4.47845	0.0865285
FSDG_RS07120	5.62491	5.29533	4.71318	5.60111	5.93287	4.02934	0	0	0	5.21114	5.18777	0		-0.0233674	0.972826		-5.21114	4.03581e-05
FSDG_RS07125	7.38145	7.13614	7.04269	7.74499	8.47212	6.74294	6.52021	7.67646	7.30763	7.18676	7.65335	7.1681		0.466592	0.413137		-0.0186577	0.960676
FSDG_RS07130	5.55104	6.22916	2.83471	5.28538	7.41104	5.74458	0	5.88736	6.01188	4.87164	6.147	3.96641		1.27536	0.355464		-0.905227	0.706591
FSDG_RS07135	6.18803	6.39817	5.49298	5.1485	7.04509	4.34691	5.92777	6.05525	3.4955	6.02639	5.5135	5.15951		-0.51289	0.576834		-0.866887	0.378674
FSDG_RS07140	6.40251	6.44512	5.60462	3.59052	5.97894	4.42864	5.55001	5.60873	3.60329	6.15075	4.66603	4.92067		-1.48472	0.119256		-1.23008	0.159735
FSDG_RS07145	5.93916	6.13374	4.79073	3.44569	5.50192	0	3.91561	4.0034	3.055	5.62121	2.98253	3.65801		-2.63867	0.186894		-1.9632	0.019129
FSDG_RS07150	8.16585	8.43711	8.02062	4.37453	7.02746	5.34211	7.24928	6.79307	5.01648	8.20786	5.58137	6.35294		-2.62649	0.0286421		-1.85492	0.0551842
FSDG_RS07155	7.94521	7.78264	6.52237	6.27629	6.891	0	5.22167	4.67844	0	7.41674	4.3891	3.30004		-3.02764	0.249138		-4.1167	0.0745899
FSDG_RS07160	9.97366	9.78479	9.05382	6.18894	6.88791	5.60108	5.59472	6.81478	6.24171	9.60409	6.22598	6.21707		-3.37811	0.00191982		-3.38702	0.00167407
FSDG_RS07165	10.1345	10.246	9.06745	9.55457	10.0944	9.46964	10.1262	10.1989	7.93139	9.81598	9.70621	9.41883		-0.109769	0.808296		-0.397148	0.65858
FSDG_RS07170	6.38226	6.11563	4.40991	5.2714	2.63171	0	0	0	0	5.63593	2.63437	0		-3.00157	0.141622		-5.63593	0.000801182
FSDG_RS07175	6.35465	6.30682	2.47061	0	3.63431	0	0	2.76954	0	5.04403	1.21144	0.92318		-3.83259	0.0959603		-4.12085	0.0599181
FSDG_RS07180	5.74232	5.31365	3.04862	0	0	0	0	0	4.06625	4.70153	0	1.35542		-4.70153	0.00490883		-3.34611	0.10349
FSDG_RS07185	4.2581	4.25801	3.12386	0	3.32197	3.6652	0	0	0	3.87999	2.32906	0		-1.55094	0.275323		-3.87999	0.000508265
FSDG_RS07190	5.94741	5.97014	0	0	3.76823	0	0	0	0	3.97252	1.25608	0		-2.71644	0.312069		-3.97252	0.116118
FSDG_RS07195	6.56878	6.34344	2.45859	0	4.06463	0	0	4.11026	0	5.12361	1.35488	1.37009		-3.76873	0.118526		-3.75352	0.121163
FSDG_RS07200	7.63884	7.44682	5.60466	0	4.19927	5.39782	0	3.46723	4.73822	6.89677	3.19903	2.73515		-3.69774	0.103578		-4.16163	0.0556754
FSDG_RS07205	5.57597	6.11169	5.57495	0	4.59301	5.28524	0	3.86263	0	5.7542	3.29275	1.28754		-2.46145	0.214075		-4.46666	0.0263859
FSDG_RS07210	5.69175	5.91692	4.70422	0	4.64746	0	0	0	0	5.43763	1.54915	0		-3.88848	0.0711675		-5.43763	0.000127994
FSDG_RS07215	2.8356	3.83112	3.19785	4.78518	0	0	0	3.4411	0	3.28819	1.59506	1.14703		-1.69313	0.355319		-2.14116	0.144647
FSDG_RS07220	4.74546	3.82481	2.69608	5.11046	0	0	0	4.0569	3.66647	3.75545	1.70349	2.57446		-2.05196	0.318773		-1.18099	0.452817
FSDG_RS07225	8.35709	8.19089	7.86322	8.24738	7.57564	6.62621	7.23767	7.42859	5.87253	8.13707	7.48308	6.84626		-0.65399	0.254631		-1.2908	0.0649406
FSDG_RS07230	8.49887	8.52557	9.09556	7.75973	6.29258	6.86942	7.61543	6.68862	6.30195	8.70667	6.97391	6.86867		-1.73276	0.0209368		-1.838	0.0134827
FSDG_RS07235	8.80887	9.00037	9.41758	7.33259	6.09942	5.23383	6.94827	5.73729	5.20489	9.07561	6.22195	5.96348		-2.85366	0.0108677		-3.11213	0.00468922
FSDG_RS07240	8.34788	8.63055	8.88028	6.99204	7.27822	6.53321	7.7148	7.29173	6.3287	8.61957	6.93449	7.11174		-1.68508	0.00317698		-1.50783	0.0262355
FSDG_RS07245	10.6716	10.6562	10.8447	9.66281	9.06894	8.34015	9.19947	8.29282	8.09873	10.7242	9.02397	8.53034		-1.70019	0.0117757		-2.19382	0.00312007
FSDG_RS07250	7.40991	7.38542	6.01195	6.93919	7.02411	6.45113	5.84206	6.43853	5.84726	6.93576	6.80481	6.04262		-0.130952	0.804528		-0.893144	0.150193
FSDG_RS07255	6.71571	6.91314	6.04442	6.71031	7.57032	5.44481	6.96697	6.77335	5.88144	6.55776	6.57514	6.54059		0.0173864	0.980568		-0.017169	0.969733
FSDG_RS07260	7.81943	7.616	5.9066	6.00227	7.09841	5.1839	4.52153	6.09638	4.12584	7.11401	6.09486	4.91458		-1.01915	0.282743		-2.19942	0.061715
FSDG_RS07265	7.81128	7.78808	6.60406	6.84866	7.35822	6.35508	6.32001	6.1374	6.20722	7.40114	6.85399	6.22154		-0.547154	0.329022		-1.1796	0.0426704
FSDG_RS07270	7.55414	7.52473	5.50224	7.26005	7.31803	5.96354	6.66702	7.40112	5.64481	6.86037	6.84721	6.57098		-0.0131613	0.98782		-0.289385	0.750324
FSDG_RS07275	6.89645	6.86242	5.73033	4.87567	6.20469	0	6.35332	6.99008	3.90373	6.4964	3.69345	5.74904		-2.80295	0.219021		-0.747355	0.502715
FSDG_RS07280	5.32532	5.58251	5.39383	6.20006	4.33663	4.68994	7.51681	5.34774	3.82582	5.43389	5.07554	5.56346		-0.358343	0.567944		0.129571	0.909766
FSDG_RS07285	6.92669	6.74591	4.99097	0	6.22527	4.78435	4.4156	6.0049	4.4387	6.22119	3.66987	4.95307		-2.55132	0.26707		-1.26813	0.19294
FSDG_RS07290	8.76288	8.52293	7.15436	5.15413	6.24806	5.31102	4.93394	5.31276	3.48894	8.14672	5.57107	4.57855		-2.57565	0.0131791		-3.56818	0.00884539
FSDG_RS07295	9.00589	9.08647	8.91153	6.99544	4.79283	4.32831	5.6997	6.32812	4.21966	9.0013	5.37219	5.41583		-3.6291	0.0116614		-3.58547	0.00462788
FSDG_RS07300	9.83023	9.77345	10.1501	7.55528	7.15864	5.83474	8.09033	7.09066	5.78068	9.91792	6.84955	6.98722		-3.06837	0.00452254		-2.9307	0.0124809
FSDG_RS07305	4.84556	4.72714	3.32099	0	2.07974	3.22973	2.88819	0	0	4.2979	1.76982	0.962729		-2.52808	0.076401		-3.33517	0.0366508
FSDG_RS07310	7.86151	7.66525	5.70596	3.50236	6.08183	1.72247	6.14072	4.94188	3.7301	7.07758	3.76888	4.93756		-3.30869	0.0832187		-2.14001	0.0940441
FSDG_RS07315	7.03526	7.11411	3.01919	5.78152	5.62305	2.63562	4.01748	4.18907	0	5.72285	4.68006	2.73551		-1.04279	0.571817		-2.98734	0.195429
FSDG_RS07320	8.10764	8.16481	7.60833	8.00126	7.79769	6.36478	6.25959	6.98312	6.20839	7.96026	7.38791	6.4837		-0.572347	0.352435		-1.47656	0.00851769
FSDG_RS07325	6.69306	6.31512	3.86964	3.7334	5.01655	2.06091	4.47691	4.42079	0.673556	5.62594	3.60362	3.19042		-2.02232	0.175751		-2.43552	0.188577
FSDG_RS07330	6.70711	6.72836	6.35725	6.08974	4.85314	4.61176	6.83887	5.98317	3.74359	6.59758	5.18488	5.52188		-1.4127	0.0405494		-1.0757	0.312068
FSDG_RS07335	7.41333	7.47889	5.34297	4.70485	5.89405	6.68621	0	5.81593	0	6.74506	5.7617	1.93864		-0.983361	0.339441		-4.80642	0.0801281
FSDG_RS07340	8.5976	8.73774	8.15344	6.36357	7.26453	5.62879	7.15917	7.1787	5.4214	8.49626	6.41896	6.58642		-2.0773	0.0146646		-1.90984	0.0349087
FSDG_RS07345	7.73642	7.48954	6.66878	7.11742	5.93064	1.83078	6.92175	3.87099	3.89036	7.29825	4.95961	4.89436		-2.33863	0.225538		-2.40388	0.0867143
FSDG_RS07350	8.59296	8.61183	7.84673	5.64401	6.34103	6.2216	7.02241	5.8635	6.22348	8.35051	6.06888	6.3698		-2.28163	0.00233133		-1.98071	0.00959761
FSDG_RS07355	7.39128	7.31969	4.96182	5.11506	3.12329	5.44265	2.13786	5.10435	4.79375	6.5576	4.56033	4.01199		-1.99727	0.137574		-2.54561	0.108132
FSDG_RS07360	8.59689	8.6321	8.99058	8.00127	7.60187	6.08976	7.76158	7.40334	6.62918	8.73986	7.23097	7.2647		-1.50889	0.0644223		-1.47516	0.0144757
FSDG_RS07365	7.42989	7.58792	6.07424	5.36744	7.11836	6.82794	5.1502	4.87295	4.943	7.03068	6.43791	4.98872		-0.59277	0.458947		-2.04197	0.0138262
FSDG_RS07370	8.27283	8.31524	8.73615	8.06045	7.64445	6.77508	7.64655	7.02049	6.46193	8.44141	7.49333	7.04299		-0.948077	0.0800609		-1.39841	0.0199177
FSDG_RS07375	7.74587	7.7345	7.2924	7.66305	6.93671	0	6.68657	5.80589	3.94657	7.59092	4.86659	5.47968		-2.72434	0.327931		-2.11124	0.061938
FSDG_RS07380	6.92907	6.92579	4.51121	8.25119	7.74737	5.86076	7.49984	7.21041	4.92036	6.12202	7.28644	6.54354		1.16442	0.343748		0.421518	0.731744
FSDG_RS07385	7.91679	7.80863	8.09552	7.24377	6.87614	6.54102	7.85284	7.2469	5.27336	7.94031	6.88697	6.79103		-1.05334	0.00865606		-1.14928	0.216174
FSDG_RS07390	9.29572	9.20494	7.60772	6.67129	6.92288	6.20237	6.20603	6.10591	4.33834	8.70279	6.59885	5.55009		-2.10395	0.0231324		-3.1527	0.0182057
FSDG_RS07395	5.23635	5.35561	4.99373	0	5.06204	0	6.18342	6.2582	0	5.19523	1.68735	4.14721		-3.50788	0.106648		-1.04802	0.640292
FSDG_RS07400	4.61308	4.68718	2.16986	0	0	0	4.52799	0	3.73479	3.82337	0	2.75426		-3.82337	0.00985885		-1.06911	0.54597
FSDG_RS07405	4.29577	4.27419	4.5025	0	0	0	5.45758	4.8625	3.98677	4.35748	0	4.76895		-4.35748	4.65901e-07		0.411467	0.39609
FSDG_RS07410	9.04477	8.96399	8.1829	5.92611	5.80497	4.63021	5.22167	6.24528	4.94638	8.73056	5.45376	5.47111		-3.27679	0.00272676		-3.25944	0.00248134
FSDG_RS07415	8.85623	8.68517	6.6696	5.3275	0	0	0	0	0	8.07034	1.77583	0		-6.2945	0.0300386		-8.07034	0.000327033
FSDG_RS07420	5.8849	5.68135	4.24639	0	0	0	0	3.36138	3.73479	5.27088	0	2.36539		-5.27088	0.000516038		-2.90549	0.0882148
FSDG_RS07425	9.11706	8.94625	8.66813	7.25129	7.59151	5.51142	7.14081	6.50582	6.34961	8.91048	6.78474	6.66541		-2.12574	0.0318589		-2.24507	0.00122625
FSDG_RS07430	8.9301	8.87516	7.42646	8.08637	7.86772	6.99059	6.98681	7.22025	6.46027	8.41057	7.64823	6.88911		-0.762347	0.269597		-1.52147	0.0482514
FSDG_RS07435	7.81808	7.91126	8.14309	7.73696	6.88257	5.77227	6.16251	5.64322	4.27492	7.95748	6.79727	5.36022		-1.16021	0.114657		-2.59726	0.0104415
FSDG_RS07440	8.68153	8.48567	7.35663	7.02503	6.98843	5.63341	6.31805	5.81311	4.73924	8.17461	6.54896	5.62347		-1.62566	0.0577801		-2.55114	0.0148536
FSDG_RS07445	8.92277	8.71089	7.55533	7.13166	7.21081	5.26567	6.66109	6.76372	6.0403	8.39633	6.53605	6.48837		-1.86028	0.0717366		-1.90796	0.0166171
FSDG_RS07450	6.40095	5.95668	4.99021	4.42411	5.52152	0	4.67779	4.98068	4.73834	5.78261	3.31521	4.79894		-2.46741	0.228767		-0.983679	0.0824077
FSDG_RS07455	9.21643	9.13799	9.80005	7.68835	6.74036	7.18157	6.70802	7.03224	5.52555	9.38482	7.20343	6.42193		-2.1814	0.00318159		-2.96289	0.00416077
FSDG_RS07460	10.5725	10.548	10.6695	9.28916	9.56021	8.55858	8.95698	9.37018	8.66596	10.5967	9.13598	8.99771		-1.46067	0.00836273		-1.59895	0.00153041
FSDG_RS07465	6.41885	6.45942	4.00151	7.02341	7.30076	5.40554	7.01925	6.80067	5.68743	5.62659	6.57657	6.50245		0.94998	0.397962		0.875863	0.390907
FSDG_RS07470	2.6698	2.91842	3.44679	0	0	0	0	2.1131	0	3.01167	0	0.704367		-3.01167	0.000193369		-2.3073	0.0356957
FSDG_RS07475	9.04176	9.16039	8.2878	6.94835	8.3364	8.15704	7.47798	8.17984	5.67913	8.82998	7.81393	7.11232		-1.01605	0.119476		-1.71767	0.0963047
FSDG_RS07480	7.76296	7.5906	5.99498	6.67553	7.74619	7.30084	6.51948	5.87874	4.07189	7.11618	7.24085	5.49004		0.124673	0.855661		-1.62614	0.15323
FSDG_RS07485	11.0277	11.013	10.6149	10.1024	10.1188	8.96794	9.34901	9.63178	8.3382	10.8852	9.72971	9.10633		-1.1555	0.0459886		-1.77888	0.0128105
FSDG_RS07490	11.3121	11.2783	10.129	9.91439	10.1395	9.20456	9.46149	9.66681	8.74574	10.9064	9.75282	9.29135		-1.15362	0.0741613		-1.61509	0.0279413
FSDG_RS07495	9.29575	9.16248	8.41875	7.97841	7.87952	6.90735	6.88182	7.07334	5.63327	8.959	7.58843	6.52948		-1.37057	0.0350431		-2.42952	0.0099903
FSDG_RS07500	8.98703	8.92476	7.8776	7.74939	7.81705	7.22447	6.09327	6.01698	5.52477	8.59646	7.59697	5.87834		-0.99949	0.0694163		-2.71812	0.00248544
FSDG_RS07505	8.97451	8.97628	7.91523	8.27544	9.16266	5.83495	8.49681	8.43414	7.19162	8.62201	7.75768	8.04086		-0.864325	0.458954		-0.581151	0.352389
FSDG_RS07510	10.6216	10.4653	8.54189	9.55195	10.2521	8.67789	9.01494	9.42302	8.19349	9.87626	9.49398	8.87715		-0.382281	0.661181		-0.999105	0.259051
FSDG_RS07515	10.0869	10.2106	10.7378	10.3504	10.3715	9.64587	10.9665	9.97309	9.27679	10.3451	10.1226	10.0721		-0.222481	0.513834		-0.272986	0.633247
FSDG_RS07520	10.0248	10.1726	10.305	9.26633	9.69817	8.92984	9.89483	9.48917	7.71274	10.1675	9.29811	9.03225		-0.869351	0.0213189		-1.13521	0.167869
FSDG_RS07525	3.88795	4.70525	3.46017	0	4.84735	0	5.2154	4.06204	3.75543	4.01779	1.61578	4.34429		-2.40201	0.220661		0.326502	0.600675
FSDG_RS07530	8.77615	8.97806	8.37695	6.75006	5.96253	6.24191	5.28928	6.46092	5.34131	8.71039	6.31817	5.69717		-2.39222	0.00118414		-3.01322	0.00201689
FSDG_RS07535	7.37928	7.22244	7.4092	4.43642	0.480472	0	6.31141	5.13461	4.21963	7.33697	1.63896	5.22188		-5.69801	0.0154708		-2.11509	0.0254044
FSDG_RS07540	9.25606	9.3553	9.84191	8.00886	8.55337	6.46208	8.56632	7.85827	6.61499	9.48442	7.67477	7.67986		-1.80965	0.0500506		-1.80457	0.0393227
FSDG_RS07545	8.98935	8.99349	9.8291	7.47107	5.15281	5.67108	7.05933	7.29111	6.34361	9.27065	6.09832	6.89802		-3.17232	0.0137348		-2.37263	0.00401613
FSDG_RS07550	8.97037	8.81169	10.0888	6.90004	5.89802	5.75793	7.5521	7.59782	6.01423	9.29028	6.18533	7.05472		-3.10495	0.00451418		-2.23557	0.027277
FSDG_RS07555	6.13456	6.19797	4.49658	0	0	0	0	2.94765	0	5.6097	0	0.982549		-5.6097	0.000546236		-4.62715	0.0148887
FSDG_RS07560	6.91519	6.80954	5.02163	5.56016	6.09131	4.10046	0	4.1823	3.67999	6.24879	5.25065	2.62076		-0.998141	0.308065		-3.62803	0.0671697
FSDG_RS07565	6.54644	6.1927	5.12713	5.9552	4.66185	0	0	2.57417	3.45902	5.95543	3.53902	2.01107		-2.41641	0.263303		-3.94436	0.0245318
FSDG_RS07570	6.01501	5.89116	5.70745	3.77703	4.82589	0	5.21697	3.39274	0	5.87121	2.86764	2.8699		-3.00357	0.110214		-3.0013	0.12153
FSDG_RS07575	4.56393	3.70743	3.89567	0	0	0	0	0	0	4.05567	0	0		-4.05567	9.84325e-05		-4.05567	9.84325e-05
FSDG_RS07580	12.1013	12.0168	11.671	8.59294	10.2373	7.99518	9.07678	9.70338	7.76738	11.9297	8.94181	8.84918		-2.9879	0.0119327		-3.08053	0.00624224
FSDG_RS07585	10.4854	10.3919	8.69412	8.02373	8.33219	6.80139	7.44041	7.71746	6.16593	9.85716	7.7191	7.10793		-2.13806	0.0457526		-2.74923	0.0217593
FSDG_RS07590	8.60576	8.50842	8.40404	7.84339	7.54921	5.90727	6.15261	7.00694	5.88988	8.50607	7.09995	6.34981		-1.40612	0.0808245		-2.15626	0.00324221
FSDG_RS07595	6.80979	6.58162	4.23563	5.14868	0	4.66314	2.20973	5.65822	2.07581	5.87568	3.27061	3.31459		-2.60507	0.228917		-2.56109	0.148275
FSDG_RS07600	7.73728	7.78121	7.70712	5.90011	6.14634	4.056	6.30375	5.57525	4.79987	7.74187	5.36749	5.55962		-2.37438	0.0228004		-2.18225	0.00738672
FSDG_RS07605	7.35023	7.42987	7.41936	6.71294	5.75053	3.89062	7.41016	6.30425	4.51934	7.39982	5.45136	6.07792		-1.94846	0.0784168		-1.3219	0.191729
FSDG_RS07610	7.60269	7.32696	5.9298	7.06798	6.04976	5.0914	5.28269	5.9142	5.16837	6.95315	6.06971	5.45509		-0.883436	0.315534		-1.49806	0.0575643
FSDG_RS07615	7.32874	7.31652	6.95218	7.04775	6.56599	5.70826	6.35747	5.94581	5.4616	7.19915	6.44067	5.92163		-0.75848	0.138532		-1.27752	0.0112169
FSDG_RS07620	9.3236	9.12954	9.02917	9.69347	10.2712	8.82827	8.62682	9.19	8.59533	9.16077	9.59766	8.80405		0.436886	0.365186		-0.356724	0.167163
FSDG_RS07625	9.06216	9.23168	8.87962	8.74112	8.69844	7.08951	8.40326	8.71566	7.58288	9.05782	8.17636	8.23393		-0.881463	0.186161		-0.823885	0.0797625
FSDG_RS07630	8.33004	8.43756	6.80212	8.08142	7.80174	7.93029	7.68286	7.24028	6.27909	7.85658	7.93782	7.06741		0.0812408	0.886505		-0.789165	0.304946
FSDG_RS07635	5.68239	5.63778	5.76208	8.30016	6.73014	7.37588	8.69674	7.246	6.1535	5.69408	7.46872	7.36541		1.77464	0.0177983		1.67133	0.0860843
FSDG_RS07640	7.90279	7.73105	7.62901	7.47651	8.4573	7.4493	8.46915	7.83574	4.59133	7.75429	7.79437	6.9654		0.040085	0.912101		-0.788881	0.547999
FSDG_RS07645	8.36427	8.31183	5.35773	6.94369	8.07325	5.91474	5.47214	6.92513	5.11199	7.34461	6.97723	5.83642		-0.367381	0.769763		-1.50819	0.255585
FSDG_RS07650	8.35395	8.59303	7.22115	6.71812	6.80861	6.42293	6.45951	6.85417	3.54029	8.05604	6.64989	5.61799		-1.40615	0.0327691		-2.43805	0.0966303
FSDG_RS07655	4.21465	4.09483	1.34159	3.45596	3.02816	0	0	0	0	3.21702	2.16138	0		-1.05565	0.503186		-3.21702	0.0265755
FSDG_RS07660	5.18835	3.70095	2.70741	5.38749	0	0	0	0	0	3.86557	1.79583	0		-2.06974	0.345062		-3.86557	0.00583791
FSDG_RS07665	5.30288	5.08898	2.86509	0	0	0	0	0	0	4.41898	0	0		-4.41898	0.0047731		-4.41898	0.0047731
FSDG_RS07670	5.25716	5.32651	4.79067	5.15157	6.12765	4.75885	0	5.35969	0	5.12478	5.34602	1.78656		0.221241	0.641761		-3.33822	0.136356
FSDG_RS07675	3.89302	2.90473	0	0	3.46284	0	0	0	0.141694	2.26592	1.15428	0.0472315		-1.11164	0.535621		-2.21869	0.130618
FSDG_RS07680	9.17093	9.21403	9.29769	8.69939	7.9374	6.74454	8.71731	7.88225	6.92826	9.22755	7.79378	7.84261		-1.43377	0.0657048		-1.38494	0.0556472
FSDG_RS07685	9.12878	9.01083	9.06229	8.03562	8.80061	7.27801	8.04699	8.26956	6.57904	9.0673	8.03808	7.63186		-1.02922	0.0798522		-1.43544	0.0540299
FSDG_RS07690	7.32787	7.25737	6.0588	5.50876	6.05211	5.40923	4.46834	5.28975	3.055	6.88135	5.6567	4.27103		-1.22464	0.0554724		-2.61031	0.0277161
FSDG_RS07695	6.38802	5.5452	4.09771	3.80662	5.63336	3.296	0	4.45031	2.89367	5.34364	4.24533	2.44799		-1.09832	0.322979		-2.89565	0.119343
FSDG_RS07700	5.59985	5.56821	3.4706	4.30827	3.93644	0	0	1.38162	0	4.87956	2.74824	0.460539		-2.13132	0.240587		-4.41902	0.00629686
FSDG_RS07705	8.06025	8.00378	7.58511	7.21187	7.27114	5.7299	6.07275	5.90101	3.34689	7.88305	6.73763	5.10688		-1.14542	0.0949817		-2.77617	0.0360393
FSDG_RS07710	9.41884	9.41268	8.5652	8.0138	7.31371	6.28497	7.04109	7.00878	6.32357	9.13224	7.20416	6.79114		-1.92808	0.0287306		-2.34109	0.00311727
FSDG_RS07715	9.61356	9.63481	9.42106	8.60424	8.09346	6.59305	8.42739	7.7507	7.11339	9.55648	7.76358	7.76383		-1.79289	0.0418904		-1.79265	0.00965294
FSDG_RS07720	5.50334	5.617	5.60927	4.45146	2.58366	2.90404	4.62556	3.12895	0	5.57654	3.31306	2.58484		-2.26348	0.0172885		-2.9917	0.0932126
FSDG_RS07725	6.01974	6.15886	5.8476	5.16867	4.13792	0	5.09574	4.7524	4.18771	6.00873	3.1022	4.67862		-2.90654	0.140033		-1.33012	0.00892322
FSDG_RS07730	5.06837	5.16912	4.84765	4.78033	0	5.65395	0	3.97637	0	5.02838	3.47809	1.32546		-1.55028	0.4281		-3.70292	0.0494859
FSDG_RS07735	4.97309	4.76492	4.65933	3.87953	0	0	0	2.28363	2.06198	4.79911	1.29318	1.44854		-3.50594	0.0538571		-3.35058	0.0102482
FSDG_RS07740	4.34865	4.63604	5.00115	4.28809	0	3.67193	0	3.93295	2.47636	4.66195	2.65334	2.13644		-2.00861	0.211498		-2.52551	0.0957278
FSDG_RS07745	4.36349	5.2706	3.34341	0	0	0	0	0	0	4.32583	0	0		-4.32583	0.00147815		-4.32583	0.00147815
FSDG_RS07750	4.67549	5.36406	3.60045	4.26135	4.7667	0	4.481	0	0	4.54667	3.00935	1.49367		-1.53732	0.390101		-3.053	0.125374
FSDG_RS07755	8.92699	8.62669	8.40246	6.84682	6.45056	5.3659	5.96372	6.31359	4.7175	8.65205	6.2211	5.66493		-2.43095	0.00654094		-2.98711	0.00416928
FSDG_RS07760	8.62397	8.70781	8.17043	5.59737	5.48303	4.31727	6.45624	5.36388	2.11643	8.50074	5.13256	4.64552		-3.36818	0.00158842		-3.85522	0.042637
FSDG_RS07765	7.71855	7.79672	7.08766	5.04143	4.84252	3.44872	5.53822	4.62643	3.5217	7.53431	4.44422	4.56212		-3.09009	0.00490207		-2.97219	0.00892078
FSDG_RS07770	10.9736	10.9473	10.6444	10.4245	10.6671	9.29841	10.3312	9.98589	9.04376	10.8551	10.13	9.78695		-0.725099	0.170624		-1.06817	0.0553809
FSDG_RS07775	10.3572	10.1646	9.05345	9.04114	9.19999	8.02046	8.99953	8.4211	7.86563	9.8584	8.75386	8.42875		-1.10454	0.114656		-1.42965	0.0519032
FSDG_RS07780	7.44818	7.41585	6.85439	6.81175	6.35558	4.95457	6.85347	5.41437	4.07562	7.23947	6.04063	5.44782		-1.19884	0.112443		-1.79166	0.0956022
FSDG_RS07785	4.3347	0	4.21237	0	0	0	0	4.45113	0	2.84902	0	1.48371		-2.84902	0.116198		-1.36531	0.543187
FSDG_RS07790	4.16417	0	3.79605	0	0	0	6.04894	4.22629	0	2.6534	0	3.42507		-2.6534	0.116966		0.77167	0.746944
FSDG_RS07795	10.7575	11.7651	13.5076	16.7646	16.6873	17.3399	16.606	16.7274	17.5018	12.0101	16.9306	16.945		4.92052	0.00404325		4.935	0.00439449
FSDG_RS07800	9.08085	10.4241	12.582	15.7698	15.3945	16.0044	16.0747	15.9993	16.1214	10.6957	15.7229	16.0651		5.02725	0.00829918		5.36946	0.0062452
FSDG_RS07805	4.32501	5.01126	3.58612	5.11129	0	0	0	4.05903	2.6796	4.30746	1.70376	2.24621		-2.6037	0.211597		-2.06125	0.177376
FSDG_RS07810	7.02521	7.02278	6.45727	7.04809	6.54675	4.48098	5.0702	5.98217	4.86724	6.83509	6.02527	5.30654		-0.809818	0.372929		-1.52855	0.0174709
FSDG_RS07815	6.30998	6.12004	4.19391	3.40212	3.90816	3.31022	5.13231	4.69287	3.92059	5.54131	3.54017	4.58192		-2.00115	0.0461807		-0.959391	0.277069
FSDG_RS07820	7.54414	7.59601	7.61511	6.11187	5.80815	5.26877	6.61554	5.77478	3.23156	7.58509	5.7296	5.20729		-1.85549	0.00169198		-2.37779	0.0796415
FSDG_RS07825	12.1662	12.3796	12.8222	9.83483	10.1928	9.61237	9.31935	9.92401	8.80512	12.456	9.87999	9.3495		-2.57603	0.000554583		-3.10653	0.00117881
FSDG_RS07830	6.3878	6.47422	5.30872	4.6534	5.13543	2.811	5.31174	4.53442	1.51511	6.05691	4.19994	3.78709		-1.85697	0.0813875		-2.26983	0.135628
FSDG_RS07835	6.35279	5.76435	3.04909	5.44533	5.84746	3.97202	4.55163	3.38134	0	5.05541	5.08827	2.64432		0.0328576	0.978873		-2.41109	0.229587
FSDG_RS07840	10.1056	10.3304	10.267	8.45958	8.84577	7.76113	8.9304	8.98285	7.23457	10.2343	8.35549	8.38261		-1.87882	0.00441702		-1.85171	0.0328055
FSDG_RS07845	9.21889	8.89753	5.73106	8.5755	8.60762	7.32355	4.69257	7.81352	6.91311	7.94916	8.16889	6.47307		0.219729	0.862549		-1.47609	0.365858
FSDG_RS07850	6.27929	6.35576	5.16732	4.88077	5.07016	0	4.49552	5.52183	3.08008	5.93413	3.31698	4.36581		-2.61715	0.199209		-1.56832	0.123317
FSDG_RS07855	7.85449	8.09721	8.62625	7.75827	6.71467	6.16061	7.32277	6.93719	5.15676	8.19265	6.87785	6.47224		-1.3148	0.0650537		-1.72041	0.0711663
FSDG_RS07860	7.50518	7.13941	6.73947	4.78969	4.0311	0	6.70012	3.02228	2.85246	7.12802	2.94027	4.19162		-4.18775	0.0494734		-2.9364	0.0825841
FSDG_RS07865	7.12477	6.86619	5.27504	6.06109	5.17058	0	5.96885	6.80111	5.06148	6.422	3.74389	5.94381		-2.67811	0.246802		-0.478189	0.566306
FSDG_RS07870	8.25374	8.26713	7.44174	5.95147	6.34127	4.36199	7.23048	6.11369	5.31384	7.98754	5.55158	6.21934		-2.43596	0.0214198		-1.7682	0.0461327
FSDG_RS07875	5.81804	5.25115	2.26382	3.00173	3.0148	4.18499	4.21711	4.24297	3.75893	4.44433	3.40051	4.073		-1.04383	0.422792		-0.371329	0.755547
FSDG_RS07880	4.07211	1.90099	0	6.22039	6.4197	3.19714	0	1.89212	2.08383	1.99104	5.27908	1.32532		3.28804	0.104618		-0.665721	0.648079
FSDG_RS07885	4.19358	3.64166	0	5.31663	5.95007	5.35	0	0	0	2.61175	5.5389	0		2.92715	0.0928298		-2.61175	0.118086
FSDG_RS07890	1.88319	2.73186	0	4.39611	5.155	0	0	2.93011	2.5732	1.53835	3.18371	1.83444		1.64536	0.411967		0.29609	0.821064
FSDG_RS07895	5.0701	5.02703	3.89549	8.01893	7.95207	6.90499	7.35435	7.95278	6.57324	4.66421	7.62533	7.29346		2.96112	0.00493992		2.62925	0.00902299
FSDG_RS07900	4.09376	4.76073	4.33581	8.40425	8.66443	7.72113	7.05171	8.6835	6.55419	4.39677	8.26327	7.4298		3.8665	0.000349777		3.03303	0.0107112
FSDG_RS07905	3.06767	2.19654	1.59922	5.74892	6.78307	0	0	5.13351	3.80707	2.28781	4.17733	2.98019		1.88952	0.429611		0.69238	0.68688
FSDG_RS07910	10.8057	10.6378	10.6225	10.0015	10.4351	9.16645	9.18179	9.72878	8.81694	10.6886	9.86768	9.24251		-0.820957	0.0949271		-1.44613	0.00597097
FSDG_RS07915	11.1247	11.0766	11.3064	9.70684	9.39205	8.44667	8.96432	9.34326	7.79013	11.1692	9.18185	8.69924		-1.98739	0.00669282		-2.47	0.00640618
FSDG_RS07920	10.1244	10.2233	10.8331	8.58961	8.34451	8.15358	8.68888	8.77017	7.95336	10.3936	8.36257	8.4708		-2.03101	0.00134633		-1.92277	0.00489248
FSDG_RS07925	10.4982	10.5604	11.3237	9.06607	8.29885	7.43841	8.66209	8.24336	7.54662	10.7941	8.26778	8.15069		-2.52635	0.00945047		-2.64343	0.00325193
FSDG_RS07930	10.6964	10.7798	11.2095	8.16099	8.04338	7.66697	7.99772	8.00106	7.0632	10.8952	7.95712	7.68733		-2.93812	0.000174994		-3.20791	0.000788725
FSDG_RS07935	11.2929	11.328	11.7182	9.69279	9.82143	8.54448	9.65451	9.81832	8.33072	11.4464	9.3529	9.26785		-2.09347	0.00810644		-2.17852	0.011303
FSDG_RS07940	10.7405	10.8209	11.2362	8.7	8.78761	8.01997	8.65782	8.90047	7.15186	10.9326	8.50253	8.23672		-2.43002	0.00106833		-2.69584	0.00900119
FSDG_RS07945	11.0357	11.0553	10.864	8.11787	8.27887	6.64581	7.40122	8.35612	5.89839	10.985	7.68085	7.21858		-3.30414	0.00321437		-3.76641	0.00631299
FSDG_RS07950	11.2525	11.3565	11.5868	10.1774	9.79139	9.60525	10.3213	10.121	8.77991	11.3986	9.85803	9.74074		-1.54058	0.00139712		-1.65787	0.028385
FSDG_RS07955	11.4724	11.5262	13.0139	10.4782	9.59208	8.13587	10.568	9.59751	8.38267	12.0042	9.40204	9.51606		-2.60212	0.0375219		-2.4881	0.0371174
FSDG_RS07960	10.8399	10.9216	10.9684	9.90926	10.01	9.66528	9.39098	9.68245	8.93498	10.9099	9.86152	9.33614		-1.04843	0.000653526		-1.57381	0.00204582
FSDG_RS07965	6.90331	6.41232	2.84004	5.53819	6.0977	2.65373	0	3.96512	1.92509	5.38522	4.7632	1.9634		-0.622022	0.727943		-3.42182	0.117153
FSDG_RS07970	3.82729	3.92277	2.42879	3.93072	4.42311	5.35176	4.41216	3.82986	0	3.39295	4.56853	2.74734		1.17558	0.139062		-0.645609	0.682356
FSDG_RS07975	0	0	0	0	0	0	0	0	0	0	0	0		0	n/a		0	n/a
FSDG_RS07980	4.80332	4.48541	3.06013	4.38768	2.56045	2.8799	5.09978	3.98475	0	4.11629	3.27601	3.02818		-0.84028	0.340702		-1.08811	0.542862
FSDG_RS07985	5.61642	5.47187	4.35107	0	5.28285	3.79453	6.42792	2.42186	0	5.14645	3.0258	2.94992		-2.12066	0.26134		-2.19653	0.315641
FSDG_RS07990	6.91222	6.7417	4.27037	5.19679	5.84676	4.53607	5.12615	3.64563	4.61285	5.97476	5.1932	4.46154		-0.78156	0.449663		-1.51322	0.189217
FSDG_RS07995	6.34662	6.52531	6.32993	5.69319	5.43476	5.3971	5.99813	5.07869	5.02405	6.40062	5.50835	5.36696		-0.892272	0.00135041		-1.03366	0.0326187
FSDG_RS08000	6.14136	6.21886	5.79296	5.65695	5.45095	3.65787	5.76977	5.29404	3.89885	6.05106	4.92192	4.98755		-1.12914	0.156474		-1.06351	0.138821
FSDG_RS08005	7.05611	6.91881	5.70922	5.09548	5.71245	2.88813	4.92148	3.82354	2.95771	6.56138	4.56535	3.90091		-1.99603	0.105646		-2.66047	0.0201179
FSDG_RS08010	7.4662	7.11387	6.40417	6.39289	4.80253	0	4.43645	1.84137	3.02565	6.99475	3.73181	3.10116		-3.26294	0.16903		-3.89359	0.00869836
FSDG_RS08015	4.96067	5.32925	6.17985	4.70343	2.971	3.00394	5.64837	3.40058	3.77492	5.48993	3.55946	4.27462		-1.93047	0.0462158		-1.2153	0.195792
FSDG_RS08020	2.24056	1.65549	0.410124	0	2.81777	0	0	0	0	1.43539	0.939255	0		-0.496135	0.670736		-1.43539	0.0564248
FSDG_RS08025	1.73305	1.56027	0	4.19722	0	0	0	2.90082	0	1.09778	1.39907	0.96694		0.301298	0.850967		-0.130836	0.912088
FSDG_RS08030	8.15471	7.88943	7.14992	4.889	3.7559	4.10792	4.69045	4.35089	2.39223	7.73135	4.25094	3.81119		-3.48041	0.00150492		-3.92016	0.00724718
FSDG_RS08035	9.4303	9.32006	6.74327	3.84854	5.53765	0	0	5.32806	5.67427	8.49788	3.12873	3.66745		-5.36915	0.0446399		-4.83043	0.0765612
FSDG_RS08040	9.3384	9.05135	6.75005	5.49922	5.59128	4.32462	4.91125	5.26499	2.81504	8.37994	5.13837	4.33043		-3.24156	0.0239566		-4.04951	0.0224762
FSDG_RS08045	8.90769	8.82212	6.4139	3.6605	6.59074	4.11418	4.69683	5.20059	4.96686	8.0479	4.78847	4.95476		-3.25943	0.0561724		-3.09314	0.0203744
FSDG_RS08050	8.37215	8.07095	6.08867	3.59052	5.11654	0	4.70967	6.29568	5.61753	7.51059	2.90235	5.54096		-4.60824	0.0515024		-1.96963	0.0816158
FSDG_RS08055	10.858	10.8856	11.1429	7.0962	6.24484	5.10455	5.19228	6.3508	4.06133	10.9622	6.14853	5.20147		-4.81366	0.00118185		-5.76072	0.000989049
FSDG_RS08060	12.2759	12.2417	12.7032	8.91549	8.75122	7.99852	7.80822	8.61882	7.89105	12.4069	8.55508	8.10603		-3.85185	0.000269624		-4.3009	0.000132626
FSDG_RS08065	10.8008	10.8813	10.8357	7.56109	4.976	5.81428	6.08848	6.56502	4.1106	10.8393	6.11712	5.58803		-4.72213	0.00344479		-5.25122	0.00220974
FSDG_RS08070	7.44424	7.09479	5.44908	6.17907	0	4.48409	6.10981	5.18884	3.67481	6.6627	3.55439	4.99115		-3.10831	0.184949		-1.67155	0.149757
FSDG_RS08075	8.79571	8.7599	8.30617	6.11521	5.52302	5.48678	6.50477	5.34651	3.6527	8.62059	5.70834	5.168		-2.91225	0.000348502		-3.45259	0.0149065
FSDG_RS08080	8.70526	8.71808	8.79701	7.57213	6.53052	7.32404	8.48283	7.36556	6.30452	8.74012	7.14223	7.3843		-1.59789	0.00715214		-1.35581	0.0975828
FSDG_RS08085	9.08017	9.17242	8.39452	8.99207	8.15413	7.25072	8.53215	8.44463	7.65928	8.88237	8.13231	8.21202		-0.750062	0.251112		-0.670349	0.144615
FSDG_RS08090	9.82045	9.92634	10.2372	9.53776	8.68854	8.2786	9.55477	8.48437	7.42348	9.99466	8.83497	8.48754		-1.15969	0.0414059		-1.50712	0.0743151
FSDG_RS08095	9.04131	8.93492	8.62914	8.23724	7.67436	6.43471	7.73097	6.88902	5.85287	8.86846	7.44877	6.82429		-1.41969	0.060211		-2.04417	0.0213915
FSDG_RS08100	7.75614	7.7819	7.61026	6.71822	6.48074	5.31652	6.68331	6.16446	3.29287	7.7161	6.17183	5.38021		-1.54427	0.0240421		-2.33589	0.0913609
FSDG_RS08105	7.99095	7.79655	6.29144	7.14198	8.06426	5.69272	6.85163	7.98715	6.13387	7.35965	6.96632	6.99088		-0.39333	0.676181		-0.368766	0.653412
FSDG_RS08110	8.19827	8.12251	6.36236	6.7686	6.57045	3.96643	5.51469	6.0659	5.57162	7.56105	5.76849	5.7174		-1.79255	0.173509		-1.84364	0.041929
FSDG_RS08115	7.50669	7.21336	6.97556	8.08148	8.05096	7.01468	6.94204	7.51159	6.20275	7.23187	7.71571	6.88546		0.483839	0.274883		-0.346404	0.444554
FSDG_RS08120	5.46226	5.00504	0	3.9008	4.61128	0	0	1.78429	0	3.4891	2.83736	0.594765		-0.651738	0.787543		-2.89433	0.192338
FSDG_RS08125	3.83129	4.71465	2.17009	3.94943	0	3.53625	0	0	3.1357	3.57201	2.49523	1.04523		-1.07678	0.501309		-2.52678	0.120479
FSDG_RS08130	4.58063	4.93383	2.57594	0	0	1.85244	0	3.22797	3.48103	4.03014	0.617479	2.23633		-3.41266	0.0236438		-1.7938	0.2516
FSDG_RS08135	4.153	4.30004	0.887993	1.66739	3.23925	0	0	2.42379	0	3.11368	1.63555	0.807931		-1.47813	0.366911		-2.30575	0.169073
FSDG_RS08140	4.95728	5.15196	3.36164	4.83768	0	0	0	0	0	4.49029	1.61256	0		-2.87773	0.167566		-4.49029	0.00137695
FSDG_RS08145	5.86732	4.55173	0	0	3.69609	4.22533	0	0	4.14941	3.47302	2.64047	1.38314		-0.832541	0.726623		-2.08988	0.405984
FSDG_RS08150	5.48552	5.15261	3.46781	4.13067	0	3.85596	3.68216	1.92763	0	4.70198	2.66221	1.86993		-2.03977	0.238211		-2.83205	0.0832539
FSDG_RS08155	4.40422	4.14676	1.42879	0	0	5.25826	0	0	0	3.32659	1.75275	0		-1.57384	0.474203		-3.32659	0.0250087
FSDG_RS08160	9.72878	9.4659	5.14734	7.83774	8.721	5.42342	0	7.05538	5.56324	8.11401	7.32739	4.20621		-0.786619	0.681801		-3.9078	0.208747
FSDG_RS08165	9.1976	9.35701	9.04336	7.67529	7.30472	5.96356	7.38089	6.59109	6.19323	9.19932	6.98119	6.72174		-2.21813	0.0136639		-2.47759	0.00234981
FSDG_RS08170	7.01456	7.05534	6.4233	4.46413	4.31491	3.81496	4.00023	4.43979	3.27035	6.83107	4.198	3.90345		-2.63307	0.000745291		-2.92761	0.00181096
FSDG_RS08175	5.44966	5.55841	3.92022	3.82927	4.3127	0	0	2.55567	2.90229	4.9761	2.71399	1.81932		-2.26211	0.196974		-3.15678	0.0404733
FSDG_RS08180	4.76121	3.92276	4.15845	5.7006	4.27072	5.99857	5.22167	5.08469	4.37738	4.28081	5.3233	4.89458		1.04249	0.151355		0.613775	0.164871
FSDG_RS08185	6.66136	6.87812	5.97553	7.50768	8.398	6.28896	6.70526	7.72749	6.44494	6.50501	7.39821	6.95923		0.893208	0.252797		0.454223	0.394588
FSDG_RS08190	6.28538	6.65784	5.73997	6.14977	7.01275	6.18501	4.44912	6.85243	5.27043	6.22773	6.44918	5.52399		0.221447	0.598713		-0.70374	0.40345
FSDG_RS08195	6.55625	6.70612	5.70997	7.34732	8.16663	6.66034	7.1295	8.06627	7.20417	6.32411	7.39143	7.46665		1.06732	0.116552		1.14254	0.0572499
FSDG_RS08200	6.03031	6.08066	2.15014	3.21392	6.16394	3.12342	5.18449	4.98741	3.72158	4.7537	4.16709	4.63116		-0.58661	0.73878		-0.122543	0.933519
FSDG_RS08205	7.99602	8.11894	6.43157	7.66128	8.5472	6.4661	7.74737	7.55098	6.02959	7.51551	7.55819	7.10931		0.0426776	0.96058		-0.406198	0.624813
FSDG_RS08210	9.57225	9.40049	8.94331	7.89611	8.95333	7.36776	7.95655	8.37982	7.05493	9.30535	8.0724	7.7971		-1.23295	0.0701685		-1.50825	0.0253564
FSDG_RS08215	9.2998	9.30935	10.1487	9.4949	9.2035	8.44576	9.78981	9.53548	7.93549	9.58596	9.04805	9.08693		-0.537914	0.270139		-0.499036	0.482295
FSDG_RS08220	10.8777	10.9213	10.039	11.1993	11.6444	9.91295	10.4231	10.8667	9.01689	10.6127	10.9189	10.1022		0.306211	0.63295		-0.510456	0.461363
FSDG_RS08225	6.96082	6.91917	7.3189	8.52609	7.22828	8.08527	9.146	7.80668	6.8643	7.0663	7.94654	7.939		0.880247	0.0934875		0.872698	0.265092
FSDG_RS08230	7.40116	7.76516	7.07102	7.60206	8.13359	7.27576	7.70086	7.88335	5.79806	7.41245	7.67047	7.12743		0.258022	0.465826		-0.28502	0.703244
FSDG_RS08235	6.7464	6.87518	6.38233	7.96903	7.82516	7.00676	7.92498	7.90539	6.2544	6.66797	7.60032	7.36159		0.932349	0.0492548		0.693617	0.292689
FSDG_RS08240	1.1139	3.68106	0	0	4.13899	0	0	0	0	1.59832	1.37966	0		-0.218657	0.907027		-1.59832	0.216399
FSDG_RS08245	2.83009	2.45394	0	0	0	0	0	0	3.59273	1.76134	0	1.19758		-1.76134	0.118128		-0.563767	0.724468
FSDG_RS08250	1.93233	1.47166	0	0	0	0	0	1.77522	0	1.13466	0	0.59174		-1.13466	0.12335		-0.542921	0.548956
FSDG_RS08255	1.44154	2.1527	1.62485	2.34031	0	0	3.40557	0	2.11643	1.7397	0.780102	1.84067		-0.959594	0.301052		0.100971	0.92557
FSDG_RS08260	2.17204	1.59636	0.46289	0	0	0	0	0	0	1.41043	0	0		-1.41043	0.048355		-1.41043	0.048355
FSDG_RS08265	8.26871	8.45341	7.65509	7.76326	8.20662	6.50584	8.47915	7.98852	5.7434	8.12574	7.49191	7.40369		-0.633826	0.323703		-0.722045	0.45612
FSDG_RS08270	5.35282	3.90925	2.19295	6.65839	2.01082	1.4443	0	3.75858	0	3.81834	3.37117	1.25286		-0.447174	0.824355		-2.56548	0.173327
FSDG_RS08275	8.18588	7.98273	7.80629	7.91994	7.9579	6.4709	7.5054	7.62153	5.96408	7.99163	7.44958	7.03033		-0.542053	0.340655		-0.9613	0.152716
FSDG_RS08280	5.51038	5.72615	5.37696	5.6724	6.05497	4.539	5.19369	4.01923	3.79362	5.53783	5.42212	4.33551		-0.115705	0.816285		-1.20232	0.0542528
FSDG_RS08285	6.5665	6.44487	5.77972	8.2682	7.96528	7.33706	7.53765	7.36827	6.38096	6.2637	7.85685	7.09563		1.59315	0.0122887		0.831926	0.128861
FSDG_RS08290	6.42028	6.20268	5.94462	6.87972	5.57782	5.07537	6.20221	6.22747	3.80743	6.18919	5.8443	5.41237		-0.34489	0.567945		-0.776824	0.394061
FSDG_RS08295	5.47821	5.93537	3.62538	0	0	5.45823	5.00101	4.74446	3.25505	5.01299	1.81941	4.3335		-3.19358	0.177112		-0.679482	0.488486
FSDG_RS08300	6.56087	6.48664	3.87843	6.65437	6.88455	5.67192	4.97604	5.93422	4.4603	5.64198	6.40361	5.12352		0.761633	0.470765		-0.518461	0.62548
FSDG_RS08305	7.45028	7.43787	6.37291	7.2323	6.92802	5.22917	5.83323	6.52702	5.10442	7.08702	6.46316	5.82156		-0.623857	0.434093		-1.26546	0.0806719
FSDG_RS08310	7.56612	7.60851	6.36877	7.28409	6.52249	3.1132	6.87412	6.62644	4.48884	7.18113	5.63993	5.99647		-1.54121	0.315801		-1.18467	0.240109
FSDG_RS08315	8.03456	7.9183	7.91026	8.43468	7.9419	7.37531	8.5936	7.81944	5.88856	7.95437	7.9173	7.43387		-0.0370779	0.910183		-0.520507	0.553278
FSDG_RS08320	8.53217	8.32039	8.03943	10.3254	9.57313	9.94755	9.32456	9.46882	9.05169	8.29733	9.9487	9.28169		1.65136	0.00314223		0.984355	0.00635171
FSDG_RS08325	7.47617	7.57501	7.32035	7.47464	7.04081	7.20963	7.40565	7.10713	5.80857	7.45718	7.24169	6.77378		-0.215483	0.21505		-0.683394	0.240174
FSDG_RS08330	7.76782	7.49937	7.64076	6.71695	7.25271	0	6.44107	6.92188	3.98677	7.63599	4.65655	5.78324		-2.97944	0.270963		-1.85274	0.112075
FSDG_RS08335	8.76935	8.64621	7.58568	8.704	8.63128	7.31922	8.07766	8.41404	6.46904	8.33375	8.21816	7.65358		-0.115584	0.853305		-0.680171	0.391158
FSDG_RS08340	8.86126	8.71072	6.40329	7.2069	6.6548	4.39268	4.98048	6.4808	5.86701	7.99176	6.08479	5.7761		-1.90696	0.179085		-2.21566	0.0709554
FSDG_RS08345	6.24723	5.88429	5.26113	2.34238	5.39262	0	4.4156	1.86813	3.0065	5.79755	2.57833	3.09674		-3.21922	0.112489		-2.70081	0.0269225
FSDG_RS08350	5.76248	5.7443	4.61398	4.37005	3.53503	0	4.10303	2.01906	2.04729	5.37359	2.63503	2.72313		-2.73856	0.120573		-2.65046	0.0281722
FSDG_RS08355	5.475	5.35041	3.81802	2.0155	3.84897	2.73803	3.60644	0	2.53889	4.88114	2.8675	2.04844		-2.01364	0.0557238		-2.8327	0.0767704
FSDG_RS08360	7.7898	7.67476	7.03913	3.49443	0	0	0	0	0	7.50123	1.16481	0		-6.33642	0.00594991		-7.50123	5.58988e-06
FSDG_RS08365	9.77899	9.77903	11.0146	7.95992	6.67777	5.7456	4.40018	6.24971	6.5149	10.1909	6.79443	5.7216		-3.39644	0.0112165		-4.46928	0.00464356
pduC	10.2712	10.2937	10.9866	7.71587	3.97646	4.72903	4.56779	5.30723	4.67048	10.5172	5.47378	4.8485		-5.04339	0.0123872		-5.66867	6.70417e-05
pduD	10.3865	10.4421	11.2574	8.90419	5.60298	4.059	1.71127	5.46932	6.27573	10.6953	6.18872	4.48544		-4.50661	0.0364263		-6.20989	0.0123561
pduE	9.68647	9.85769	10.2213	8.27416	5.06541	0	0	4.3658	1.43643	9.92181	4.44652	1.93408		-5.47528	0.0858739		-7.98773	0.00350041
FSDG_RS08385	10.9531	10.9199	10.9422	9.6426	7.11143	7.39641	7.05634	6.96281	7.00164	10.9384	8.05015	7.00693		-2.88824	0.0225979		-3.93146	1.73675e-08
FSDG_RS08390	10.4939	10.3536	9.76872	7.5224	6.36974	4.05191	2.49178	5.3644	6.13638	10.2054	5.98135	4.66418		-4.22406	0.0155451		-5.54123	0.00804363
FSDG_RS08395	9.44283	9.65974	10.436	6.29855	4.31745	4.84115	5.26962	3.4122	4.75459	9.84619	5.15238	4.4788		-4.69381	0.00212444		-5.36739	0.00104387
FSDG_RS08400	10.006	10.0453	11.4817	9.68241	5.74117	5.28816	0	6.93341	6.43177	10.511	6.90391	4.45506		-3.60712	0.0710943		-6.05597	0.0569226
FSDG_RS08405	9.6338	9.63436	9.96421	7.60215	2.10219	3.4936	4.76233	4.42202	4.73758	9.74413	4.39931	4.64064		-5.34481	0.0319724		-5.10349	5.10952e-06
FSDG_RS08410	9.81331	9.75698	7.71606	6.36124	6.39563	4.54911	5.15334	3.40319	4.62593	9.09545	5.76866	4.39415		-3.32679	0.0224975		-4.7013	0.00551324
FSDG_RS08415	9.87579	9.72401	10.1382	7.68196	6.40568	4.3696	4.68086	4.05903	4.33885	9.91266	6.15241	4.35958		-3.76025	0.0180216		-5.55308	1.3778e-05
FSDG_RS08420	8.66869	8.57132	7.88711	6.56848	4.8756	5.10111	0	3.3193	0.237319	8.37571	5.51506	1.18554		-2.86064	0.00809822		-7.19017	0.00280192
FSDG_RS08425	9.18538	9.32573	8.95534	7.6172	5.07524	5.721	4.59829	4.60651	4.32751	9.15548	6.13781	4.51077		-3.01767	0.0172928		-4.64472	5.15445e-06
FSDG_RS08430	9.35121	9.57263	10.3501	7.92996	6.78684	6.20085	8.39977	6.37014	6.01235	9.758	6.97255	6.92742		-2.78545	0.00922949		-2.83058	0.0243133
glpK	8.7819	8.92367	9.40753	8.29742	6.0996	6.84209	7.98805	7.45961	6.52247	9.0377	7.07971	7.32338		-1.95799	0.0436486		-1.71432	0.0215977
FSDG_RS08440	8.64595	8.67736	7.74349	6.71514	7.50837	5.77646	7.00055	6.84536	5.89572	8.3556	6.66666	6.58055		-1.68894	0.0450868		-1.77506	0.018364
FSDG_RS08445	8.07668	7.88637	6.83125	7.62743	4.49148	4.94206	4.24731	5.96524	5.52187	7.5981	5.68699	5.24481		-1.91111	0.143651		-2.35329	0.0217275
FSDG_RS08450	8.61824	8.57872	8.27201	7.64693	6.42701	5.07838	6.47211	6.66884	5.98453	8.48966	6.3841	6.37516		-2.10555	0.0484107		-2.1145	0.000790205
FSDG_RS08455	6.79719	6.86552	6.62433	6.47224	5.74376	5.97606	6.18324	5.13347	5.76336	6.76235	6.06402	5.69335		-0.698328	0.0368266		-1.06899	0.0269997
pdxA	5.37947	5.62941	5.47975	5.99462	6.05562	6.59546	7.45877	5.99978	6.41363	5.49621	6.21523	6.62406		0.719022	0.024452		1.12785	0.0624773
FSDG_RS08465	5.27381	4.9579	4.12657	3.00842	5.98458	4.86475	5.34218	4.45855	0	4.78609	4.61925	3.26691		-0.166847	0.866747		-1.51918	0.419083
FSDG_RS08470	4.15293	3.78599	2.9728	4.13344	3.53598	5.11892	0	5.20504	0	3.63724	4.26278	1.73501		0.62554	0.340342		-1.90223	0.342942
FSDG_RS08475	6.66172	6.38908	4.19038	0	4.40095	3.81416	0	4.35113	4.44087	5.74706	2.73837	2.93067		-3.00869	0.130684		-2.8164	0.165262
FSDG_RS08480	6.07405	5.89646	3.33103	0	4.46859	0	0	3.57668	3.95499	5.10051	1.48953	2.51056		-3.61098	0.105618		-2.58996	0.168003
FSDG_RS08485	5.72189	5.74974	4.71596	0	5.37326	0	0	3.69508	3.24391	5.39586	1.79109	2.313		-3.60478	0.119169		-3.08287	0.0638022
FSDG_RS08490	6.19247	6.27982	4.40609	3.909	5.63824	0	0	3.29952	2.78762	5.62613	3.18241	2.02905		-2.44372	0.240828		-3.59708	0.039375
FSDG_RS08495	5.5441	5.59178	3.83526	0	3.79007	0	0	3.33503	2.43397	4.99038	1.26336	1.923		-3.72702	0.0550636		-3.06738	0.0561641
FSDG_RS08500	6.67954	6.41591	6.61239	0	5.49138	4.5756	5.16627	5.84483	4.25643	6.56928	3.35566	5.08918		-3.21362	0.131758		-1.4801	0.0338555
FSDG_RS08505	8.07486	7.98708	5.44339	5.30587	5.92114	4.35695	5.34742	5.0022	3.87965	7.16845	5.19465	4.74309		-1.97379	0.11306		-2.42536	0.0667412
FSDG_RS08510	7.92352	7.67456	7.19872	5.95765	6.53233	4.66791	0	5.42668	4.74498	7.59893	5.7193	3.39055		-1.87964	0.0334922		-4.20838	0.0706777
FSDG_RS08515	11.5429	11.2378	10.3444	10.5674	11.2321	10.225	10.412	10.6216	8.95166	11.0417	10.6748	9.99509		-0.366871	0.474754		-1.04661	0.175472
FSDG_RS08520	7.99062	7.66208	6.92203	6.61587	7.2421	0	6.32177	6.72004	3.48255	7.52491	4.61932	5.50812		-2.90558	0.28186		-2.01679	0.131768
FSDG_RS08525	8.59017	8.50321	7.85277	6.10416	6.82841	5.29422	6.37167	6.80046	3.18344	8.31538	6.0756	5.45185		-2.23979	0.0110299		-2.86353	0.0697527
FSDG_RS08530	8.49546	8.31941	7.30763	6.98735	7.94409	6.2067	5.50888	7.41061	4.34022	8.04083	7.04605	5.75324		-0.994787	0.186119		-2.2876	0.0774433
FSDG_RS08535	11.4854	11.4006	11.9085	9.98909	9.67404	9.91109	9.01975	9.55427	8.56183	11.5982	9.85807	9.04528		-1.74009	0.000688957		-2.55288	0.00145218
FSDG_RS08540	11.4136	11.4387	11.9194	10.0438	9.7393	9.07643	9.38114	9.44812	8.67101	11.5906	9.61985	9.16676		-1.97073	0.00393266		-2.42382	0.00124564
FSDG_RS08545	10.7766	10.7137	10.6714	9.44586	8.72891	7.7075	9.31378	8.71536	7.34603	10.7205	8.62742	8.45839		-2.09312	0.0143496		-2.26215	0.0178575
FSDG_RS08550	14.5367	14.4532	14.5457	13.5173	13.9005	12.8609	13.3714	13.6559	12.3156	14.5119	13.4262	13.1143		-1.08564	0.023592		-1.39758	0.0268064
FSDG_RS08555	9.05517	8.97785	9.54635	7.33503	7.54005	7.18619	7.39348	6.93762	6.81345	9.19312	7.35376	7.04818		-1.83937	0.00086112		-2.14494	0.00102246
FSDG_RS08560	6.59793	6.66676	6.75538	6.21093	5.07799	3.42001	0	4.85964	3.30861	6.67336	4.90298	2.72275		-1.77038	0.0946271		-3.95061	0.0510972
FSDG_RS08565	7.3891	7.15074	7.66133	4.49765	3.50205	5.00528	0	4.19215	2.18419	7.40039	4.33499	2.12545		-3.06539	0.00275335		-5.27494	0.0123929
FSDG_RS08570	7.36589	7.56063	7.87929	5.36699	5.2386	2.96765	5.01243	3.88909	4.61118	7.60194	4.52441	4.50423		-3.07752	0.0178653		-3.0977	0.00101446
FSDG_RS08575	7.00987	6.92125	5.0186	2.08117	5.23493	3.04544	3.59549	3.80769	4.79943	6.31657	3.45385	4.06754		-2.86273	0.0654848		-2.24903	0.0396785
FSDG_RS08580	7.11158	6.64885	6.10407	6.1566	4.36093	4.45223	0	4.57763	4.13445	6.6215	4.98992	2.90403		-1.63158	0.0667311		-3.71747	0.0667002
FSDG_RS08585	8.25845	8.22399	8.51256	6.25418	6.94718	6.07674	5.69506	5.91017	6.40046	8.33167	6.42603	6.0019		-1.90563	0.00245872		-2.32977	0.000514276
FSDG_RS08590	7.56459	7.45854	8.22433	6.47346	6.98991	6.13407	7.09613	6.21645	6.68865	7.74915	6.53248	6.66708		-1.21667	0.0243928		-1.08208	0.0362874
FSDG_RS08595	6.94235	7.05975	6.85615	6.40637	6.76726	4.8542	1.95773	5.91739	5.40794	6.95275	6.00928	4.42769		-0.943474	0.184937		-2.52506	0.112469
FSDG_RS08600	5.39313	5.64211	6.94427	5.90482	0	5.82932	5.2041	5.06226	3.95499	5.99317	3.91138	4.74045		-2.0818	0.359707		-1.25272	0.11439
FSDG_RS08605	5.71411	5.16594	4.3055	4.95601	5.46323	0	0	3.60256	3.06361	5.06185	3.47308	2.22206		-1.58877	0.424977		-2.8398	0.0761924
FSDG_RS08610	5.00447	5.22559	1.77214	0	3.53516	0	4.54591	3.66152	0	4.00073	1.17839	2.73581		-2.82235	0.157039		-1.26492	0.517405
FSDG_RS08615	5.41601	5.16509	4.44532	4.72189	4.65729	3.15158	5.93675	4.70649	4.12984	5.0088	4.17692	4.92436		-0.831883	0.231193		-0.0844402	0.896102
FSDG_RS08620	3.7247	2.58739	0	0	0	0	0	0	0	2.10403	0	0		-2.10403	0.128867		-2.10403	0.128867
FSDG_RS08625	0	0	0	0	0	0	0	0	0	0	0	0		0	n/a		0	n/a
FSDG_RS08630	5.25767	4.67888	4.12266	0	2.72565	0	0	0	0	4.6864	0.908551	0		-3.77785	0.0173719		-4.6864	0.000138846
FSDG_RS08635	4.87668	4.57705	5.14515	0	0	0	0	4.62643	0	4.8663	0	1.54214		-4.8663	7.69613e-06		-3.32415	0.0987052
FSDG_RS08640	2.64725	0.952259	1.37212	4.43642	0	0	0	0	0	1.65721	1.47881	0		-0.1784	0.91469		-1.65721	0.031325
FSDG_RS08645	4.23445	4.64513	3.59689	0	0	0	3.8776	0	0	4.15882	0	1.29253		-4.15882	0.000167419		-2.86629	0.0970719
FSDG_RS08650	0	0	2.69229	0	0	0	0	0	0	0.897431	0	0		-0.897431	0.373901		-0.897431	0.373901
FSDG_RS08655	2.93746	3.11904	0	0	0	0	0	0	0	2.01883	0	0		-2.01883	0.116474		-2.01883	0.116474
FSDG_RS08660	0.929791	1.12466	2.1859	0	0	0	0	0	0	1.41345	0	0		-1.41345	0.0223285		-1.41345	0.0223285
FSDG_RS08665	3.60066	3.69069	2.04771	0	0	0	0	0	0	3.11302	0	0		-3.11302	0.00429282		-3.11302	0.00429282
FSDG_RS08670	8.62853	8.3884	7.85806	6.84758	7.74862	7.08641	6.35621	7.45959	5.02468	8.29166	7.22753	6.28016		-1.06413	0.039297		-2.0115	0.0530449
FSDG_RS08675	8.90442	8.92553	9.8019	8.88671	8.24696	8.66647	9.42892	8.44289	7.41578	9.21062	8.60005	8.4292		-0.610569	0.156216		-0.78142	0.296929
FSDG_RS08680	8.47694	8.90172	9.15936	7.41655	6.64626	4.4893	7.2589	5.69629	5.13048	8.84601	6.18404	6.02856		-2.66197	0.0414259		-2.81745	0.0134241
FSDG_RS08685	2.44591	3.49222	0	5.85089	0	0	0	0	4.29447	1.97938	1.9503	1.43149		-0.0290825	0.990121		-0.54789	0.771908
FSDG_RS08690	7.52783	7.69382	5.38858	4.93733	4.82124	0	6.77106	5.99278	0	6.87008	3.25286	4.25462		-3.61722	0.113122		-2.61546	0.312353
FSDG_RS08695	8.75289	8.54545	7.48207	9.51069	10.5645	8.78492	9.67278	10.422	8.46439	8.26014	9.62004	9.51972		1.3599	0.10438		1.25958	0.143246
FSDG_RS08700	7.61912	7.84389	6.08552	6.95255	7.57405	6.77869	6.53849	6.92331	6.03422	7.18285	7.10176	6.49867		-0.081083	0.899517		-0.684171	0.324476
FSDG_RS08705	5.17858	5.36591	2.80614	1.79834	4.81112	4.2054	4.47074	5.15337	3.55852	4.45021	3.60495	4.39421		-0.845253	0.531306		-0.055996	0.955568
FSDG_RS08710	6.19485	6.0802	7.77286	10.8173	11.9124	9.37961	12.3375	11.4717	9.48089	6.68264	10.7031	11.0967		4.02045	0.0117188		4.41405	0.0118312
FSDG_RS08715	4.75032	5.65446	5.55485	9.48177	8.52017	7.2147	8.91429	8.29059	6.45365	5.31988	8.40555	7.88618		3.08567	0.0125857		2.5663	0.0316742
FSDG_RS08720	5.79073	6.08315	0	6.39375	6.85337	6.98906	5.25333	4.22392	3.82423	3.95796	6.74539	4.43383		2.78744	0.233697		0.475869	0.825835
FSDG_RS08725	8.06845	7.60246	7.05058	5.59402	5.78369	4.92531	4.55163	4.21363	3.13192	7.57383	5.43434	3.96572		-2.13949	0.00552002		-3.6081	0.00225731
FSDG_RS08730	9.50599	9.44613	9.75431	6.65681	7.16503	5.94342	8.7414	6.93609	5.68405	9.56881	6.58842	7.12051		-2.98039	0.00124584		-2.4483	0.0517171
FSDG_RS08735	10.1576	9.92943	7.24701	6.71791	9.14899	6.61706	6.64356	7.89073	6.9324	9.11134	7.49465	7.15557		-1.61669	0.264984		-1.95577	0.124242
FSDG_RS08740	9.41153	9.48715	8.758	9.54601	10.0198	9.17206	9.59255	9.80796	8.16418	9.21889	9.57929	9.18823		0.360403	0.345449		-0.0306581	0.959353
FSDG_RS08745	4.16255	3.84192	3.20331	0	0	0	0	3.58022	0	3.73593	0	1.19341		-3.73593	0.000187429		-2.54252	0.106818
FSDG_RS08750	7.84239	7.63374	7.36227	6.89848	6.51056	4.66148	0	6.34041	4.48738	7.6128	6.0235	3.60926		-1.58929	0.086923		-4.00354	0.101202
FSDG_RS08755	8.211	7.94643	7.48059	5.51429	5.77557	5.61043	5.60713	5.77918	4.94007	7.87934	5.63343	5.44213		-2.24591	0.00058294		-2.43721	0.00185972
FSDG_RS08760	7.91696	7.95007	7.81659	6.46842	5.98212	4.40047	5.70707	5.11871	3.92399	7.89454	5.617	4.91659		-2.27754	0.0219473		-2.97795	0.00480141
FSDG_RS08765	10.7483	10.8636	11.3964	9.42839	9.30924	8.54242	9.62328	9.09143	7.82949	11.0028	9.09335	8.84807		-1.90941	0.00504344		-2.15469	0.0192282
FSDG_RS08770	7.92943	7.81103	7.07902	6.85552	6.92327	5.04846	6.36758	6.62915	4.16697	7.60649	6.27575	5.72123		-1.33075	0.117596		-1.88526	0.0842635
FSDG_RS08775	3.85811	3.85182	5.13064	6.2526	7.53672	7.20844	5.18421	5.73571	5.302	4.28019	6.99925	5.40731		2.71906	0.00904244		1.12711	0.0692579
FSDG_RS08780	6.65225	6.35074	3.55166	0	5.48287	0	0	3.41992	0	5.51822	1.82762	1.13997		-3.69059	0.150253		-4.37825	0.0439669
FSDG_RS08785	6.19425	6.111	2.2043	0	0	0	0	3.27867	0	4.83652	0	1.09289		-4.83652	0.0213115		-3.74363	0.0938887
FSDG_RS08790	4.30742	4.34645	0	0	0	0	0	0	0	2.88462	0	0		-2.88462	0.116125		-2.88462	0.116125
FSDG_RS08795	4.75363	5.09484	4.10164	5.5806	4.01184	4.02516	5.10263	4.40511	3.35489	4.65004	4.5392	4.28755		-0.110838	0.861675		-0.362491	0.569405
FSDG_RS08800	5.82591	5.77987	2.90286	0	0	0	0	3.16845	0	4.83622	0	1.05615		-4.83622	0.00747739		-3.78007	0.0575771
FSDG_RS08805	4.09334	2.95071	3.77698	0	0	0	0	3.4878	0	3.60701	0	1.1626		-3.60701	0.000450047		-2.44441	0.113792
FSDG_RS08810	5.02883	5.20459	3.15738	4.76588	6.07849	0	0	4.89186	0	4.4636	3.61479	1.63062		-0.848811	0.687212		-2.83298	0.182226
FSDG_RS08815	2.35935	2.5877	1.8141	2.59288	3.12295	0	0	1.51989	1.79863	2.25372	1.90528	1.10618		-0.348441	0.743063		-1.14754	0.130341
FSDG_RS08820	9.31422	9.22421	9.59825	8.49428	8.48197	7.17404	7.86154	8.07012	6.57208	9.37889	8.0501	7.50125		-1.3288	0.0424821		-1.87765	0.0175883
FSDG_RS08825	4.35724	5.23866	3.69267	4.34961	0	0	5.81284	5.46491	3.92412	4.42952	1.44987	5.06729		-2.97965	0.121052		0.637766	0.433352
FSDG_RS08830	4.88477	4.61162	2.23983	4.65555	5.73091	5.52693	6.7035	5.87769	4.63472	3.91207	5.30446	5.73863		1.39239	0.197646		1.82656	0.151715
FSDG_RS08835	6.07846	5.88924	4.0944	5.78141	5.52011	4.91378	5.25917	5.07675	4.03598	5.35404	5.4051	4.79064		0.051063	0.943945		-0.563401	0.487816
FSDG_RS08840	8.34478	8.16852	8.4073	9.10535	8.97546	7.90897	9.22287	9.13479	8.26221	8.30687	8.66326	8.87329		0.356393	0.407761		0.566424	0.146376
FSDG_RS08845	7.5569	7.31758	5.31454	6.84361	6.83393	6.06577	7.05369	6.64776	6.05984	6.72967	6.5811	6.5871		-0.148569	0.85382		-0.142576	0.861621
FSDG_RS08850	8.8753	8.81286	8.75431	9.13562	8.48755	6.93187	8.92863	8.74244	6.93704	8.81416	8.18501	8.2027		-0.629145	0.391079		-0.611456	0.390838
FSDG_RS08855	7.60891	7.28366	5.2297	7.5962	6.80181	5.62309	6.99203	6.85826	5.9342	6.70743	6.6737	6.59483		-0.0337233	0.973095		-0.112595	0.89688
FSDG_RS08860	7.55491	7.29492	5.78991	6.64871	7.37778	5.50466	6.29539	6.69463	4.43877	6.87991	6.51038	5.8096		-0.369528	0.65817		-1.07032	0.293768
FSDG_RS08865	7.77899	7.58138	5.67639	6.96246	7.41659	5.76852	6.56911	6.66631	6.02707	7.01225	6.71585	6.42083		-0.296399	0.73942		-0.591421	0.44529
FSDG_RS08870	7.54598	7.43422	6.19526	6.81167	7.50024	5.73632	5.64046	6.7774	5.89451	7.05848	6.68274	6.10412		-0.375743	0.605576		-0.95436	0.159585
FSDG_RS08875	3.27908	2.8294	0	0	4.98374	0	0	5.03071	0	2.03616	1.66125	1.6769		-0.374917	0.857097		-0.359259	0.863896
FSDG_RS08880	4.2316	4.36751	4.29612	5.73889	0	4.59356	0	4.14797	0	4.29841	3.44415	1.38266		-0.854263	0.65171		-2.91576	0.102727
FSDG_RS08885	6.99822	6.94566	6.99195	5.75879	6.72639	5.65889	6.79461	6.57697	2.91535	6.97861	6.04802	5.42898		-0.930589	0.0524156		-1.54963	0.285641
FSDG_RS08890	5.81142	6.66204	5.74937	3.839	5.40229	0	6.08312	5.28989	0	6.07428	3.08043	3.791		-2.99385	0.140452		-2.28327	0.302705
FSDG_RS08895	5.76176	5.60568	4.71179	5.62965	5.16244	4.0061	5.15127	3.99064	2.93172	5.35974	4.93273	4.02454		-0.427011	0.504478		-1.3352	0.137114
FSDG_RS08900	5.90216	5.70956	4.79387	5.19621	4.74461	0	4.17545	5.4931	0	5.46853	3.31361	3.22285		-2.15492	0.27292		-2.24568	0.254797
FSDG_RS08905	5.34958	4.88644	5.07768	4.01519	3.38462	3.69427	3.56074	3.94326	3.08262	5.10457	3.69803	3.52887		-1.40654	0.00340845		-1.5757	0.00509105
FSDG_RS08910	8.19489	8.10226	6.34997	8.67952	8.96436	7.08438	8.17807	8.58078	6.88047	7.54904	8.24275	7.87977		0.69371	0.454343		0.330729	0.696801
FSDG_RS08915	11.2259	11.3953	10.7219	11.4947	11.732	11.5824	11.4422	11.6265	10.6988	11.1143	11.6031	11.2558		0.488704	0.0842315		0.14147	0.70538
FSDG_RS08920	11.2199	11.0553	8.57807	8.34094	9.72366	7.18883	7.28732	7.72071	7.71984	10.2844	8.41781	7.57596		-1.86661	0.172606		-2.70846	0.0353421
FSDG_RS08925	12.1437	12.063	9.37971	10.1342	10.6036	8.87403	8.09156	9.35528	8.44276	11.1955	9.87061	8.62987		-1.32487	0.273531		-2.5656	0.0594502
FSDG_RS08930	9.52044	9.71144	9.34515	8.91525	8.86226	8.62084	8.59134	8.46688	7.89155	9.52568	8.79945	8.31659		-0.726226	0.00645234		-1.20909	0.00730284
FSDG_RS08935	10.4819	10.5786	10.6058	7.76185	8.38238	7.48649	8.30602	8.15289	6.54668	10.5554	7.87691	7.66853		-2.67849	0.000559945		-2.88687	0.00688954
FSDG_RS08940	11.5599	11.4952	10.8737	9.49426	10.1138	8.99211	9.73876	10.0265	8.24033	11.3096	9.5334	9.3352		-1.77619	0.0105006		-1.97439	0.0294781
pyrH	10.2405	10.2441	10.4102	7.89974	8.98548	8.3773	10.0676	9.29505	7.81283	10.2983	8.42084	9.0585		-1.87745	0.00417266		-1.23978	0.135246
frr	8.79503	8.92656	9.64844	7.71354	7.83752	6.55132	8.71907	8.1889	5.75914	9.12335	7.36746	7.5557		-1.75589	0.0228009		-1.56764	0.173922
FSDG_RS08955	6.63443	6.61552	5.09288	6.71798	6.32617	5.28451	5.30094	5.95746	4.32744	6.11428	6.10955	5.19528		-0.00473027	0.994675		-0.918998	0.257446
FSDG_RS08960	10.1287	10.0998	9.80741	7.67351	8.32689	7.09934	8.24936	7.81884	6.33315	10.012	7.69991	7.46712		-2.31207	0.00331573		-2.54487	0.0124733
FSDG_RS08965	5.22823	5.62542	5.81662	2.593	5.31727	4.77741	6.35332	5.42941	3.90373	5.55675	4.22923	5.22882		-1.32753	0.193642		-0.327937	0.678533
FSDG_RS08970	9.24084	9.11697	8.93701	11.4378	12.093	9.97274	10.603	11.3483	9.36696	9.09827	11.1678	10.4394		2.06957	0.030796		1.34115	0.0834327
FSDG_RS08975	8.03191	7.88618	8.76774	10.3854	10.1392	9.77722	10.3261	10.8972	9.05005	8.22861	10.1006	10.0911		1.87199	0.00450746		1.86249	0.0379782
FSDG_RS08980	8.00759	8.0176	8.10729	7.33564	7.10327	6.42419	8.27183	7.27484	6.0378	8.04416	6.95436	7.19482		-1.08979	0.0166921		-0.84934	0.259477
FSDG_RS08985	7.37859	7.38044	6.32412	5.65927	5.90088	5.88426	4.61622	5.69105	4.1106	7.02772	5.8148	4.80596		-1.21291	0.0281432		-2.22176	0.019019
FSDG_RS08990	7.0048	7.15404	7.00651	5.53988	7.01437	5.65828	6.63159	6.55219	2.70927	7.05512	6.07084	5.29768		-0.984272	0.107276		-1.75743	0.246387
FSDG_RS08995	7.60303	7.52636	4.4514	7.86775	7.40094	6.0052	5.62385	5.25569	4.30129	6.52693	7.0913	5.06028		0.564367	0.657207		-1.46665	0.257016
FSDG_RS09000	8.15554	7.96796	5.58927	7.4668	6.12591	4.88538	0	6.7709	4.56318	7.23759	6.15936	3.77803		-1.07823	0.387349		-3.45956	0.184158
FSDG_RS09005	7.57141	7.48404	2.57388	7.39898	8.0368	0	0	3.96709	5.34528	5.87645	5.14526	3.10412		-0.731188	0.823036		-2.77232	0.294673
FSDG_RS09010	7.1954	7.39368	6.29114	7.89033	8.90148	7.53239	8.79732	8.66806	7.8593	6.96007	8.10807	8.44156		1.148	0.097191		1.48149	0.0298756
FSDG_RS09015	7.08798	6.97362	4.52992	4.24419	3.759	3.638	3.25316	3.57407	0	6.19717	3.8804	2.27574		-2.31678	0.0534834		-3.92143	0.0501602
FSDG_RS09020	7.61816	7.39803	6.15834	4.83067	6.08484	4.90998	4.61221	4.37476	3.02267	7.05818	5.27517	4.00321		-1.78301	0.0429093		-3.05496	0.0104465
FSDG_RS09025	6.26367	6.12732	3.81137	0	4.15614	0	0	2.64205	0	5.40079	1.38538	0.880685		-4.01541	0.0658204		-4.5201	0.0189671
FSDG_RS09030	6.13785	5.60057	2.87633	3.64827	2.70496	3.93883	4.51768	1.94654	0	4.87158	3.43069	2.15474		-1.44089	0.251605		-2.71684	0.175516
FSDG_RS09035	5.65631	5.4045	0	0	4.46504	2.81213	0	3.04768	0	3.68694	2.42572	1.01589		-1.26122	0.606384		-2.67105	0.273503
FSDG_RS09040	5.69118	5.43563	1.10943	0.537545	3.1859	2.57976	0	0	0	4.07875	2.10107	0		-1.97768	0.306532		-4.07875	0.0516989
FSDG_RS09045	4.80644	4.52644	0	5.61469	0	0	0	0	0	3.11096	1.87156	0		-1.2394	0.637537		-3.11096	0.116474
FSDG_RS09050	8.10095	8.04413	5.19437	3.16721	4.72763	0	3.62847	3.59096	2.30214	7.11315	2.63162	3.17386		-4.48154	0.0568435		-3.93929	0.0201616
FSDG_RS09055	7.54732	7.45758	4.80156	3.13765	4.4941	3.31022	0	3.14856	3.38249	6.60215	3.64732	2.17702		-2.95483	0.0413361		-4.42513	0.0352341
FSDG_RS09060	8.34758	8.06388	7.21593	7.54432	7.26805	5.75793	7.03452	7.5295	5.83794	7.8758	6.85677	6.80065		-1.01903	0.192553		-1.07514	0.150897
FSDG_RS09065	8.83626	8.95905	8.61411	8.56276	8.46249	7.29995	7.37669	8.10429	6.92335	8.80314	8.1084	7.46811		-0.694739	0.171551		-1.33503	0.0203981
FSDG_RS09070	9.63019	9.58303	8.47458	8.38727	8.46252	7.85569	7.31419	8.04971	7.24766	9.22927	8.23516	7.53719		-0.994111	0.0785679		-1.69208	0.0207503
FSDG_RS09075	8.94247	8.9022	8.35708	7.82165	7.29331	6.40533	7.16541	6.54148	5.65184	8.73392	7.17343	6.45291		-1.56049	0.0264171		-2.28101	0.00882855
FSDG_RS09080	9.53855	9.56725	7.86767	7.32908	6.48591	6.23508	6.18681	6.90566	5.60766	8.99116	6.68336	6.23337		-2.3078	0.0240227		-2.75778	0.0150811
FSDG_RS09085	7.88841	8.15218	8.65057	7.62131	7.49469	6.7158	6.95087	7.05099	4.6504	8.23039	7.27727	6.21742		-0.953122	0.0574214		-2.01297	0.0690144
FSDG_RS09090	9.40277	9.41943	8.27099	7.64209	7.45853	5.91119	6.29055	7.1985	5.5928	9.03106	7.00394	6.36062		-2.02713	0.0385484		-2.67045	0.0112689
FSDG_RS09095	10.2174	10.1743	9.46764	8.64857	8.28555	7.68201	7.43524	8.06993	6.56181	9.9531	8.20538	7.35566		-1.74772	0.00933838		-2.59744	0.00654797
FSDG_RS09100	9.20482	9.12756	9.7254	9.47523	8.17432	7.09306	7.928	8.01374	7.53084	9.35259	8.24754	7.82419		-1.10506	0.196495		-1.5284	0.00309469
FSDG_RS09105	9.98291	9.99195	9.38008	7.90169	8.8408	6.65842	8.46286	8.39599	6.89057	9.78498	7.8003	7.91647		-1.98468	0.0403201		-1.86851	0.027627
FSDG_RS09110	10.3345	10.3111	10.0672	8.39998	8.57029	7.18855	8.5453	7.44521	7.02478	10.2376	8.05294	7.67176		-2.18466	0.00788292		-2.56584	0.0051161
FSDG_RS09115	10.3498	10.4006	9.68721	9.29629	8.70963	7.9842	8.45142	8.56704	7.5495	10.1459	8.66337	8.18932		-1.48248	0.0287892		-1.95653	0.00776395
FSDG_RS09120	10.2887	10.1479	8.046	8.06864	8.3308	7.16449	7.17328	7.39321	6.24564	9.49421	7.85464	6.93738		-1.63957	0.111907		-2.55684	0.0337851
FSDG_RS09125	9.03609	9.05607	5.24281	7.18284	7.36375	5.04003	4.10843	5.73773	5.72685	7.77832	6.52888	5.191		-1.24945	0.443542		-2.58732	0.133757
FSDG_RS09130	10.527	10.6223	9.74366	9.02983	9.46153	8.3771	8.56482	9.39281	8.07784	10.2977	8.95615	8.67849		-1.3415	0.0332141		-1.61916	0.0269053
FSDG_RS09135	10.0476	10.0536	8.60877	8.92523	7.86605	6.80917	7.83057	7.69414	6.84992	9.57001	7.86682	7.45821		-1.70319	0.09356		-2.11179	0.0207622
FSDG_RS09140	10.1435	10.1075	10.1585	8.31986	8.61096	7.79453	8.15091	8.6283	7.45767	10.1365	8.24178	8.07896		-1.89473	0.00137854		-2.05755	0.00376965
FSDG_RS09145	9.28115	9.12854	8.33041	7.90316	7.66062	6.37013	7.12183	6.87568	4.50964	8.91337	7.3113	6.16905		-1.60206	0.0458181		-2.74432	0.0359897
FSDG_RS09150	6.99804	7.00689	5.6501	3.75311	5.3642	3.36541	3.92794	4.19943	1.79052	6.55168	4.16091	3.30596		-2.39077	0.0346666		-3.24571	0.0214509
FSDG_RS09155	6.89513	7.067	6.15627	4.54551	5.76745	5.41475	6.87904	6.09088	3.97078	6.70613	5.24257	5.6469		-1.46357	0.0330703		-1.05923	0.310152
FSDG_RS09160	5.48039	5.21451	2.74466	5.8824	5.67784	3.56825	5.66657	5.46497	3.94043	4.47985	5.04283	5.02399		0.562975	0.648056		0.544139	0.6244
FSDG_RS09165	9.5257	9.4783	9.43542	7.19673	7.97096	6.16578	7.54316	7.69265	5.41876	9.47981	7.11116	6.88486		-2.36865	0.0106215		-2.59495	0.0241958
FSDG_RS09170	9.1334	9.15134	8.84018	6.86936	7.72387	5.24474	7.70599	7.01834	5.89813	9.04164	6.61266	6.87415		-2.42898	0.029681		-2.16749	0.0155943
FSDG_RS09175	8.65084	8.39502	6.33472	5.58134	7.52388	6.2082	7.40766	6.29004	6.88358	7.79353	6.43781	6.86043		-1.35572	0.218694		-0.933099	0.308822
FSDG_RS09180	6.69388	6.74586	5.46729	5.62215	6.08396	5.11783	6.09456	5.87483	4.23228	6.30234	5.60798	5.40056		-0.694366	0.239093		-0.901783	0.279177
FSDG_RS09185	6.61967	6.26472	4.5036	0	3.281	0	0	0	0	5.796	1.09367	0		-4.70233	0.0210235		-5.796	0.000896712
FSDG_RS09190	5.5117	5.40714	3.49346	5.11211	5.64011	4.1917	4.64051	5.20222	3.73985	4.8041	4.98131	4.52753		0.177207	0.83156		-0.276575	0.741483
FSDG_RS09200	10.5992	10.5642	10.2695	8.61289	10.0521	7.91752	9.30664	9.46391	7.77698	10.4776	8.86084	8.84918		-1.61679	0.0641585		-1.62845	0.0410968
FSDG_RS09205	10.3477	10.2144	9.44657	7.40342	6.97931	6.61027	7.2176	7.7207	6.18172	10.0029	6.99767	7.04001		-3.00521	0.00115503		-2.96287	0.00512769
FSDG_RS09210	0	0	0	0	0	0	0	0	0	0	0	0		0	n/a		0	n/a
FSDG_RS09220	5.07671	4.86429	5.47695	0	3.5928	0	0	5.24468	0	5.13932	1.1976	1.74823		-3.94171	0.0312297		-3.39109	0.125877
FSDG_RS09225	7.56598	7.44941	7.1107	7.1236	7.00685	5.82799	7.40909	6.67194	5.54377	7.37536	6.65281	6.5416		-0.722552	0.172609		-0.833767	0.210305
secA	10.2645	10.2317	10.1743	9.40551	9.70596	8.29599	9.915	9.42729	7.95293	10.2235	9.13582	9.0984		-1.08769	0.0645318		-1.12511	0.12938
FSDG_RS09235	9.89599	9.93478	9.04767	9.75743	10.5006	8.85385	9.67166	9.88495	8.45812	9.62614	9.70396	9.33824		0.0778184	0.89568		-0.287899	0.616041
FSDG_RS09240	9.23776	9.20241	9.50209	8.55336	9.46516	8.4744	9.75756	9.23985	7.43502	9.31409	8.83097	8.81081		-0.483114	0.218952		-0.503276	0.517698
FSDG_RS09245	9.93196	9.88797	9.08894	7.12651	8.74479	6.74249	7.48532	7.8078	5.8488	9.63629	7.53793	7.04731		-2.09836	0.0354259		-2.58899	0.0176823
FSDG_RS09250	10.531	10.4966	10.0538	7.54134	7.9043	6.90716	6.32177	7.33832	6.8727	10.3605	7.45093	6.84426		-2.90954	0.00090701		-3.51621	0.000447486
FSDG_RS09255	9.24034	9.10628	5.99821	5.0842	7.62962	6.91256	0	5.50472	5.26692	8.11494	6.54213	3.59055		-1.57281	0.293665		-4.5244	0.09587
FSDG_RS09260	7.89048	7.86065	7.08424	6.56103	7.40567	4.61288	6.12618	6.61264	5.67747	7.61179	6.19319	6.13876		-1.41859	0.177535		-1.47303	0.0175237
FSDG_RS09265	7.4447	7.22911	6.98409	3.98519	5.71485	4.3356	5.02379	6.24124	2.86871	7.2193	4.67855	4.71125		-2.54075	0.00954179		-2.50805	0.0653051
FSDG_RS09270	6.83088	6.47488	4.2749	5.99137	6.92392	4.76451	5.35778	6.23307	4.35228	5.86022	5.89327	5.31438		0.0330445	0.975584		-0.545845	0.602402
FSDG_RS09275	5.54457	6.0039	5.36933	0	5.03312	0	6.04288	5.87328	4.4421	5.63927	1.67771	5.45275		-3.96156	0.0788232		-0.186515	0.747996
FSDG_RS09280	5.64217	5.69882	3.79329	5.81331	5.64363	4.43208	0	4.85583	3.57063	5.04476	5.29634	2.80882		0.251582	0.757907		-2.23594	0.230362
FSDG_RS09285	4.90418	4.89036	4.16714	5.05918	3.86566	3.09321	0	4.6509	2.31675	4.65389	4.00601	2.32255		-0.647877	0.356063		-2.33134	0.162711
FSDG_RS09290	6.1359	5.72176	2.24361	4.59096	5.09407	4.28429	0	3.56346	0	4.70042	4.65644	1.18782		-0.0439804	0.973757		-3.5126	0.109614
FSDG_RS09295	6.31276	6.11668	4.52098	6.10585	5.95334	5.59973	6.03367	5.86149	4.85263	5.65014	5.88631	5.5826		0.236171	0.707952		-0.0675381	0.925278
FSDG_RS09300	5.41902	5.98752	5.44267	5.6456	5.79466	0	5.69506	3.83195	2.4312	5.6164	3.81342	3.98607		-1.80299	0.400024		-1.63034	0.165852
FSDG_RS09305	7.39774	7.66711	7.63917	5.51429	0	3.22212	5.86522	5.69898	4.71455	7.56801	2.91214	5.42625		-4.65587	0.043813		-2.14175	0.00438794
FSDG_RS09310	7.39014	7.33025	5.93922	7.07065	7.63391	6.0733	7.82307	7.00512	5.93043	6.88654	6.92595	6.91954		0.039417	0.955099		0.0330047	0.965851
FSDG_RS09315	5.22088	4.43232	4.62172	6.27751	0	0	0	6.17431	0	4.75831	2.0925	2.0581		-2.6658	0.274276		-2.70021	0.26242
FSDG_RS09320	5.90169	5.46462	2.90599	0.276318	6.45635	6.00331	0	3.19338	4.65689	4.75743	4.24532	2.61675		-0.512109	0.827155		-2.14068	0.267274
FSDG_RS09325	8.44368	8.36312	7.9651	7.03848	7.09497	6.12752	6.44494	7.34784	5.72128	8.2573	6.75366	6.50468		-1.50365	0.0122752		-1.75262	0.0237235
FSDG_RS09330	4.98606	3.98299	4.20621	5.65239	5.90602	0	0	3.10809	3.47467	4.39175	3.8528	2.19425		-0.538949	0.796111		-2.1975	0.126991
FSDG_RS09335	5.56498	5.76246	5.19308	3.68714	5.31745	3.29079	4.8409	3.90654	3.90038	5.50684	4.09846	4.21594		-1.40838	0.0933774		-1.2909	0.0218905
FSDG_RS09340	5.91844	5.89936	3.48275	4.52936	4.75924	0	4.85789	4.12077	0	5.10018	3.0962	2.99289		-2.00398	0.315502		-2.10729	0.286335
FSDG_RS09345	7.18561	7.00256	5.72682	5.96164	6.32762	5.85294	5.8626	5.71307	4.84286	6.63833	6.0474	5.47284		-0.590929	0.286366		-1.16549	0.105076
FSDG_RS09350	6.40746	6.34536	3.7271	4.44561	5.83572	4.85305	6.32772	4.85521	5.04411	5.49331	5.0448	5.40902		-0.44851	0.669369		-0.0842903	0.936691
FSDG_RS09355	7.99818	7.70491	7.41405	8.89239	8.45565	7.27279	9.61063	8.89405	7.72296	7.70572	8.20694	8.74255		0.501228	0.383313		1.03683	0.145925
FSDG_RS09360	8.81969	8.61333	7.71507	10.1014	10.0815	8.93411	9.673	9.84925	8.63437	8.38269	9.70566	9.38554		1.32297	0.0616107		1.00284	0.119903
FSDG_RS09365	8.85329	8.6099	7.51373	10.0179	10.2705	9.61577	9.72313	9.52496	8.59578	8.32564	9.96806	9.28129		1.64241	0.0223972		0.955647	0.150895
FSDG_RS09370	8.2934	8.47941	8.26093	8.87749	8.45739	7.58113	7.94485	7.74471	6.63735	8.34458	8.30534	7.4423		-0.0392422	0.924285		-0.902277	0.0938362
FSDG_RS09375	8.71147	8.71935	8.42298	8.64703	8.01776	6.4368	7.37285	7.33361	5.28527	8.61793	7.70053	6.66391		-0.917404	0.239622		-1.95402	0.048494
FSDG_RS09380	7.79802	8.0569	7.35541	7.93064	7.61317	0	7.88421	5.80181	3.10673	7.73678	5.18127	5.59758		-2.55551	0.381366		-2.13919	0.200715
FSDG_RS09385	6.31758	6.18448	6.38796	6.69629	6.45493	5.48424	5.83052	5.95832	4.93108	6.29667	6.21182	5.57331		-0.0848522	0.832158		-0.723367	0.092572
FSDG_RS09390	7.66295	7.70148	5.78231	6.30282	8.74016	7.59808	6.87192	7.93338	7.1705	7.04891	7.54702	7.32527		0.498109	0.626727		0.276354	0.716137
FSDG_RS09395	7.85705	7.79291	7.83278	7.81643	7.72697	7.10767	7.35131	7.51987	6.23699	7.82758	7.55036	7.03606		-0.27722	0.282868		-0.791523	0.120933
FSDG_RS09400	8.08681	7.92911	8.38939	8.06357	8.02863	6.64716	7.80894	8.33817	6.16838	8.1351	7.57979	7.4385		-0.555315	0.316574		-0.696606	0.35526
FSDG_RS09405	7.30164	7.736	7.21008	7.57741	6.82779	5.87248	6.13279	6.87048	5.11961	7.41591	6.75922	6.04096		-0.656681	0.274729		-1.37495	0.0612907
FSDG_RS09410	8.58709	8.4724	8.18717	7.53971	7.96763	6.41035	7.42653	7.863	5.97968	8.41555	7.30589	7.08974		-1.10966	0.0816441		-1.32582	0.0847629
FSDG_RS09415	8.39344	8.43994	6.73996	7.33834	7.75059	7.11829	6.80165	7.81937	6.81058	7.85778	7.40241	7.14386		-0.455373	0.482585		-0.713914	0.335812
FSDG_RS09420	8.85131	8.81576	7.78989	5.8383	6.86287	5.22626	6.15848	5.02603	5.82487	8.48565	5.97581	5.66979		-2.50985	0.0131779		-2.81586	0.00433728
FSDG_RS09425	8.77777	8.68933	9.0783	8.70954	8.9589	8.83462	8.87657	8.74971	8.47951	8.84847	8.83436	8.70193		-0.0141118	0.923463		-0.146537	0.427309
FSDG_RS09430	7.20074	7.35236	5.96227	4.48984	5.42316	0	0.938926	5.17369	0	6.83845	3.30433	2.03754		-3.53412	0.110722		-4.80092	0.0437794
nusA	8.15212	8.26027	9.30302	7.48395	7.19197	5.64903	7.37793	7.45569	5.12072	8.5718	6.77498	6.65144		-1.79682	0.0568007		-1.92036	0.0865171
FSDG_RS09440	9.95051	9.88432	9.15754	6.53874	6.55883	5.68074	5.74303	6.18961	4.40235	9.66412	6.25944	5.44499		-3.40469	0.000903296		-4.21913	0.00207626
FSDG_RS09445	0	0	0	0	0	0	0	0	0	0	0	0		0	n/a		0	n/a
FSDG_RS09450	0	0	0	0	0	0	0	0	0	0	0	0		0	n/a		0	n/a
FSDG_RS09455	0.737254	2.72002	3.60738	2.80972	2.53953	0	4.26424	1.6107	0	2.35488	1.78308	1.95831		-0.571798	0.666987		-0.396568	0.805195
FSDG_RS09460	7.01186	6.5995	4.64226	5.32037	5.41255	0	0	3.4881	2.67089	6.08454	3.57764	2.053		-2.5069	0.264327		-4.03154	0.0346908
FSDG_RS09465	7.23681	6.78298	7.82552	10.1843	10.7686	9.32303	11.1088	9.95518	7.92118	7.28177	10.092	9.66171		2.8102	0.00556125		2.37994	0.0719922
FSDG_RS09470	6.26773	5.58868	1.49349	5.35807	3.27457	0	0	1.74425	0	4.44997	2.87755	0.581416		-1.57242	0.50652		-3.86855	0.0729945
FSDG_RS09475	8.2219	8.03133	5.22629	5.83395	5.97107	2.0314	0	4.14102	3.29483	7.15984	4.61214	2.47861		-2.5477	0.189545		-4.68122	0.0423392
FSDG_RS09480	8.92816	9.0367	9.28512	6.44686	7.05871	3.84874	6.67976	6.44654	4.8205	9.08332	5.78477	5.98227		-3.29856	0.0290232		-3.10106	0.00643388
FSDG_RS09485	9.10377	9.24413	8.84219	6.94042	6.84921	5.91914	6.8414	6.87086	4.8558	9.06336	6.56959	6.18935		-2.49377	0.00198365		-2.87401	0.0132185
FSDG_RS09490	8.70628	8.51288	6.88077	5.53099	6.04287	5.83808	6.49358	6.20393	3.47739	8.03331	5.80398	5.39164		-2.22933	0.0203076		-2.64167	0.078088
FSDG_RS09495	9.69124	9.55999	9.97089	7.0067	7.96296	7.42068	7.11172	7.5608	6.5088	9.74071	7.46345	7.06044		-2.27726	0.00166145		-2.68027	0.00122074
FSDG_RS09500	8.98178	9.12151	9.28742	6.99156	6.41201	6.57698	6.95521	7.09528	6.02646	9.13024	6.66018	6.69232		-2.47006	0.000217952		-2.43792	0.00215792
FSDG_RS09505	9.64265	9.56305	9.61424	7.22018	7.62615	6.32031	7.57023	7.21366	5.77883	9.60665	7.05555	6.85424		-2.5511	0.00273115		-2.75241	0.0073699
FSDG_RS09510	9.91249	9.86413	10.3881	8.55365	8.7827	7.11984	8.23475	8.37482	6.88949	10.0549	8.15206	7.83302		-1.90285	0.0253128		-2.22189	0.0114681
FSDG_RS09515	9.35462	9.39632	9.76761	7.64358	7.72593	6.88661	8.26916	7.67953	5.83995	9.50618	7.41871	7.26288		-2.08748	0.00217594		-2.2433	0.0392271
FSDG_RS09520	8.47255	8.54816	7.11604	7.07636	7.71382	7.12451	4.57126	7.27479	5.59378	8.04558	7.3049	5.81328		-0.740686	0.218883		-2.23231	0.0712779
FSDG_RS09525	7.67532	7.98352	6.88264	5.98526	6.67701	6.44934	4.3197	5.50883	3.7866	7.51383	6.37054	4.53838		-1.14329	0.0414549		-2.97545	0.00796386
FSDG_RS09530	6.79541	6.98992	6.56693	4.45215	6.89904	4.76112	0	6.21021	4.43834	6.78408	5.37077	3.54952		-1.41331	0.143822		-3.23457	0.155481
FSDG_RS09535	7.02814	6.88669	6.17078	6.40387	6.62829	4.41566	5.23077	6.28056	3.92399	6.6952	5.81594	5.14511		-0.879261	0.306977		-1.5501	0.101438
FSDG_RS09540	8.87178	8.89989	8.60623	6.49571	7.92804	5.82546	7.75352	7.37114	5.73788	8.79263	6.74974	6.95418		-2.04289	0.0311531		-1.83845	0.0423506
FSDG_RS09545	5.24685	4.69777	3.04667	2.58251	0	2.49817	2.56535	1.23462	2.77833	4.33043	1.69356	2.19277		-2.63687	0.0701568		-2.13766	0.0593743
FSDG_RS09550	7.8138	7.78081	8.83539	6.31659	6.55133	5.7883	6.40531	6.17054	4.20032	8.14333	6.21874	5.59206		-1.92459	0.00960615		-2.55127	0.0307838
FSDG_RS09555	8.26096	8.381	7.60899	5.94272	6.66636	0	6.1349	6.37276	4.63472	8.08365	4.20302	5.71413		-3.88063	0.141919		-2.36953	0.0163299
FSDG_RS09560	8.84585	8.82787	9.07726	7.81504	7.68635	6.71933	8.31661	7.29626	6.32314	8.91699	7.40691	7.31201		-1.51009	0.0131174		-1.60499	0.0507448
FSDG_RS09565	9.27421	9.31551	9.0798	9.74035	11.9312	10.8056	12.4817	11.5095	10.4936	9.22317	10.8257	11.4949		1.60255	0.0655621		2.27175	0.0171528
FSDG_RS09570	6.37453	6.28689	4.97827	0	3.6465	0	0	0	3.52581	5.8799	1.2155	1.17527		-4.6644	0.0228137		-4.70463	0.0201781
FSDG_RS09575	8.82177	8.53719	7.27829	7.895	8.59547	7.69003	8.56516	8.14027	6.4444	8.21241	8.06017	7.71661		-0.152246	0.794829		-0.4958	0.570295
FSDG_RS09580	8.74731	8.7741	8.33904	7.40203	7.80699	6.98211	7.83305	7.62244	5.8763	8.62015	7.39704	7.1106		-1.22311	0.0114977		-1.50955	0.0765
FSDG_RS09585	7.10493	7.32337	3.32099	4.35663	6.10491	0	0	4.73332	0	5.91643	3.48718	1.57777		-2.42925	0.337659		-4.33866	0.101028
FSDG_RS09590	5.94587	5.61295	3.67916	5.29951	1.24932	4.23221	0	3.38357	0	5.07933	3.59368	1.12786		-1.48565	0.349335		-3.95147	0.041188
FSDG_RS09595	3.6207	3.60818	3.15832	3.82827	4.06987	3.87495	0	3.76453	0	3.4624	3.92436	1.25484		0.46196	0.0523653		-2.20756	0.15566
FSDG_RS09600	5.33986	5.70737	6.62476	3.72641	5.83395	3.63916	6.0068	5.20614	4.26085	5.89067	4.39984	5.15793		-1.49083	0.140575		-0.732737	0.311404
FSDG_RS09605	5.92384	5.47557	5.69439	0	5.85749	0	1.77379	3.7545	4.20935	5.69793	1.9525	3.24588		-3.74544	0.128142		-2.45205	0.0319285
FSDG_RS09610	6.00779	6.20196	5.53507	4.95601	4.66757	0	5.42352	3.85404	3.90511	5.91494	3.20786	4.39422		-2.70708	0.169675		-1.52072	0.0510192
FSDG_RS09615	6.1316	6.25483	6.37204	3.73442	4.79463	2.86588	4.54261	4.73293	3.66619	6.25282	3.79831	4.31391		-2.45451	0.0119919		-1.93891	0.00446435
FSDG_RS09620	8.00179	7.73403	7.29293	6.54516	6.52595	6.49081	5.50779	6.3951	5.19424	7.67625	6.52064	5.69904		-1.15561	0.0050725		-1.97721	0.00885883
FSDG_RS09625	3.71964	3.97187	4.43714	7.62895	7.84292	6.31233	7.23588	8.09476	5.62863	4.04288	7.2614	6.98642		3.21852	0.00352879		2.94354	0.0173833
FSDG_RS09630	4.75863	4.50563	4.92319	7.77157	7.88299	7.03862	8.42726	7.78126	6.44072	4.72915	7.56439	7.54975		2.83524	0.000624523		2.82059	0.00916724
FSDG_RS09635	5.73691	5.58277	4.11776	8.31451	8.78775	7.74589	8.72288	8.25571	7.14212	5.14581	8.28272	8.04024		3.13691	0.006294		2.89442	0.0142408
FSDG_RS09640	3.99966	3.31261	3.47358	6.64323	6.804	6.33398	6.96795	7.22641	5.72762	3.59528	6.59374	6.64066		2.99846	0.000273203		3.04538	0.0038659
FSDG_RS09645	4.49885	4.32864	2.77957	6.57478	6.54238	5.71891	6.63285	6.66548	5.69595	3.86902	6.27869	6.33143		2.40967	0.0172245		2.46241	0.0176529
FSDG_RS09650	6.26955	6.5214	5.31572	7.35539	7.69623	6.50874	7.52344	7.53999	5.91395	6.03556	7.18679	6.99246		1.15123	0.0866643		0.956905	0.216346
FSDG_RS09655	6.02941	5.99746	5.2183	5.76872	6.45435	6.14611	6.60141	6.85174	5.26819	5.74839	6.12306	6.24045		0.37467	0.321075		0.492057	0.428025
FSDG_RS09660	6.54139	6.71942	4.91786	5.22742	5.22872	3.19813	5.26637	5.13195	4.67043	6.05956	4.55143	5.02292		-1.50813	0.164219		-1.03664	0.159584
mraY	7.76845	7.63322	8.04159	6.84151	6.99163	5.89941	7.08241	6.92602	5.21689	7.81442	6.57752	6.40844		-1.23691	0.0269271		-1.40598	0.0823017
FSDG_RS09670	7.45388	7.31596	6.32427	6.52941	7.77721	4.20497	5.76546	6.76201	4.80877	7.03137	6.17053	5.77874		-0.860839	0.479668		-1.25262	0.133482
FSDG_RS09675	7.31661	6.87015	5.77739	6.53655	5.7955	5.53595	6.62662	6.23118	6.0318	6.65472	5.956	6.29653		-0.698718	0.270375		-0.358186	0.504873
FSDG_RS09680	6.60554	6.61353	4.90933	6.19329	5.66682	0	6.0658	5.25343	3.63369	6.0428	3.95337	4.9843		-2.08943	0.368215		-1.0585	0.310463
FSDG_RS09685	7.57344	7.58556	7.86795	6.00674	7.21201	5.74007	6.39651	6.99942	2.88725	7.67565	6.31961	5.42773		-1.35604	0.0428377		-2.24792	0.155309
FSDG_RS09690	4.78427	4.3918	4.83885	5.92699	8.0168	6.40334	7.42141	6.07939	3.97609	4.67164	6.78238	5.82563		2.11073	0.0311352		1.15399	0.318
FSDG_RS09695	3.62751	3.57911	3.24744	4.52936	0.842215	0	5.99813	0	0	3.48469	1.79053	1.99938		-1.69416	0.29165		-1.48531	0.499529
FSDG_RS09700	4.57497	4.88243	0.367707	0	0	0	0	0	2.8894	3.27503	0	0.963132		-3.27503	0.0877653		-2.3119	0.256069
FSDG_RS09705	5.82549	6.06376	3.67659	0	0	0	0	0	0	5.18861	0	0		-5.18861	0.00239689		-5.18861	0.00239689
FSDG_RS09710	7.54409	7.50509	6.7026	5.22214	0.365245	6.24429	6.83144	5.81413	0	7.2506	3.94389	4.21519		-3.3067	0.145747		-3.0354	0.230056
FSDG_RS09715	7.30405	7.10028	4.61377	2.78586	5.0155	0	0	2.93461	0	6.33937	2.60046	0.978204		-3.73891	0.0912523		-5.36116	0.0147795
FSDG_RS09720	7.80136	7.31837	3.35241	5.40271	5.49482	6.28141	0	5.24125	3.48178	6.15738	5.72631	2.90768		-0.431065	0.779096		-3.2497	0.194536
FSDG_RS09730	4.96703	4.68809	2.72653	5.79028	5.43928	4.05266	5.76946	3.96466	3.41919	4.12722	5.09408	4.38444		0.96686	0.334676		0.25722	0.809822
FSDG_RS09735	5.80167	5.86276	4.46185	4.96154	5.65738	3.17461	3.73005	3.32671	3.2461	5.37543	4.59785	3.43429		-0.77758	0.421627		-1.94114	0.0156623
FSDG_RS09740	6.06712	5.99617	4.29625	3.99909	5.20254	4.66928	4.48186	4.44332	2.60307	5.45318	4.62364	3.84275		-0.829547	0.286728		-1.61043	0.130427
FSDG_RS09745	5.64788	5.35433	4.83504	2.8933	2.48911	2.80558	0	4.14586	0	5.27908	2.72933	1.38195		-2.54975	0.00067621		-3.89713	0.049858
FSDG_RS09750	6.45497	6.31796	4.375	5.00668	3.71059	0.974529	0	3.75384	0	5.71598	3.2306	1.25128		-2.48538	0.142773		-4.4647	0.0347196
FSDG_RS09755	6.32033	6.20937	5.86631	5.22758	4.76124	2.96281	3.50914	3.71728	0	6.13201	4.31721	2.4088		-1.81479	0.061431		-3.7232	0.0373712
FSDG_RS09760	0	0.296546	0	6.2448	5.82412	0	7.78265	6.36532	0	0.0988485	4.02297	4.71599		3.92413	0.123669		4.61714	0.126162
FSDG_RS09765	6.03529	6.11277	3.31436	5.31379	5.63511	4.25293	0	4.49722	0	5.15414	5.06728	1.49907		-0.0868656	0.935626		-3.65507	0.106265
FSDG_RS09770	7.16016	7.24063	6.60209	7.59635	6.39038	6.33541	7.28046	6.78198	5.89605	7.00096	6.77405	6.65283		-0.226911	0.646158		-0.348127	0.484046
FSDG_RS09775	6.54895	6.62302	6.82789	7.83278	6.6319	6.64597	6.81332	6.51114	5.355	6.66662	7.03688	6.22649		0.370262	0.414024		-0.440134	0.385466
FSDG_RS09780	6.62281	6.79924	6.45144	7.14752	6.01822	5.61501	6.89927	6.67291	5.38413	6.6245	6.26025	6.31877		-0.364245	0.481184		-0.305731	0.560686
FSDG_RS09785	6.8205	7.29061	7.10208	8.1843	7.9502	5.98006	8.16675	7.57023	6.63591	7.07107	7.37152	7.45763		0.300457	0.694814		0.386562	0.453399
FSDG_RS09790	6.08179	6.04975	0	6.22053	6.81959	3.83913	0	5.01601	5.17714	4.04385	5.62642	3.39772		1.58257	0.514838		-0.646132	0.818783
FSDG_RS09795	5.89565	6.08902	5.44725	7.21021	6.90988	1.61117	7.77084	5.6432	4.14655	5.81064	5.24376	5.85353		-0.566883	0.771994		0.0428914	0.969905
FSDG_RS09800	7.67636	7.54124	6.79933	8.15805	7.56921	7.01582	7.25079	7.31861	6.68029	7.33898	7.58103	7.08323		0.242051	0.601829		-0.255747	0.493247
FSDG_RS09805	4.30058	4.42535	3.68083	0	5.80467	4.58455	0	5.11673	4.70914	4.13558	3.46307	3.27529		-0.672513	0.725041		-0.860296	0.631218
FSDG_RS09810	7.22106	7.41687	7.11127	7.88686	7.36472	6.37574	6.34529	7.04042	6.41036	7.24974	7.2091	6.59869		-0.0406335	0.932695		-0.651047	0.0527666
FSDG_RS09815	8.13919	8.06844	7.67127	7.49137	7.764	6.7073	8.06316	7.62215	6.41367	7.95963	7.32089	7.36633		-0.638742	0.140851		-0.593305	0.312735
FSDG_RS09820	7.53589	7.48425	7.05357	6.4004	5.77648	5.5878	6.84988	4.64498	3.75246	7.3579	5.92156	5.08244		-1.43634	0.00767472		-2.27547	0.0713199
FSDG_RS09825	7.11182	7.19175	7.95852	7.4373	6.40594	0	7.10836	5.70801	6.37454	7.4207	4.61441	6.39697		-2.80628	0.296953		-1.02372	0.103003
FSDG_RS09830	7.47384	7.19395	4.10126	6.14128	6.8713	3.08583	4.59237	4.99205	4.21694	6.25635	5.36614	4.60045		-0.890214	0.604316		-1.65589	0.207856
FSDG_RS09835	6.89384	6.93152	4.02645	6.67804	6.9142	6.28645	7.02353	6.01433	5.20478	5.9506	6.62623	6.08088		0.675629	0.528231		0.130278	0.911157
FSDG_RS09840	6.16816	6.08033	3.90727	6.70137	6.01035	5.21479	5.70699	5.4316	2.8894	5.38525	5.9755	4.676		0.590249	0.527993		-0.709255	0.574701
FSDG_RS09845	6.21756	6.10905	4.86389	0	4.83875	3.30375	0	5.28285	4.26798	5.73017	2.71417	3.18361		-3.016	0.113343		-2.54656	0.203234
FSDG_RS09850	5.45296	5.47654	3.35276	4.08174	4.77529	3.0744	0.648189	2.15666	3.01477	4.76075	3.97715	1.93987		-0.783609	0.413714		-2.82088	0.046018
FSDG_RS09855	5.41374	5.58065	4.83869	0	6.68023	4.72071	5.32072	3.52649	0	5.2777	3.80031	2.94907		-1.47738	0.500137		-2.32863	0.214285
FSDG_RS09860	4.55539	3.95804	4.50531	0	4.34807	0	5.39559	3.54966	0	4.33958	1.44936	2.98175		-2.89022	0.119211		-1.35783	0.442502
FSDG_RS09865	8.34315	8.27428	8.27159	9.49294	9.75578	9.18852	9.43264	9.26302	8.75933	8.29634	9.47908	9.15166		1.18274	0.00203118		0.855322	0.0136708
FSDG_RS09870	7.31339	7.20582	6.87085	8.33718	8.51772	8.6794	6.82585	7.46583	8.13282	7.13002	8.51144	7.47483		1.38142	0.00113682		0.344816	0.437443
FSDG_RS09875	7.91583	7.85268	9.46272	10.1428	8.33919	9.20134	8.84292	9.4229	6.54958	8.41041	9.22779	8.2718		0.817375	0.331648		-0.138611	0.898775
FSDG_RS09880	7.5116	7.60007	7.83687	9.29273	8.22151	7.62792	7.8097	7.75634	7.08571	7.64951	8.38072	7.55059		0.731207	0.214981		-0.0989289	0.71505
FSDG_RS09885	6.88095	6.69271	7.5397	9.66801	8.67814	8.93102	8.80577	9.10068	7.79353	7.03778	9.09239	8.56666		2.0546	0.00636641		1.52888	0.0316619
FSDG_RS09890	6.65978	6.77045	7.13858	8.36387	8.06712	7.93656	7.52592	7.51391	7.2553	6.85627	8.12252	7.43171		1.26625	0.00274726		0.575442	0.0274166
FSDG_RS09895	6.86271	6.92657	7.12068	8.28274	7.04688	5.44177	7.36947	7.05242	5.10524	6.96999	6.9238	6.50905		-0.0461901	0.958091		-0.460941	0.552704
FSDG_RS09900	7.14979	7.04289	7.66825	8.32209	6.97555	8.08899	8.92567	7.73096	4.42429	7.28698	7.79554	7.02697		0.508566	0.329234		-0.260003	0.857702
FSDG_RS09905	7.91141	7.80043	7.77003	9.60941	8.85663	8.65743	8.49032	8.4991	7.78966	7.82729	9.04116	8.25969		1.21387	0.0143515		0.432403	0.144584
FSDG_RS09910	7.0331	6.94334	6.28569	8.82118	8.20584	8.06174	8.30981	5.06089	7.18147	6.75404	8.36292	6.85072		1.60888	0.00829922		0.0966787	0.92624
FSDG_RS09915	5.62799	5.43651	6.84332	8.46304	6.47066	7.59473	9.06412	7.54964	6.74019	5.96927	7.50948	7.78465		1.54021	0.101075		1.81538	0.0888059
FSDG_RS09920	6.04452	5.56385	6.25951	8.75451	7.76408	7.66775	8.15355	6.63845	6.49562	5.95596	8.06211	7.09587		2.10615	0.00643609		1.13991	0.11563
FSDG_RS09925	6.34874	6.42288	6.71198	7.39988	6.2668	6.92766	2.44233	6.06607	3.57193	6.49453	6.86478	4.02678		0.370246	0.345823		-2.46775	0.0835856
FSDG_RS09930	7.23927	7.62211	8.58451	9.65022	8.39984	7.57187	8.45921	8.31236	7.03078	7.8153	8.54064	7.93411		0.725346	0.373463		0.118818	0.85386
FSDG_RS09935	8.65941	8.77869	9.33335	9.43171	7.9971	8.77632	8.46986	8.08969	7.32462	8.92382	8.73505	7.96139		-0.188774	0.704797		-0.962432	0.0717772
FSDG_RS09940	8.47281	8.52274	8.10669	6.40025	7.94508	7.32501	5.92279	6.92396	0	8.36741	7.22344	4.28225		-1.14397	0.0707163		-4.08516	0.132157
FSDG_RS09945	9.34119	9.28172	9.18114	8.82425	5.31045	8.2951	7.88421	8.08498	6.30595	9.26802	7.4766	7.42505		-1.79142	0.177114		-1.84297	0.0309368
FSDG_RS09950	9.91012	9.94689	10.6514	9.57951	8.40107	7.98165	9.24727	8.40763	7.69803	10.1695	8.65408	8.45098		-1.5154	0.0473953		-1.7185	0.0278122
FSDG_RS09955	10.1303	10.004	8.75836	8.6895	7.90118	7.02549	6.41862	6.56888	5.68087	9.6309	7.87205	6.22279		-1.75884	0.0537851		-3.40811	0.00273659
FSDG_RS09960	10.5728	10.4991	11.108	9.20809	8.07755	8.05289	8.32244	7.86918	7.06388	10.7266	8.44617	7.75183		-2.28046	0.0059027		-2.9748	0.00200575
FSDG_RS09965	9.92218	9.97154	10.2548	8.71633	7.9015	7.42865	7.78796	6.76097	6.97232	10.0495	8.01549	7.17375		-2.03401	0.00645251		-2.87576	0.0009529
FSDG_RS09970	10.9111	11.0467	11.2606	8.215	7.84085	8.09566	8.41803	8.14584	7.34284	11.0728	8.0505	7.9689		-3.02228	3.58971e-05		-3.10388	0.0007845
FSDG_RS09975	12.4703	12.5115	11.5071	8.55503	9.75087	8.13773	9.42081	9.38464	7.98319	12.1629	8.81454	8.92955		-3.34841	0.00459065		-3.2334	0.00494645
FSDG_RS09980	2.57669	3.0529	1.75134	0	3.58986	3.93883	0	0	0	2.46031	2.50956	0		0.0492538	0.971916		-2.46031	0.00293846
FSDG_RS09985	3.98711	3.12941	1.68827	0	0	0	0	2.63248	3.02084	2.93493	0	1.88444		-2.93493	0.0119131		-1.05049	0.417091
FSDG_RS09990	3.75147	4.70592	2.98267	3.99642	0	0	0	0	0	3.81336	1.33214	0		-2.48122	0.156021		-3.81336	0.00156817
FSDG_RS09995	4.9306	4.6935	1.6832	0	0	0	0	2.49534	0	3.7691	0	0.831779		-3.7691	0.0226344		-2.93732	0.092759
FSDG_RS10000	6.58645	6.4014	5.9389	6.9965	6.8375	4.47545	4.50103	5.6488	4.28199	6.30892	6.10315	4.81061		-0.205769	0.818028		-1.49831	0.0323268
FSDG_RS10005	3.70332	3.17415	2.30223	3.25098	4.67005	0	4.65902	3.39028	0	3.0599	2.64034	2.6831		-0.419558	0.785456		-0.376802	0.807719
[truncated: 439 more rows]

## Sheet: Invasion only
Tab 3: RPKM data separated into detailed information of activated and de-activated Fn 7-1 genes affected by invasion specifically
Gene ID	control RPKM replicates			invasion RPKM replicates			means		Invasion FC			*ordered by highest log2FC for the invasion parameter
	cont1	cont2	cont3	inv1	inv2	inv3	cont.mean	inv.mean	log2FC	p-value
FSDG_RS07415	8.85623	8.68517	6.6696	0	0	0	8.07034	0	-8.07034	0.000327033
pduE	9.68647	9.85769	10.2213	0	4.3658	1.43643	9.92181	1.93408	-7.98773	0.00350041
FSDG_RS08360	7.7898	7.67476	7.03913	0	0	0	7.50123	0	-7.50123	5.58988e-06
FSDG_RS11940	7.67612	7.52568	6.96442	0	0	0	7.38874	0	-7.38874	4.40251e-06
FSDG_RS05945	8.33813	8.26327	5.42443	0	0	0	7.34194	0	-7.34194	0.00156435
FSDG_RS06585	7.92492	7.61084	6.28354	0	0	0	7.2731	0	-7.2731	0.000133011
FSDG_RS08420	8.66869	8.57132	7.88711	0	3.3193	0.237319	8.37571	1.18554	-7.19017	0.00280192
FSDG_RS06800	8.42004	8.63922	7.97248	0	4.55003	0	8.34391	1.51668	-6.82724	0.0111238
FSDG_RS00510	8.69755	8.45375	7.77962	0	4.74118	0	8.31031	1.58039	-6.72991	0.0137449
FSDG_RS05400	8.91656	8.79925	7.82401	0	5.44663	0	8.51328	1.81554	-6.69773	0.0222824
FSDG_RS01130	8.41086	8.43342	6.63279	0	3.77702	0	7.82569	1.25901	-6.56668	0.00921564
FSDG_RS11825	8.21705	8.11698	7.56895	0	4.30594	0	7.96766	1.43531	-6.53234	0.0107648
FSDG_RS02210	11.401	11.2307	8.01248	5.1126	3.42141	2.60547	10.2147	3.71316	-6.50155	0.00803947
FSDG_RS02695	7.20487	7.11907	4.99677	0	0	0	6.44024	0	-6.44024	0.000874019
FSDG_RS02205	11.4035	11.2975	8.57598	3.02141	5.37519	3.57999	10.4257	3.9922	-6.43347	0.0052734
FSDG_RS02200	11.1937	11.0737	9.03923	3.07248	5.68201	3.30318	10.4355	4.01923	-6.41632	0.00413902
FSDG_RS05425	8.30163	8.24035	7.31006	0	4.62123	0	7.95068	1.54041	-6.41027	0.015173
FSDG_RS02235	10.0619	9.7693	8.98697	0	4.67322	5.15053	9.60605	3.27458	-6.33146	0.0194026
FSDG_RS00100	11.2565	11.2119	8.34798	5.91934	5.99261	0	10.2721	3.97065	-6.30148	0.0461085
FSDG_RS06250	10.5877	10.8191	11.3744	0	8.11847	5.81903	10.9271	4.64583	-6.28123	0.0608181
FSDG_RS05770	7.10646	6.5186	5.20118	0	0	0	6.27541	0	-6.27541	0.00036943
pduD	10.3865	10.4421	11.2574	1.71127	5.46932	6.27573	10.6953	4.48544	-6.20989	0.0123561
FSDG_RS04005	6.71258	6.73687	5.14898	0	0	0	6.19947	0	-6.19947	0.000295011
FSDG_RS12110	7.81351	8.1322	7.72128	0	5.12843	0	7.889	1.70948	-6.17952	0.0226507
FSDG_RS03515	7.12148	6.43146	4.75967	0	0	0	6.1042	0	-6.1042	0.000958585
FSDG_RS05430	7.24346	7.26792	7.81656	0	4.12652	0	7.44265	1.37551	-6.06714	0.0119625
FSDG_RS10950	8.78883	8.40527	8.66565	0	4.35899	3.31217	8.61992	2.55706	-6.06286	0.0100467
FSDG_RS08400	10.006	10.0453	11.4817	0	6.93341	6.43177	10.511	4.45506	-6.05597	0.0569226
FSDG_RS06480	7.83139	7.57412	5.65347	0	2.92399	0	7.01966	0.974662	-6.045	0.00713492
FSDG_RS02555	7.99575	7.87517	7.33513	0	4.98134	0.146264	7.73535	1.7092	-6.02615	0.0216939
FSDG_RS02475	7.4513	7.84216	7.4408	0	4.66083	0	7.57809	1.55361	-6.02448	0.0180888
FSDG_RS04810	5.95406	6.35737	5.56237	0	0	0	5.95793	0	-5.95793	1.30809e-05
FSDG_RS06775	7.97291	7.88659	6.32988	0	4.31581	0	7.39646	1.4386	-5.95786	0.0178006
FSDG_RS10570	5.72588	5.90827	6.17406	0	0	0	5.93607	0	-5.93607	1.38105e-06
FSDG_RS01795	6.83964	6.57954	4.29842	0	0	0	5.90586	0	-5.90586	0.00185673
FSDG_RS06335	6.31397	6.34311	5.05672	0	0	0	5.9046	0	-5.9046	0.000154231
FSDG_RS11795	8.08896	7.84845	5.55675	0	3.78224	0	7.16472	1.26075	-5.90397	0.0169008
FSDG_RS06445	9.35664	9.39665	6.9718	0	4.49948	3.61762	8.57503	2.7057	-5.86933	0.0211223
FSDG_RS10140	8.07773	7.74905	6.29029	0	4.67207	0	7.37236	1.55736	-5.815	0.0244218
FSDG_RS09185	6.61967	6.26472	4.5036	0	0	0	5.796	0	-5.796	0.000896712
FSDG_RS08055	10.858	10.8856	11.1429	5.19228	6.3508	4.06133	10.9622	5.20147	-5.76072	0.000989049
FSDG_RS05720	6.38777	6.02435	4.85993	0	0	0	5.75735	0	-5.75735	0.000236064
FSDG_RS11820	7.10314	7.48154	6.78414	0	4.29846	0	7.12294	1.43282	-5.69012	0.0170663
pduC	10.2712	10.2937	10.9866	4.56779	5.30723	4.67048	10.5172	4.8485	-5.66867	6.70417e-05
FSDG_RS03415	6.14805	7.08734	3.75774	0	0	0	5.66438	0	-5.66438	0.00463704
FSDG_RS07170	6.38226	6.11563	4.40991	0	0	0	5.63593	0	-5.63593	0.000801182
FSDG_RS04945	8.11835	8.1828	3.78084	0	3.22328	0	6.694	1.07443	-5.61957	0.0360597
FSDG_RS06225	7.42026	7.66713	6.36894	0	4.6006	0	7.15211	1.53353	-5.61858	0.0238775
FSDG_RS01345	8.54724	8.48079	8.97952	0	5.68969	3.57503	8.66918	3.08824	-5.58094	0.028665
FSDG_RS04635	7.52117	7.41351	6.33804	0	4.56438	0	7.09091	1.52146	-5.56945	0.0237399
FSDG_RS02480	7.01431	6.96745	6.04649	0	3.36087	0	6.67608	1.12029	-5.55579	0.0088141
FSDG_RS08415	9.87579	9.72401	10.1382	4.68086	4.05903	4.33885	9.91266	4.35958	-5.55308	1.3778e-05
FSDG_RS08390	10.4939	10.3536	9.76872	2.49178	5.3644	6.13638	10.2054	4.66418	-5.54123	0.00804363
FSDG_RS02300	7.33495	7.30976	2.72295	0	0	0.746829	5.78922	0.248943	-5.54027	0.02344
FSDG_RS04055	5.71081	6.78534	4.06695	0	0	0	5.52103	0	-5.52103	0.00221018
FSDG_RS06255	12.674	12.7423	13.1573	4.60722	9.18031	8.25249	12.8579	7.34668	-5.5112	0.0171625
FSDG_RS04235	7.09999	7.13635	5.03367	0	2.80223	0	6.42334	0.934078	-5.48926	0.00920576
FSDG_RS02680	8.27514	8.28444	7.45944	0	5.23625	2.31675	8.00634	2.51767	-5.48867	0.0234706
FSDG_RS11600	5.71235	5.54294	5.12857	0	0	0	5.46129	0	-5.46129	6.05688e-06
FSDG_RS07210	5.69175	5.91692	4.70422	0	0	0	5.43763	0	-5.43763	0.000127994
FSDG_RS04245	9.22712	9.16198	8.26255	5.0674	5.31726	0	8.88388	3.46155	-5.42233	0.0369013
FSDG_RS05140	8.2949	8.4888	8.51572	0	5.3918	3.70872	8.43314	3.03351	-5.39963	0.0276046
FSDG_RS04935	6.22908	6.30542	3.63301	0	0	0	5.38917	0	-5.38917	0.00357682
FSDG_RS08395	9.44283	9.65974	10.436	5.26962	3.4122	4.75459	9.84619	4.4788	-5.36739	0.00104387
FSDG_RS09715	7.30405	7.10028	4.61377	0	2.93461	0	6.33937	0.978204	-5.36116	0.0147795
FSDG_RS03555	6.1081	6.02892	3.9375	0	0	0	5.35817	0	-5.35817	0.00165786
FSDG_RS05670	7.75629	7.40081	3.98222	0	3.06645	0	6.37978	1.02215	-5.35763	0.027438
FSDG_RS05405	9.00773	8.97853	5.99386	0	3.45763	4.45794	7.99337	2.63852	-5.35485	0.0333167
FSDG_RS11520	5.79379	5.74471	4.40239	0	0	0	5.31363	0	-5.31363	0.000309618
FSDG_RS00160	8.27768	7.87514	4.91786	4.86941	0.328262	0	7.02356	1.73256	-5.291	0.0492055
FSDG_RS02755	5.9072	6.50504	3.43261	0	0	0	5.28162	0	-5.28162	0.00494108
FSDG_RS08565	7.3891	7.15074	7.66133	0	4.19215	2.18419	7.40039	2.12545	-5.27494	0.0123929
FSDG_RS10195	8.50392	8.7894	8.3703	0	5.8545	4.00842	8.55454	3.28764	-5.2669	0.0383976
FSDG_RS05410	9.00538	8.93918	8.07847	0	5.89315	4.35695	8.67434	3.4167	-5.25764	0.0425091
FSDG_RS00925	7.33538	7.12439	4.74555	0	3.4411	0	6.40177	1.14703	-5.25474	0.0206382
FSDG_RS08065	10.8008	10.8813	10.8357	6.08848	6.56502	4.1106	10.8393	5.58803	-5.25122	0.00220974
FSDG_RS11585	6.57948	6.36168	5.92489	0	3.12228	0	6.28868	1.04076	-5.24792	0.00771522
FSDG_RS10375	7.56288	7.62725	6.15009	0	5.60977	0	7.11341	1.86992	-5.24348	0.0532419
FSDG_RS05790	7.08	6.67502	4.96115	0	3.00911	0	6.23872	1.00304	-5.23568	0.0118595
FSDG_RS07120	5.62491	5.29533	4.71318	0	0	0	5.21114	0	-5.21114	4.03581e-05
FSDG_RS05520	8.81195	8.69784	7.97645	5.34484	4.51897	0	8.49541	3.28793	-5.20748	0.0363378
FSDG_RS04080	5.92001	5.56896	4.11491	0	0	0	5.20129	0	-5.20129	0.000709986
FSDG_RS05415	8.68153	8.6721	8.60855	5.03689	5.32367	0	8.65406	3.45352	-5.20054	0.0396278
FSDG_RS04115	4.91651	5.66004	5.02292	0	0	0	5.19982	0	-5.19982	2.35242e-05
FSDG_RS04050	6.85537	5.67246	3.05438	0	0	0	5.19407	0	-5.19407	0.00984343
FSDG_RS05145	7.02843	7.10913	5.79624	0	4.3678	0	6.6446	1.45593	-5.18867	0.0267519
FSDG_RS09705	5.82549	6.06376	3.67659	0	0	0	5.18861	0	-5.18861	0.00239689
FSDG_RS04950	8.15715	7.86093	4.84932	0	5.34512	0	6.9558	1.78171	-5.17409	0.0669271
FSDG_RS11035	5.84444	5.45436	4.16941	0	0	0	5.15607	0	-5.15607	0.000522583
FSDG_RS02240	9.54512	9.58264	7.71512	0	6.25528	5.1261	8.94763	3.79379	-5.15384	0.063294
FSDG_RS10595	7.0074	6.87217	7.52455	0	3.4878	2.46192	7.13471	1.98324	-5.15147	0.00811143
FSDG_RS03420	6.33534	6.23362	2.87855	0	0	0	5.14917	0	-5.14917	0.0105455
FSDG_RS05070	6.57916	6.76812	7.56433	1.57725	3.91661	0	6.97054	1.83129	-5.13925	0.0120055
FSDG_RS03560	5.95485	5.35098	4.10755	0	0	0	5.13779	0	-5.13779	0.000700006
FSDG_RS06260	8.90088	8.89154	8.55615	3.51673	4.77427	2.68251	8.78286	3.65784	-5.12502	0.00115747
FSDG_RS10380	6.43025	7.09365	7.12624	0	5.28203	0	6.88338	1.76068	-5.1227	0.044757
FSDG_RS04660	6.92094	6.48858	4.96753	0	0	3.01125	6.12568	1.00375	-5.12194	0.0117406
FSDG_RS03390	6.37877	6.24185	2.71442	0	0	0	5.11168	0	-5.11168	0.0130299
FSDG_RS10150	7.76032	7.68474	5.7738	3.35894	2.54263	0	7.07295	1.96719	-5.10576	0.0131915
FSDG_RS08405	9.6338	9.63436	9.96421	4.76233	4.42202	4.73758	9.74413	4.64064	-5.10349	5.10952e-06
FSDG_RS06965	6.58629	6.38985	5.03529	0	2.7023	0	6.00381	0.900768	-5.10304	0.00758562
FSDG_RS05765	6.79951	6.88299	5.23229	0	0	3.64997	6.30493	1.21666	-5.08827	0.0186783
FSDG_RS01675	10.912	10.8061	10.0183	6.62946	5.34009	4.53715	10.5788	5.50223	-5.07657	0.00164028
FSDG_RS11370	5.31889	4.33698	5.54577	0	0	0	5.06721	0	-5.06721	0.000166326
FSDG_RS06485	8.64688	8.49747	7.04634	3.78573	5.23536	0	8.06356	3.00703	-5.05653	0.0369508
FSDG_RS00090	8.55088	8.63339	8.7846	0	5.51063	5.30867	8.65629	3.60643	-5.04986	0.0489611
FSDG_RS04020	6.46392	6.7507	6.55755	0.431997	4.26268	0	6.59072	1.56489	-5.02583	0.0207829
FSDG_RS03425	6.71567	6.35796	5.01609	0	3.01544	0	6.02991	1.00515	-5.02476	0.0112913
FSDG_RS04045	9.23135	8.97734	6.71934	0	5.45816	4.45449	8.30934	3.30421	-5.00513	0.0544117
FSDG_RS10420	7.944	8.21097	8.97013	4.67596	5.43644	0	8.37503	3.3708	-5.00423	0.0442375
FSDG_RS02225	10.983	10.9382	9.39097	3.8742	6.63165	5.80161	10.4374	5.43582	-5.00155	0.00671658
FSDG_RS11620	6.31375	6.59695	6.36101	4.27064	0	0	6.4239	1.42355	-5.00036	0.024762
FSDG_RS03395	7.29236	6.75765	5.98935	0	5.11164	0	6.67979	1.70388	-4.9759	0.0463506
FSDG_RS03575	7.04747	6.8547	5.1932	0	4.16909	0	6.36512	1.3897	-4.97542	0.0300258
FSDG_RS01165	6.47617	5.90318	2.54171	0	0	0	4.97369	0	-4.97369	0.0154385
FSDG_RS00675	6.40461	5.81522	4.44874	0	1.02581	0.740539	5.55619	0.588782	-4.96741	0.00162118
FSDG_RS02965	7.30408	6.9587	5.53316	0	3.63879	1.25508	6.59864	1.63129	-4.96735	0.0142577
FSDG_RS03660	9.68831	9.68259	8.99047	3.56074	5.08933	4.83924	9.45379	4.49644	-4.95735	0.000711977
FSDG_RS10925	5.79963	5.97332	5.56788	0	2.5474	0	5.78028	0.849133	-4.93114	0.00452823
FSDG_RS03490	6.82855	6.85446	5.07174	0	0	3.9655	6.25158	1.32183	-4.92975	0.0271355
FSDG_RS05290	5.40072	5.2644	4.10233	0	0	0	4.92248	0	-4.92248	0.000281076
FSDG_RS05860	6.45849	6.59939	4.23532	0	2.53109	0	5.7644	0.843698	-4.9207	0.0124566
FSDG_RS05135	8.24625	8.0608	7.15918	0	4.83138	3.87503	7.82208	2.90214	-4.91994	0.031436
FSDG_RS11365	4.81646	4.7429	5.18161	0	0	0	4.91365	0	-4.91365	3.46728e-06
FSDG_RS10665	5.27628	6.09454	3.34856	0	0	0	4.90646	0	-4.90646	0.00381739
FSDG_RS01375	8.47083	8.1387	6.13205	0	4.513	3.53127	7.58053	2.68142	-4.8991	0.0343556
FSDG_RS10760	4.91271	4.8796	4.89634	0	0	0	4.89622	0	-4.89622	8.71302e-11
FSDG_RS05665	7.52512	7.58587	5.60335	0	1.94953	4.08717	6.90478	2.01224	-4.89255	0.0221641
FSDG_RS04090	5.01921	5.28721	4.32809	0	0	0	4.87817	0	-4.87817	6.90219e-05
FSDG_RS02470	6.44397	6.84709	4.0335	0	2.72873	0	5.77485	0.909575	-4.86528	0.01834
FSDG_RS00855	4.60935	4.71349	5.26063	0	0	0	4.86116	0	-4.86116	1.76808e-05
FSDG_RS10405	7.76332	8.42593	9.58228	3.86068	7.35976	0	8.59051	3.74015	-4.85036	0.0912305
FSDG_RS04665	6.12926	6.19121	5.47358	0	3.24352	0	5.93135	1.08117	-4.85017	0.0117993
FSDG_RS08035	9.4303	9.32006	6.74327	0	5.32806	5.67427	8.49788	3.66745	-4.83043	0.0765612
FSDG_RS00020	7.94088	7.44032	5.43742	0	6.34876	0	6.93954	2.11625	-4.82329	0.0987023
FSDG_RS00655	6.79966	6.95002	4.7997	0	4.11131	0	6.18313	1.37044	-4.81269	0.0350556
FSDG_RS11570	4.74217	5.09859	4.59405	0	0	0	4.81161	0	-4.81161	5.58995e-06
FSDG_RS07335	7.41333	7.47889	5.34297	0	5.81593	0	6.74506	1.93864	-4.80642	0.0801281
FSDG_RS09430	7.20074	7.35236	5.96227	0.938926	5.17369	0	6.83845	2.03754	-4.80092	0.0437794
FSDG_RS10410	7.93449	8.12415	9.51074	4.46476	6.73079	0	8.52313	3.73185	-4.79128	0.0785045
FSDG_RS10590	6.38307	6.44474	6.47704	0	3.45956	1.4813	6.43495	1.64695	-4.788	0.00880082
FSDG_RS10530	4.95062	4.38557	5.82968	0	0.808014	0	5.05529	0.269338	-4.78595	0.00066081
FSDG_RS03295	6.16345	6.5073	4.98031	0	3.35284	0	5.88369	1.11761	-4.76607	0.0169531
FSDG_RS03315	5.78551	5.61413	2.8718	0	0	0	4.75715	0	-4.75715	0.00728454
FSDG_RS06475	7.38022	6.8134	0	0	0	0	4.73121	0	-4.73121	0.11675
FSDG_RS05650	5.18538	4.90769	4.07631	0	0	0	4.72313	0	-4.72313	0.000143797
FSDG_RS12115	7.13991	7.44718	3.3337	0	3.76453	0	5.9736	1.25484	-4.71875	0.0608187
FSDG_RS09570	6.37453	6.28689	4.97827	0	0	3.52581	5.8799	1.17527	-4.70463	0.0201781
FSDG_RS03840	4.73962	4.86952	4.49669	0	0	0	4.70194	0	-4.70194	1.74331e-06
FSDG_RS08410	9.81331	9.75698	7.71606	5.15334	3.40319	4.62593	9.09545	4.39415	-4.7013	0.00551324
FSDG_RS08630	5.25767	4.67888	4.12266	0	0	0	4.6864	0	-4.6864	0.000138846
FSDG_RS09475	8.2219	8.03133	5.22629	0	4.14102	3.29483	7.15984	2.47861	-4.68122	0.0423392
FSDG_RS05755	5.58329	4.53615	3.87785	0	0	0	4.66577	0	-4.66577	0.000714929
FSDG_RS06150	7.15065	7.16999	6.24637	0	3.99654	2.5764	6.85567	2.19098	-4.66469	0.0181598
FSDG_RS04630	7.18385	6.97437	4.27981	0	4.464	0	6.14601	1.488	-4.65801	0.0569521
FSDG_RS08425	9.18538	9.32573	8.95534	4.59829	4.60651	4.32751	9.15548	4.51077	-4.64472	5.15445e-06
FSDG_RS05300	5.54309	5.29204	3.08609	0	0	0	4.64041	0	-4.64041	0.00401524
FSDG_RS03935	4.54852	4.8644	4.50294	0	0	0	4.63862	0	-4.63862	2.15383e-06
FSDG_RS04795	7.6315	7.61818	6.17291	0	3.72011	3.80359	7.14086	2.5079	-4.63296	0.0261427
FSDG_RS07555	6.13456	6.19797	4.49658	0	2.94765	0	5.6097	0.982549	-4.62715	0.0148887
FSDG_RS00890	9.05621	8.84729	7.32883	4.56395	3.68222	3.14973	8.41078	3.79863	-4.61214	0.00250612
FSDG_RS05355	6.77247	6.68199	4.98413	0	4.60673	0	6.1462	1.53558	-4.61062	0.0484218
FSDG_RS04000	6.71086	6.63278	5.35641	0	2.27259	2.60547	6.23335	1.62602	-4.60733	0.00770824
FSDG_RS04815	5.90711	5.93454	4.67037	0	2.69753	0	5.504	0.899176	-4.60483	0.00968975
FSDG_RS05880	8.43463	8.41424	7.24649	0	5.77994	4.50585	8.03179	3.4286	-4.60319	0.0625084
FSDG_RS11905	7.03305	7.45453	8.39317	5.46881	0	3.63856	7.62692	3.03579	-4.59112	0.0502692
FSDG_RS10445	6.89791	6.81891	6.62548	6.57007	0	0	6.78077	2.19002	-4.59074	0.104266
FSDG_RS05820	7.65711	7.38834	4.85961	0	3.25644	2.87986	6.63502	2.04543	-4.58959	0.0279741
FSDG_RS03180	7.05318	7.05225	5.23367	0	2.91734	2.69791	6.44637	1.87175	-4.57462	0.0149053
FSDG_RS05950	6.4559	6.45197	3.60784	0	0	2.7999	5.50524	0.933298	-4.57194	0.0264039
FSDG_RS04095	5.36865	5.10228	3.22914	0	0	0	4.56669	0	-4.56669	0.00246511
FSDG_RS00395	8.46444	8.2852	6.83144	5.03141	0	4.91857	7.86036	3.31666	-4.5437	0.0590919
FSDG_RS06320	8.72278	8.55899	7.9662	0	5.95081	5.67364	8.41599	3.87482	-4.54118	0.0806337
FSDG_RS03625	5.31678	4.66887	3.63784	0	0	0	4.54117	0	-4.54117	0.000747096
FSDG_RS06155	7.73417	7.42723	5.8815	0	3.78862	3.63224	7.0143	2.47362	-4.54068	0.0291321
FSDG_RS06120	9.06629	8.89726	6.61187	0	6.54223	4.42322	8.19181	3.65515	-4.53665	0.0950096
FSDG_RS10765	4.53009	4.66926	4.38175	0	0	0	4.52703	0	-4.52703	6.76884e-07
FSDG_RS09255	9.24034	9.10628	5.99821	0	5.50472	5.26692	8.11494	3.59055	-4.5244	0.09587
FSDG_RS01250	8.27051	8.27549	9.56155	4.78717	3.72183	4.03042	8.70252	4.17981	-4.52271	0.00106145
FSDG_RS09025	6.26367	6.12732	3.81137	0	2.64205	0	5.40079	0.880685	-4.5201	0.0189671
FSDG_RS03885	4.385	4.66996	4.49492	0	0	0	4.51663	0	-4.51663	6.81831e-07
FSDG_RS05350	5.23988	5.27339	5.36976	0	2.36225	0	5.29434	0.787415	-4.50693	0.00463219
FSDG_RS06310	7.49529	7.44692	5.10538	3.43564	3.11731	0	6.68253	2.18432	-4.49821	0.029071
FSDG_RS08140	4.95728	5.15196	3.36164	0	0	0	4.49029	0	-4.49029	0.00137695
FSDG_RS04800	6.37176	5.96754	3.95248	0	0	2.82306	5.4306	0.941019	-4.48958	0.0202193
FSDG_RS02975	6.41069	6.24469	5.09372	0	4.30149	0	5.91637	1.43383	-4.48254	0.0398039
FSDG_RS03275	5.8497	5.47784	4.06159	0	1.94849	0	5.12971	0.649496	-4.48021	0.00614861
FSDG_RS07115	8.4512	8.49442	7.34628	0	6.66047	4.1961	8.0973	3.61886	-4.47845	0.0865285
FSDG_RS00435	5.5737	4.07797	3.77633	0	0	0	4.476	0	-4.476	0.00129014
FSDG_RS08365	9.77899	9.77903	11.0146	4.40018	6.24971	6.5149	10.1909	5.7216	-4.46928	0.00464356
FSDG_RS03195	7.99565	7.69621	6.32965	0	4.59616	4.01937	7.34051	2.87184	-4.46866	0.0435268
FSDG_RS07205	5.57597	6.11169	5.57495	0	3.86263	0	5.7542	1.28754	-4.46666	0.0263859
FSDG_RS09750	6.45497	6.31796	4.375	0	3.75384	0	5.71598	1.25128	-4.4647	0.0347196
FSDG_RS06780	8.64454	8.45184	5.88938	4.64665	4.97396	0	7.66192	3.20687	-4.45505	0.0721865
FSDG_RS12025	5.82361	5.85034	4.92565	0	3.25136	0	5.5332	1.08379	-4.44942	0.0167757
FSDG_RS11155	4.67892	4.74168	3.90547	0	0	0	4.44202	0	-4.44202	7.86284e-05
FSDG_RS10955	8.89055	8.71679	6.88196	3.52439	4.60622	3.04761	8.1631	3.72607	-4.43703	0.00495869
FSDG_RS10580	6.37769	6.27448	5.35136	0	4.71045	0	6.00118	1.57015	-4.43103	0.0506925
FSDG_RS09055	7.54732	7.45758	4.80156	0	3.14856	3.38249	6.60215	2.17702	-4.42513	0.0352341
FSDG_RS04295	7.88229	8.08887	4.33128	0	3.3276	3.70015	6.76748	2.34258	-4.4249	0.0593227
FSDG_RS06195	7.86308	7.75002	6.68576	0	5.16938	3.85733	7.43295	3.0089	-4.42405	0.0502372
FSDG_RS07700	5.59985	5.56821	3.4706	0	1.38162	0	4.87956	0.460539	-4.41902	0.00629686
FSDG_RS07665	5.30288	5.08898	2.86509	0	0	0	4.41898	0	-4.41898	0.0047731
FSDG_RS10415	8.35377	8.31153	9.66982	7.22346	5.85935	0	8.77837	4.36093	-4.41744	0.122327
FSDG_RS03945	4.95442	4.70592	3.76367	0	0.181802	0	4.47467	0.0606008	-4.41407	0.000276005
FSDG_RS05275	6.0332	5.6863	4.02995	0	0	2.51086	5.24982	0.836954	-4.41286	0.0132498
FSDG_RS04930	7.60631	7.4591	5.65589	0	4.53684	2.99005	6.9071	2.50896	-4.39814	0.0404096
FSDG_RS05740	5.99019	5.38256	5.58422	0	3.76453	0	5.65232	1.25484	-4.39748	0.0255973
FSDG_RS11485	5.61427	5.82602	6.34883	4.60424	0	0	5.92971	1.53475	-4.39496	0.0471005
FSDG_RS02650	6.75446	6.66553	5.00876	0	5.24926	0	6.14292	1.74975	-4.39316	0.0753148
FSDG_RS06315	7.3085	7.23905	5.91764	0	3.75574	3.53282	6.82173	2.42952	-4.39221	0.0276802
FSDG_RS06675	6.33604	5.88043	3.70078	0	2.76114	0	5.30575	0.920379	-4.38537	0.0233614
FSDG_RS11790	8.17507	8.04181	6.48033	0	5.30158	4.24764	7.56574	3.18307	-4.38267	0.0623683
FSDG_RS08780	6.65225	6.35074	3.55166	0	3.41992	0	5.51822	1.13997	-4.37825	0.0439669
FSDG_RS03285	6.16689	5.78232	5.02041	0	3.83976	0	5.65654	1.27992	-4.37662	0.0297426
FSDG_RS05170	7.79889	7.76316	7.0315	4.62831	4.8426	0	7.53118	3.15697	-4.37421	0.0521751
FSDG_RS00520	9.67697	9.85914	10.7755	6.66994	6.8919	3.6582	10.1039	5.74001	-4.36385	0.0164223
FSDG_RS04010	5.4942	5.05322	2.53446	0	0	0	4.36063	0	-4.36063	0.0091043
FSDG_RS02255	6.59515	6.72139	3.17119	0	3.41393	0	5.49591	1.13798	-4.35793	0.0553222
FSDG_RS04240	8.34784	8.02044	4.96794	4.90005	3.37864	0	7.11207	2.75956	-4.35251	0.0733556
FSDG_RS00095	8.00538	7.93653	5.00672	3.45884	4.44542	0	6.98288	2.63475	-4.34812	0.0599459
FSDG_RS05545	6.55793	6.58363	4.46865	0	4.56989	0	5.87007	1.5233	-4.34678	0.0605313
FSDG_RS03080	6.33484	6.20631	3.58451	0	0	3.09538	5.37522	1.03179	-4.34342	0.033592
FSDG_RS05345	5.21332	5.44556	2.36977	0	0	0	4.34289	0	-4.34289	0.0117649
FSDG_RS09585	7.10493	7.32337	3.32099	0	4.73332	0	5.91643	1.57777	-4.33866	0.101028
FSDG_RS07745	4.36349	5.2706	3.34341	0	0	0	4.32583	0	-4.32583	0.00147815
FSDG_RS06085	7.5299	7.38	6.57514	0	5.05576	3.49607	7.16168	2.85061	-4.31107	0.0473893
FSDG_RS12020	9.12096	8.65352	5.17175	0	4.75956	5.26424	7.64874	3.34127	-4.30748	0.108221
FSDG_RS10230	10.8923	10.9203	11.167	6.93885	7.0181	6.10075	10.9932	6.6859	-4.30731	0.00014814
FSDG_RS05465	10.4584	10.3357	9.92744	6.61767	5.95372	5.24518	10.2405	5.93886	-4.30164	0.000548836
FSDG_RS08060	12.2759	12.2417	12.7032	7.80822	8.61882	7.89105	12.4069	8.10603	-4.3009	0.000132626
FSDG_RS04640	6.99212	6.92314	4.86772	0	3.75812	2.13442	6.261	1.96418	-4.29682	0.0292397
FSDG_RS05800	10.0214	9.94161	9.92419	4.81016	6.31049	5.88541	9.96238	5.66869	-4.2937	0.000659227
FSDG_RS10145	7.38397	7.18954	5.56956	4.46052	2.81805	0	6.71436	2.42619	-4.28817	0.039481
FSDG_RS05815	7.63424	7.51938	4.72274	0	3.55295	3.46407	6.62545	2.33901	-4.28645	0.0467657
FSDG_RS00405	6.91475	7.25309	6.77802	0	3.66934	4.42002	6.98195	2.69646	-4.2855	0.0354686
FSDG_RS05365	5.6067	5.78684	4.54451	0	0	3.09282	5.31268	1.03094	-4.28175	0.0177269
FSDG_RS04120	5.05786	4.67174	3.1113	0	0	0	4.2803	0	-4.2803	0.00197897
FSDG_RS02455	4.36337	4.76325	3.69956	0	0	0	4.2754	0	-4.2754	0.000160583
FSDG_RS05110	9.94553	9.80238	7.68929	4.42387	5.75471	4.43534	9.14574	4.8713	-4.27444	0.00742336
FSDG_RS05930	7.40378	7.67601	5.81399	0	4.79351	3.30306	6.9646	2.69886	-4.26574	0.0494795
FSDG_RS10215	12.0023	11.9912	12.4586	7.76777	8.33327	7.55604	12.1507	7.88569	-4.26501	0.000105955
FSDG_RS12185	6.48971	6.23527	4.10755	0	4.04768	0	5.61084	1.34923	-4.26161	0.0510504
FSDG_RS00920	6.4205	6.5341	4.01649	4.18717	0	0	5.65703	1.39572	-4.2613	0.0580854
FSDG_RS06450	10.3467	10.3385	8.92024	6.99079	4.92026	4.93087	9.86847	5.61397	-4.2545	0.00703244
FSDG_RS10535	4.225	4.17342	4.36194	0	0	0	4.25346	0	-4.25346	1.833e-07
FSDG_RS00400	7.25027	7.00088	5.41037	3.881	3.02823	0	6.55384	2.30308	-4.25076	0.0316022
FSDG_RS06665	5.32682	5.52425	1.89491	0	0	0	4.24866	0	-4.24866	0.022639
FSDG_RS06710	6.39333	6.58269	3.84449	0	4.09985	0	5.60683	1.36662	-4.24022	0.0596595
FSDG_RS01645	4.96933	4.52914	3.18285	0	0	0	4.22711	0	-4.22711	0.00141146
FSDG_RS02750	7.409	7.49734	7.03951	4.05253	5.23167	0	7.31528	3.09473	-4.22055	0.0567737
FSDG_RS09440	9.95051	9.88432	9.15754	5.74303	6.18961	4.40235	9.66412	5.44499	-4.21913	0.00207626
FSDG_RS05360	7.32359	7.32073	6.60271	0	4.87258	3.72604	7.08235	2.8662	-4.21614	0.0473858
FSDG_RS00205	6.39022	6.50156	3.40134	0	3.66152	0	5.43104	1.22051	-4.21054	0.0568583
FSDG_RS08510	7.92352	7.67456	7.19872	0	5.42668	4.74498	7.59893	3.39055	-4.20838	0.0706777
FSDG_RS04570	7.84522	7.82598	6.12005	0	6.453	2.71699	7.26375	3.05666	-4.20709	0.0978885
FSDG_RS04110	4.43085	4.28168	3.90376	0	0	0	4.20543	0	-4.20543	1.15069e-05
FSDG_RS06690	4.75013	5.30438	2.54127	0	0	0	4.19859	0	-4.19859	0.00762531
FSDG_RS10930	5.05636	4.91607	2.60485	0	0	0	4.19243	0	-4.19243	0.00619237
FSDG_RS02950	7.30503	7.30364	6.4783	0	4.56777	3.94266	7.02899	2.83681	-4.19218	0.0450572
FSDG_RS05890	4.71892	4.86096	2.97772	0	0	0	4.18586	0	-4.18586	0.00229661
FSDG_RS03985	5.64605	5.72373	4.47371	0	3.31105	0	5.28116	1.10368	-4.17748	0.0237128
FSDG_RS10210	12.6627	12.6324	11.4054	7.80045	8.64891	7.74568	12.2335	8.06501	-4.16849	0.00119249
FSDG_RS04185	8.941	8.71199	6.5487	0	7.07272	4.63028	8.06723	3.901	-4.16623	0.132438
FSDG_RS10395	7.10185	7.37573	8.70134	0	5.36771	5.32564	7.72631	3.56445	-4.16186	0.0876119
FSDG_RS07200	7.63884	7.44682	5.60466	0	3.46723	4.73822	6.89677	2.73515	-4.16163	0.0556754
FSDG_RS06280	8.71376	8.56081	6.11654	0	5.46098	5.44816	7.79704	3.63638	-4.16066	0.106414
FSDG_RS04600	8.00994	7.81739	6.85204	5.42406	4.77821	0	7.55979	3.40076	-4.15903	0.0760099
FSDG_RS03890	4.57684	3.7851	4.10495	0	0	0	4.15563	0	-4.15563	5.51282e-05
FSDG_RS05750	4.5025	4.49156	3.45849	0	0	0	4.15085	0	-4.15085	0.00027734
FSDG_RS03300	5.96617	6.18213	3.32601	0	0	3.04024	5.1581	1.01341	-4.14469	0.0387477
FSDG_RS10550	4.83589	5.44709	5.51398	0	0	3.37921	5.26565	1.1264	-4.13925	0.0225736
FSDG_RS06840	8.53017	8.54829	5.68194	0	6.22624	4.14089	7.5868	3.45571	-4.13109	0.115761
FSDG_RS02745	5.97451	6.11559	5.2564	4.96954	0	0	5.78217	1.65651	-4.12565	0.0697622
FSDG_RS01665	11.6933	11.2629	9.21641	6.30797	8.00558	5.49455	10.7242	6.6027	-4.1215	0.0179087
FSDG_RS07175	6.35465	6.30682	2.47061	0	2.76954	0	5.04403	0.92318	-4.12085	0.0599181
FSDG_RS07155	7.94521	7.78264	6.52237	5.22167	4.67844	0	7.41674	3.30004	-4.1167	0.0745899
FSDG_RS05645	5.99017	5.48637	3.9233	0	3.0691	0	5.13328	1.02303	-4.11025	0.0264713
FSDG_RS11775	7.56687	7.50842	5.17161	0	4.95504	2.99072	6.74897	2.64859	-4.10038	0.0670151
FSDG_RS05180	4.19391	3.98192	4.11592	0	0	0	4.09725	0	-4.09725	3.12179e-07
FSDG_RS10940	9.98386	9.90675	10.0537	5.57014	6.22379	5.8645	9.98144	5.88614	-4.0953	2.95914e-05
FSDG_RS06285	7.59048	7.57133	6.98194	0	4.82846	5.03851	7.38125	3.28899	-4.09226	0.0690464
FSDG_RS09940	8.47281	8.52274	8.10669	5.92279	6.92396	0	8.36741	4.28225	-4.08516	0.132157
FSDG_RS12105	10.2409	10.1078	9.7898	5.83248	6.45856	5.60497	10.0462	5.96534	-4.08083	0.000144354
FSDG_RS09040	5.69118	5.43563	1.10943	0	0	0	4.07875	0	-4.07875	0.0516989
FSDG_RS06680	4.78845	4.93641	2.44281	0	0	0	4.05589	0	-4.05589	0.00737642
FSDG_RS07575	4.56393	3.70743	3.89567	0	0	0	4.05567	0	-4.05567	9.84325e-05
FSDG_RS00525	9.36879	9.33413	8.24346	5.90241	5.29715	3.58932	8.98213	4.92963	-4.0525	0.00668527
FSDG_RS08040	9.3384	9.05135	6.75005	4.91125	5.26499	2.81504	8.37994	4.33043	-4.04951	0.0224762
FSDG_RS06765	9.99338	10.1013	10.008	6.29907	6.20785	5.45319	10.0342	5.98671	-4.04751	0.000115659
FSDG_RS04925	8.2479	8.38981	8.09445	4.94049	4.37914	3.28228	8.24406	4.20064	-4.04342	0.00121675
FSDG_RS06435	6.14693	5.97523	0	0	0	0	4.04072	0	-4.04072	0.116196
FSDG_RS00530	9.62174	9.59498	7.89985	5.09978	5.40443	4.49837	9.03886	5.00086	-4.038	0.00302082
FSDG_RS10945	8.14817	7.99563	8.59336	5.11594	3.83022	3.6851	8.24572	4.21042	-4.0353	0.0011742
FSDG_RS09460	7.01186	6.5995	4.64226	0	3.4881	2.67089	6.08454	2.053	-4.03154	0.0346908
FSDG_RS10225	11.6363	11.6661	12.21	8.0505	8.28003	7.09204	11.8375	7.80752	-4.02994	0.000594176
FSDG_RS11010	4.97172	4.55621	2.54379	0	0	0	4.02391	0	-4.02391	0.005818
FSDG_RS01560	7.10927	6.92648	4.92989	0	4.064	2.83113	6.32188	2.29838	-4.0235	0.0444371
FSDG_RS03035	6.04643	5.71572	4.31325	4.01405	0	0	5.35847	1.33802	-4.02045	0.0491761
FSDG_RS10750	5.9144	5.35386	3.45841	0	0	2.68722	4.90889	0.895739	-4.01315	0.0260969
FSDG_RS06685	5.0478	5.65206	4.25314	0	0	2.91535	4.98433	0.971783	-4.01255	0.0189205
FSDG_RS12040	5.78573	5.82455	3.37963	0	2.95654	0	4.99664	0.985513	-4.01112	0.0346287
FSDG_RS08750	7.84239	7.63374	7.36227	0	6.34041	4.48738	7.6128	3.60926	-4.00354	0.101202
FSDG_RS03500	6.83306	6.85049	4.18065	0	2.99032	2.87096	5.95473	1.95376	-4.00097	0.0387393
FSDG_RS05420	8.78914	8.77256	8.51085	4.64665	6.20575	3.22005	8.69085	4.69082	-4.00003	0.0099235
FSDG_RS06105	8.36136	8.35907	4.62533	0	4.78116	4.57463	7.11526	3.1186	-3.99666	0.115837
FSDG_RS04985	7.51529	7.3661	6.11529	0	5.98031	3.03049	6.99889	3.0036	-3.99529	0.0884939
FSDG_RS05255	7.16602	7.20225	7.64021	5.38188	4.64643	0	7.33616	3.34277	-3.99339	0.0776133
FSDG_RS03965	5.15548	4.85054	4.30339	0	2.34511	0	4.76981	0.781704	-3.9881	0.00827532
FSDG_RS10255	9.57733	9.42561	8.10966	4.13316	5.60121	5.42663	9.03754	5.05367	-3.98387	0.00373304
FSDG_RS04025	2.70892	5.10649	4.11049	0	0	0	3.9753	0	-3.9753	0.00463294
FSDG_RS07190	5.94741	5.97014	0	0	0	0	3.97252	0	-3.97252	0.116118
FSDG_RS03995	6.49007	6.57444	5.97025	0	4.73428	2.39597	6.34492	2.37675	-3.96817	0.0451891
FSDG_RS10565	4.50847	4.39621	2.97499	0	0	0	3.95989	0	-3.95989	0.001309
FSDG_RS00560	6.85062	6.82308	5.44046	0	3.88995	3.34689	6.37139	2.41228	-3.95911	0.0384017
FSDG_RS06695	5.55101	5.50352	3.88487	0	3.06745	0	4.9798	1.02248	-3.95732	0.0269836
FSDG_RS05555	6.49473	6.48564	5.45607	0	3.60323	2.96455	6.14548	2.18926	-3.95622	0.0271853
FSDG_RS12135	4.53297	4.69794	2.63348	0	0	0	3.95479	0	-3.95479	0.00395292
FSDG_RS09590	5.94587	5.61295	3.67916	0	3.38357	0	5.07933	1.12786	-3.95147	0.041188
FSDG_RS00515	9.38114	9.16859	7.86683	4.72033	5.92006	3.92234	8.80552	4.85424	-3.95128	0.00619147
FSDG_RS08560	6.59793	6.66676	6.75538	0	4.85964	3.30861	6.67336	2.72275	-3.95061	0.0510972
FSDG_RS07565	6.54644	6.1927	5.12713	0	2.57417	3.45902	5.95543	2.01107	-3.94436	0.0245318
FSDG_RS09050	8.10095	8.04413	5.19437	3.62847	3.59096	2.30214	7.11315	3.17386	-3.93929	0.0201616
FSDG_RS06630	7.68456	7.81067	7.63352	2.03517	5.16639	4.12845	7.70958	3.77667	-3.93292	0.0130126
FSDG_RS04825	5.45482	5.80786	3.36164	0	2.82873	0	4.87478	0.942911	-3.93186	0.0316471
FSDG_RS08385	10.9531	10.9199	10.9422	7.05634	6.96281	7.00164	10.9384	7.00693	-3.93146	1.73675e-08
FSDG_RS03280	5.38808	5.87527	3.50486	0	2.97871	0	4.92274	0.992903	-3.92983	0.0329029
FSDG_RS11930	8.17287	8.08213	5.44079	0	4.57402	5.351	7.23193	3.30834	-3.92359	0.10711
FSDG_RS00135	8.95902	8.78282	5.06967	0	6.08339	4.95738	7.60384	3.68025	-3.92358	0.157311
FSDG_RS09015	7.08798	6.97362	4.52992	3.25316	3.57407	0	6.19717	2.27574	-3.92143	0.0501602
FSDG_RS08030	8.15471	7.88943	7.14992	4.69045	4.35089	2.39223	7.73135	3.81119	-3.92016	0.00724718
FSDG_RS06100	8.57772	8.44168	6.94059	3.82591	4.29541	4.08386	7.98666	4.06839	-3.91827	0.00193945
FSDG_RS04320	9.13054	9.19855	8.7902	5.97629	5.46132	3.93423	9.03976	5.12395	-3.91582	0.00333147
FSDG_RS04325	4.84078	4.76232	2.12423	0	0	0	3.90911	0	-3.90911	0.0118857
FSDG_RS08160	9.72878	9.4659	5.14734	0	7.05538	5.56324	8.11401	4.20621	-3.9078	0.208747
FSDG_RS10605	6.26711	6.53326	6.47253	4.48458	0	3.06998	6.4243	2.51819	-3.90611	0.0421556
FSDG_RS09745	5.64788	5.35433	4.83504	0	4.14586	0	5.27908	1.38195	-3.89713	0.049858
FSDG_RS00490	5.55769	5.47417	5.04742	0	4.38921	0	5.35976	1.46307	-3.89669	0.057103
FSDG_RS03745	6.51248	6.28973	6.3466	3.49158	3.97167	0	6.38293	2.48775	-3.89518	0.0359482
FSDG_RS05865	5.8567	5.98438	3.79323	0	3.88666	0.064607	5.21144	1.31709	-3.89435	0.0568206
FSDG_RS08010	7.4662	7.11387	6.40417	4.43645	1.84137	3.02565	6.99475	3.10116	-3.89359	0.00869836
FSDG_RS01055	9.07727	9.10492	9.10964	4.99253	6.19733	4.42698	9.09728	5.20561	-3.89166	0.00173124
FSDG_RS03990	5.8599	5.62207	6.96233	0	3.55642	3.2258	6.1481	2.26074	-3.88736	0.0322749
FSDG_RS07185	4.2581	4.25801	3.12386	0	0	0	3.87999	0	-3.87999	0.000508265
FSDG_RS01655	6.20928	5.3936	3.80141	0	3.77653	0	5.13476	1.25884	-3.87592	0.0549704
FSDG_RS11130	4.30461	4.2901	3.03083	0	0	0	3.87518	0	-3.87518	0.000782406
FSDG_RS09470	6.26773	5.58868	1.49349	0	1.74425	0	4.44997	0.581416	-3.86855	0.0729945
FSDG_RS05725	6.06168	5.46381	3.13847	0	0	3.05998	4.88799	1.01999	-3.86799	0.0461566
FSDG_RS03975	4.68038	5.851	5.41283	0	4.34462	0	5.31474	1.44821	-3.86653	0.0601355
FSDG_RS03710	7.49863	7.41875	6.64181	5.51004	4.45186	0	7.1864	3.32063	-3.86577	0.0866351
FSDG_RS07660	5.18835	3.70095	2.70741	0	0	0	3.86557	0	-3.86557	0.00583791
FSDG_RS04035	4.83269	4.92369	5.19035	0	0.977829	2.38159	4.98224	1.11981	-3.86244	0.00525133
FSDG_RS05435	9.09739	9.03842	8.90831	4.75786	5.97239	4.72985	9.01471	5.15337	-3.86134	0.000731366
FSDG_RS05265	5.82512	5.63771	3.42219	0	0	3.31542	4.96168	1.10514	-3.85653	0.045874
FSDG_RS07760	8.62397	8.70781	8.17043	6.45624	5.36388	2.11643	8.50074	4.64552	-3.85522	0.042637
FSDG_RS11900	9.55979	9.8676	9.6091	6.04857	6.39368	5.03539	9.67883	5.82588	-3.85295	0.000774263
FSDG_RS06955	6.24661	6.40213	4.36657	0	3.22659	2.23229	5.67177	1.81963	-3.85214	0.029101
FSDG_RS02425	5.64207	5.64663	4.98418	0	0	4.71655	5.42429	1.57218	-3.85211	0.0722525
FSDG_RS05855	6.48558	6.81176	6.38955	0	3.5701	4.57437	6.5623	2.71482	-3.84748	0.0508372
FSDG_RS00425	7.86695	7.87075	7.46295	6.36302	5.30411	0	7.73355	3.88904	-3.84451	0.123167
FSDG_RS10390	6.84633	7.15011	8.09795	4.25965	6.30756	0	7.36479	3.5224	-3.84239	0.112599
FSDG_RS02220	4.68902	3.3412	3.48684	0	0	0	3.83902	0	-3.83902	0.000847756
FSDG_RS02560	11.7364	11.7412	11.3711	7.18492	8.64485	7.50512	11.6162	7.77829	-3.83793	0.00112486
FSDG_RS05660	8.00691	8.13945	7.30402	4.23708	3.97328	3.73918	7.81679	3.98318	-3.83361	0.00020625
FSDG_RS04845	5.9278	5.76737	3.28067	0	3.4867	0	4.99195	1.16223	-3.82971	0.0568503
FSDG_RS03920	5.25039	4.71915	2.09903	0	0	0.609471	4.02286	0.203157	-3.8197	0.0184784
FSDG_RS03940	5.76888	5.95193	4.82784	0	5.09757	0	5.51621	1.69919	-3.81702	0.0925862
FSDG_RS03385	8.73075	8.80078	7.3959	5.53032	4.68243	3.27274	8.30914	4.49516	-3.81398	0.00891469
FSDG_RS03905	4.49781	4.50927	4.46296	0	2.02818	0	4.49001	0.67606	-3.81395	0.00486429
FSDG_RS09990	3.75147	4.70592	2.98267	0	0	0	3.81336	0	-3.81336	0.00156817
FSDG_RS05735	5.25256	4.84815	3.61645	0	2.28827	0	4.57239	0.762757	-3.80963	0.0137276
FSDG_RS00185	6.76796	6.43453	4.41443	0	3.98419	2.21011	5.87231	2.06477	-3.80755	0.0495487
FSDG_RS01185	6.80451	6.6321	3.1161	0	5.1369	0	5.51757	1.7123	-3.80527	0.143041
FSDG_RS05775	6.19013	6.11983	3.83652	0	4.73546	0	5.38216	1.57849	-3.80367	0.0964468
FSDG_RS03865	4.11889	4.2293	3.05651	0	0	0	3.80157	0	-3.80157	0.000526943
FSDG_RS03190	5.29132	5.52456	3.53025	0	2.95968	0	4.78204	0.986559	-3.79548	0.0315783
FSDG_RS05530	7.14007	7.13527	4.49081	0	3.8425	3.55766	6.25539	2.46672	-3.78867	0.0671442
FSDG_RS08800	5.82591	5.77987	2.90286	0	3.16845	0	4.83622	1.05615	-3.78007	0.0575771
FSDG_RS10610	5.09085	5.03616	5.34119	0	1.92733	2.23906	5.15607	1.3888	-3.76727	0.00595522
FSDG_RS03095	6.10071	6.16127	6.00174	3.90861	3.05422	0	6.0879	2.32094	-3.76696	0.0337703
FSDG_RS07945	11.0357	11.0553	10.864	7.40122	8.35612	5.89839	10.985	7.21858	-3.76641	0.00631299
FSDG_RS11580	8.75829	8.65789	6.25355	2.08165	6.35862	3.95218	7.88991	4.13082	-3.75909	0.064467
FSDG_RS07195	6.56878	6.34344	2.45859	0	4.11026	0	5.12361	1.37009	-3.75352	0.121163
FSDG_RS05095	6.22092	6.25408	2.46973	0	0	3.70443	4.98157	1.23481	-3.74676	0.100516
FSDG_RS04315	8.9062	8.86711	9.36294	6.49411	6.23465	3.16965	9.04541	5.29947	-3.74594	0.0255699
FSDG_RS10520	3.46364	3.30543	4.46288	0	0	0	3.74398	0	-3.74398	0.000495026
FSDG_RS06330	5.6848	5.54629	0	0	0	0	3.7437	0	-3.7437	0.116177
FSDG_RS08785	6.19425	6.111	2.2043	0	3.27867	0	4.83652	1.09289	-3.74363	0.0938887
FSDG_RS11025	6.22032	5.79191	3.69593	0	4.49025	0	5.23605	1.49675	-3.7393	0.0910634
FSDG_RS12000	7.37931	7.15034	5.20992	4.04345	4.48679	0	6.57985	2.84341	-3.73644	0.0778439
FSDG_RS10495	3.92581	3.91762	3.35633	0	0	0	3.73325	0	-3.73325	3.83265e-05
FSDG_RS02980	5.64985	5.62593	3.58854	0	0	3.67481	4.95477	1.22494	-3.72984	0.0564308
FSDG_RS10500	5.06683	5.49009	4.12383	0	3.4919	0	4.89359	1.16397	-3.72962	0.0388861
FSDG_RS09755	6.32033	6.20937	5.86631	3.50914	3.71728	0	6.13201	2.4088	-3.7232	0.0373712
FSDG_RS08580	7.11158	6.64885	6.10407	0	4.57763	4.13445	6.6215	2.90403	-3.71747	0.0667002
FSDG_RS12120	5.374	4.97577	5.63561	0	4.83674	0	5.32846	1.61225	-3.71621	0.0839638
FSDG_RS00170	8.68763	8.69963	5.65284	0	6.54854	5.35216	7.68003	3.9669	-3.71314	0.174838
FSDG_RS01620	3.90232	3.35887	3.87675	0	0	0	3.71265	0	-3.71265	3.05608e-05
FSDG_RS07730	5.06837	5.16912	4.84765	0	3.97637	0	5.02838	1.32546	-3.70292	0.0494859
FSDG_RS00245	7.59048	7.34817	6.93699	4.80668	5.9667	0	7.29188	3.59113	-3.70075	0.114125
FSDG_RS04590	8.61816	8.52992	8.84452	5.43538	5.49399	3.9655	8.6642	4.96496	-3.69924	0.00189997
FSDG_RS04195	7.53624	7.28297	4.49321	0	5.23059	2.98767	6.43747	2.73942	-3.69805	0.109359
FSDG_RS01870	5.0744	5.31294	4.33155	0	3.63002	0	4.9063	1.21001	-3.69629	0.0412442
FSDG_RS02985	5.50707	5.78596	4.72867	4.94579	0	0	5.34057	1.6486	-3.69197	0.092722
FSDG_RS03310	5.44642	5.35934	3.86166	0	3.59215	0	4.88914	1.19738	-3.69176	0.0472071
FSDG_RS10820	5.28464	5.53988	3.34115	0	0	3.0967	4.72189	1.03223	-3.68965	0.0413098
FSDG_RS04385	6.06855	5.86696	3.46073	0	0	4.32917	5.13208	1.44306	-3.68903	0.0915363
FSDG_RS04975	7.43498	7.10633	4.76868	4.19713	4.07104	0	6.43666	2.75606	-3.68061	0.08474
FSDG_RS04215	6.583	6.64732	5.78601	5.16627	2.81762	0	6.33878	2.6613	-3.67748	0.0726724
FSDG_RS05395	9.39094	9.32545	8.81137	4.85976	6.02327	5.62898	9.17592	5.504	-3.67192	0.00069326
FSDG_RS11830	7.55218	7.3002	4.82042	4.62831	4.04108	0	6.5576	2.88979	-3.66781	0.0965962
FSDG_RS10585	3.70906	3.83768	3.4555	0	0	0	3.66741	0	-3.66741	5.23716e-06
FSDG_RS00975	10.6252	10.6091	11.493	7.24731	8.10062	6.38452	10.9091	7.24415	-3.66495	0.00310842
FSDG_RS04820	6.42745	6.53146	4.80249	0	3.48674	3.28958	5.92047	2.25877	-3.66169	0.0440308
FSDG_RS10510	4.95742	4.69646	4.14307	0	2.82338	0	4.59899	0.941128	-3.65786	0.0196713
FSDG_RS10555	4.86486	4.55448	5.25675	0	1.70642	2.00151	4.89203	1.23598	-3.65605	0.00508185
FSDG_RS09765	6.03529	6.11277	3.31436	0	4.49722	0	5.15414	1.49907	-3.65507	0.106265
FSDG_RS01935	6.37855	6.29775	5.21545	3.52967	3.41992	0	5.96392	2.31653	-3.64739	0.0401425
FSDG_RS04275	5.99715	5.4076	4.85167	5.32946	0	0	5.41881	1.77649	-3.64232	0.11406
FSDG_RS05240	6.78079	6.78454	6.20799	4.75563	4.09174	0	6.59111	2.94912	-3.64198	0.0720433
FSDG_RS05525	7.76082	7.60576	5.58077	0	5.13407	4.91316	6.98245	3.34908	-3.63337	0.116156
FSDG_RS03705	7.60115	7.706	7.44103	3.19942	4.57838	4.07763	7.58273	3.95181	-3.63092	0.000900404
FSDG_RS00115	8.40393	8.36243	7.1776	3.56866	5.18567	4.30129	7.98132	4.35188	-3.62944	0.00416374
FSDG_RS07560	6.91519	6.80954	5.02163	0	4.1823	3.67999	6.24879	2.62076	-3.62803	0.0671697
FSDG_RS10845	10.4126	10.444	10.4041	6.51862	7.281	6.59735	10.4202	6.79899	-3.62125	0.000116903
FSDG_RS00385	7.65176	6.88317	8.26891	8.07505	3.90321	0	7.60128	3.99275	-3.60853	0.201863
FSDG_RS08725	8.06845	7.60246	7.05058	4.55163	4.21363	3.13192	7.57383	3.96572	-3.6081	0.00225731
FSDG_RS02420	3.864	4.49917	2.44953	0	0	0	3.60423	0	-3.60423	0.00400369
FSDG_RS11740	5.46985	5.59672	3.12257	0	3.38736	0	4.72971	1.12912	-3.60059	0.0602276
FSDG_RS10245	9.48053	9.62643	10.7372	6.84304	6.82612	5.38153	9.94805	6.35023	-3.59782	0.00454749
FSDG_RS08490	6.19247	6.27982	4.40609	0	3.29952	2.78762	5.62613	2.02905	-3.59708	0.039375
FSDG_RS04900	7.45439	7.3388	5.59547	5.25989	4.35404	0	6.79622	3.20465	-3.59158	0.106685
FSDG_RS04340	12.7386	12.7779	12.6331	9.67702	9.2279	8.47152	12.7165	9.12548	-3.59106	0.000533959
FSDG_RS04700	9.398	9.48152	9.02181	6.37655	6.01184	4.75635	9.30044	5.71491	-3.58553	0.00216745
FSDG_RS07295	9.00589	9.08647	8.91153	5.6997	6.32812	4.21966	9.0013	5.41583	-3.58547	0.00462788
FSDG_RS06770	7.54365	7.53411	6.01204	0	6.03396	4.30475	7.02993	3.44624	-3.5837	0.127009
FSDG_RS01225	4.98571	5.34627	4.17975	0	3.76851	0	4.83724	1.25617	-3.58107	0.0514226
FSDG_RS04485	6.84928	6.59483	4.8883	0	4.68104	2.91535	6.1108	2.53213	-3.57867	0.0751544
FSDG_RS03520	6.99607	6.97203	6.98429	6.05429	4.17457	0	6.98413	3.40962	-3.57451	0.11639
FSDG_RS07290	8.76288	8.52293	7.15436	4.93394	5.31276	3.48894	8.14672	4.57855	-3.56818	0.00884539
FSDG_RS03550	5.71543	4.98724	0	0	0	0	3.56756	0	-3.56756	0.117955
FSDG_RS07055	5.13584	5.60936	3.94472	0	3.99097	0	4.89664	1.33032	-3.56632	0.0658905
FSDG_RS01340	9.68992	9.52488	9.73312	7.01858	6.07539	5.15621	9.64931	6.08339	-3.56592	0.00275095
FSDG_RS00010	9.04062	8.86436	8.33524	4.66813	6.34344	4.54567	8.74674	5.18575	-3.56099	0.004486
FSDG_RS03585	7.44281	7.17913	6.56057	0	4.76914	5.75057	7.06084	3.50657	-3.55427	0.118814
FSDG_RS04530	5.92993	5.86483	5.36312	6.49952	0	0	5.71929	2.16651	-3.55279	0.177536
FSDG_RS01900	5.63858	6.03984	2.05655	0	3.10809	0	4.57832	1.03603	-3.54229	0.0963297
FSDG_RS06470	7.18008	7.04243	2.62604	0	3.37285	2.85022	5.61618	2.07436	-3.54183	0.124469
FSDG_RS06590	10.9189	10.9284	10.2798	5.49104	8.89973	7.11157	10.709	7.16744	-3.5416	0.0245578
FSDG_RS04880	5.83415	5.82036	2.06108	0	3.09439	0	4.57186	1.03146	-3.5404	0.0948511
FSDG_RS05250	3.66083	4.36468	2.59412	0	0	0	3.53987	0	-3.53987	0.00234153
FSDG_RS10615	3.82887	3.43801	3.33687	0	0	0	3.53458	0	-3.53458	1.92347e-05
FSDG_RS11960	6.46448	6.62019	5.06638	3.60092	3.9549	0	6.05035	2.51861	-3.53174	0.0598349
FSDG_RS11015	4.10534	4.45569	2.03316	0	0	0	3.5314	0	-3.5314	0.00950639
FSDG_RS04705	10.5234	10.4488	9.62596	6.9723	7.24247	5.79691	10.1994	6.67056	-3.52883	0.00261969
FSDG_RS01955	7.82159	7.7159	7.8121	4.45762	4.42601	3.88942	7.78319	4.25768	-3.52551	4.70363e-05
FSDG_RS10630	4.23028	3.75145	2.5841	0	0	0	3.52194	0	-3.52194	0.00196778
FSDG_RS09250	10.531	10.4966	10.0538	6.32177	7.33832	6.8727	10.3605	6.84426	-3.51621	0.000447486
FSDG_RS09290	6.1359	5.72176	2.24361	0	3.56346	0	4.70042	1.18782	-3.5126	0.109614
FSDG_RS10640	5.31875	4.72459	4.93782	4.46554	0	0	4.99372	1.48851	-3.50521	0.0794692
FSDG_RS01135	8.76448	8.63918	7.71485	6.03402	4.44029	4.14834	8.37284	4.87422	-3.49862	0.00652273
FSDG_RS01240	6.72634	6.68386	7.73506	0	6.75438	3.92698	7.04842	3.56045	-3.48797	0.154252
FSDG_RS05185	3.58955	3.34294	3.52937	0	0	0	3.48729	0	-3.48729	1.22834e-06
FSDG_RS05845	6.60738	6.61878	4.57774	4.52763	0	2.81961	5.93463	2.44908	-3.48555	0.078652
FSDG_RS04830	4.76903	5.53469	2.46843	0	2.36045	0	4.25738	0.786816	-3.47057	0.045726
FSDG_RS10250	9.71275	9.62523	10.2174	6.51067	6.80874	5.83005	9.85179	6.38315	-3.46864	0.000540722
FSDG_RS00420	8.37876	8.10244	9.05189	7.19238	4.1803	3.7614	8.51103	5.04469	-3.46634	0.0360882
FSDG_RS04390	5.06968	5.31182	0	0	0	0	3.4605	0	-3.4605	0.116333
FSDG_RS04130	4.1978	3.60984	2.57134	0	0	0	3.45966	0	-3.45966	0.0018957
FSDG_RS09000	8.15554	7.96796	5.58927	0	6.7709	4.56318	7.23759	3.77803	-3.45956	0.184158
FSDG_RS04145	7.45022	7.36586	7.35621	4.81364	4.47282	2.50861	7.39076	3.93169	-3.45907	0.00857652
FSDG_RS04085	4.89481	5.81518	3.63673	0	0	3.97609	4.78224	1.32536	-3.45688	0.0781124
FSDG_RS04060	3.4059	4.06043	2.89678	0	0	0	3.45437	0	-3.45437	0.00050943
FSDG_RS08075	8.79571	8.7599	8.30617	6.50477	5.34651	3.6527	8.62059	5.168	-3.45259	0.0149065
FSDG_RS04435	8.00158	7.64005	7.36127	5.13939	3.84673	3.6832	7.66763	4.22311	-3.44453	0.00226629
FSDG_RS04890	7.0133	7.07803	3.56384	0	3.8132	3.51068	5.88506	2.44129	-3.44376	0.110728
FSDG_RS05680	5.39378	4.95038	3.22806	0	0	3.24094	4.52408	1.08031	-3.44376	0.053005
FSDG_RS11495	5.50934	5.54551	2.82772	0	3.55427	0	4.62752	1.18476	-3.44277	0.0816744
glgC	10.1141	9.99592	9.63437	7.12508	6.59311	5.70632	9.91479	6.47483	-3.43996	0.00142304
FSDG_RS10010	8.54197	8.46333	8.17022	6.92246	5.08335	2.85573	8.39184	4.95385	-3.43799	0.0436498
FSDG_RS03960	3.95507	5.1379	6.0039	0	4.78693	0	5.03229	1.59564	-3.43665	0.113688
FSDG_RS03615	3.91104	4.32315	2.07451	0	0	0	3.43623	0	-3.43623	0.00764306
FSDG_RS03645	8.76258	8.73044	9.23719	6.89652	6.02452	3.50158	8.91007	5.47421	-3.43586	0.029039
FSDG_RS00580	7.99911	7.98541	7.18775	4.98797	4.9409	2.95245	7.72409	4.29377	-3.43032	0.0089821
FSDG_RS04610	4.76354	5.21685	2.93889	0	2.6387	0	4.30643	0.879566	-3.42686	0.0378447
FSDG_RS07965	6.90331	6.41232	2.84004	0	3.96512	1.92509	5.38522	1.9634	-3.42182	0.117153
FSDG_RS05600	9.431	9.38146	8.99039	6.2541	6.3133	4.97256	9.26762	5.84665	-3.42096	0.00173199
FSDG_RS06880	7.72365	7.47299	5.67237	6.27071	4.3585	0	6.95634	3.54307	-3.41327	0.15735
FSDG_RS07030	6.79218	6.73391	3.88572	0	3.00911	4.16495	5.80394	2.39135	-3.41258	0.0952461
FSDG_RS03085	8.80681	8.90046	8.91558	5.25024	6.4029	4.73544	8.87428	5.46286	-3.41143	0.00230853
FSDG_RS09955	10.1303	10.004	8.75836	6.41862	6.56888	5.68087	9.6309	6.22279	-3.40811	0.00273659
FSDG_RS00535	9.68935	9.63018	9.58766	5.72096	6.6564	6.31779	9.63573	6.23172	-3.40401	0.000244934
FSDG_RS03850	5.71911	4.47956	0	0	0	0	3.39956	0	-3.39956	0.121959
FSDG_RS11895	10.2634	10.1752	8.43174	6.348	6.43752	5.88859	9.62344	6.2247	-3.39873	0.00539698
FSDG_RS11725	11.5632	11.5663	12.1298	8.93383	8.58796	7.54539	11.7531	8.35573	-3.39735	0.00176036
FSDG_RS09220	5.07671	4.86429	5.47695	0	5.24468	0	5.13932	1.74823	-3.39109	0.125877
FSDG_RS07160	9.97366	9.78479	9.05382	5.59472	6.81478	6.24171	9.60409	6.21707	-3.38702	0.00167407
FSDG_RS05780	8.26531	8.1976	7.4834	5.08397	4.86857	3.84068	7.9821	4.59774	-3.38436	0.00178747
FSDG_RS03915	5.33865	5.79506	4.84506	0	1.8148	4.01107	5.32626	1.94195	-3.38431	0.0468659
FSDG_RS02435	5.8306	5.18636	2.4769	0	0	3.36246	4.49795	1.12082	-3.37713	0.0905078
FSDG_RS02770	9.00513	8.92789	5.84121	4.8454	4.47172	4.33599	7.92474	4.55104	-3.37371	0.0327862
FSDG_RS04565	9.61561	9.67608	9.4598	6.13326	6.98881	5.51286	9.58383	6.21164	-3.37219	0.00146216
FSDG_RS05715	5.9834	5.92655	4.44863	0	3.15022	3.09224	5.45286	2.08082	-3.37204	0.0433163
FSDG_RS05840	10.4035	10.4491	11.1795	7.72828	7.75322	6.43864	10.6774	7.30672	-3.37066	0.0025544
FSDG_RS06145	4.98217	5.11939	0	0	0	0	3.36719	0	-3.36719	0.11619
FSDG_RS10670	9.79905	9.89449	8.4512	5.10436	7.09583	5.8769	9.38158	6.0257	-3.35588	0.0107236
FSDG_RS04335	11.9167	11.8926	11.3823	9.00043	8.66147	7.46416	11.7305	8.37535	-3.35518	0.00251972
FSDG_RS03755	4.63311	4.21236	3.5679	0	2.35027	0	4.13779	0.783424	-3.35437	0.0163773
FSDG_RS07735	4.97309	4.76492	4.65933	0	2.28363	2.06198	4.79911	1.44854	-3.35058	0.0102482
FSDG_RS07180	5.74232	5.31365	3.04862	0	0	4.06625	4.70153	1.35542	-3.34611	0.10349
FSDG_RS10575	4.67504	4.58863	4.344	0	0	3.58609	4.53589	1.19536	-3.34052	0.0495643
FSDG_RS07670	5.25716	5.32651	4.79067	0	5.35969	0	5.12478	1.78656	-3.33822	0.136356
FSDG_RS07305	4.84556	4.72714	3.32099	2.88819	0	0	4.2979	0.962729	-3.33517	0.0366508
FSDG_RS03510	3.61443	3.62761	2.75179	0	0	0	3.33127	0	-3.33127	0.000326831
FSDG_RS05460	6.86701	6.94057	6.30186	0	5.93716	4.18981	6.70315	3.37566	-3.32749	0.133799
FSDG_RS08155	4.40422	4.14676	1.42879	0	0	0	3.32659	0	-3.32659	0.0250087
FSDG_RS03365	8.45972	8.25398	6.1438	0	6.98169	5.90094	7.61917	4.29421	-3.32496	0.220552
FSDG_RS08635	4.87668	4.57705	5.14515	0	4.62643	0	4.8663	1.54214	-3.32415	0.0987052
FSDG_RS01670	11.3263	11.4252	11.341	8.34739	8.44302	7.36891	11.3642	8.05311	-3.31108	0.000655773
FSDG_RS04915	6.38393	6.35717	5.8469	0	5.46286	3.19738	6.196	2.88675	-3.30925	0.106531
panF	8.53603	8.28561	8.13205	5.82737	5.54778	3.6527	8.3179	5.00928	-3.30861	0.00881857
FSDG_RS02295	8.57079	8.31718	4.2789	0	6.07429	5.17554	7.05562	3.74994	-3.30568	0.232025
FSDG_RS02140	5.03326	4.37894	5.02738	0	4.53106	0	4.8132	1.51035	-3.30284	0.0963965
FSDG_RS04040	9.83146	9.76832	8.58757	5.30922	7.25637	5.7262	9.39578	6.09726	-3.29852	0.0100248
FSDG_RS05940	7.69246	7.70592	6.7302	4.46297	5.42635	2.34432	7.3762	4.07788	-3.29832	0.0269107
FSDG_RS04100	3.78202	3.17108	2.93472	0	0	0	3.29594	0	-3.29594	0.000198627
FSDG_RS00805	4.9502	5.29554	3.2565	0	3.62902	0	4.50074	1.20967	-3.29107	0.0733205
FSDG_RS06835	8.83473	8.71642	6.93044	4.85976	5.949	3.80011	8.16053	4.86962	-3.29091	0.0197007
FSDG_RS04655	6.02765	6.07177	1.59922	0	3.84468	0	4.56621	1.28156	-3.28465	0.169152
mglC	9.81706	9.84374	9.84838	6.01475	7.42226	6.22266	9.83639	6.55322	-3.28317	0.00170546
FSDG_RS10710	3.11147	2.97836	3.99903	0	0.239765	0	3.36295	0.0799215	-3.28303	0.000574473
FSDG_RS03485	6.72401	6.51645	5.03294	0	4.92108	3.50703	6.09113	2.80937	-3.28176	0.102703
FSDG_RS03980	5.49977	5.47074	5.61348	0	3.86793	2.87454	5.528	2.24749	-3.28051	0.0475076
FSDG_RS00225	5.33382	5.58147	2.21129	0	3.28667	0	4.37553	1.09556	-3.27997	0.100465
FSDG_RS04615	5.16296	5.55177	4.18937	0	2.36729	2.70507	4.96803	1.69079	-3.27725	0.02542
FSDG_RS06670	6.38922	6.27592	4.45983	4.55163	2.74522	0	5.70833	2.43228	-3.27604	0.0887616
FSDG_RS03895	4.21528	4.41088	1.20163	0	0	0	3.27593	0	-3.27593	0.0343842
FSDG_RS05130	7.56657	7.75026	6.88477	4.70967	2.91816	4.74941	7.40053	4.12575	-3.27479	0.00764681
FSDG_RS04965	5.08553	5.28997	2.30355	0	2.87814	0	4.22635	0.959379	-3.26697	0.0741064
FSDG_RS11465	9.08521	9.20508	8.17192	4.79632	6.96985	4.90245	8.82074	5.55621	-3.26453	0.0138042
FSDG_RS00810	5.92086	5.69339	2.82463	0	2.55981	2.08723	4.81296	1.54901	-3.26394	0.061885
FSDG_RS07410	9.04477	8.96399	8.1829	5.22167	6.24528	4.94638	8.73056	5.47111	-3.25944	0.00248134
FSDG_RS00860	4.39235	4.39885	4.5176	0	0	3.54029	4.43627	1.1801	-3.25617	0.0509748
FSDG_RS05825	6.64966	6.58135	0	0	3.4689	0	4.41034	1.1563	-3.25404	0.261336
FSDG_RS06655	7.42824	7.26574	6.02745	3.64248	4.15953	3.16147	6.90714	3.65449	-3.25265	0.00352247
FSDG_RS11590	4.58855	4.50781	3.63301	0	2.97796	0	4.24312	0.992653	-3.25047	0.0352099
FSDG_RS09720	7.80136	7.31837	3.35241	0	5.24125	3.48178	6.15738	2.90768	-3.2497	0.194536
FSDG_RS09150	6.99804	7.00689	5.6501	3.92794	4.19943	1.79052	6.55168	3.30596	-3.24571	0.0214509
FSDG_RS10120	7.95109	7.93393	7.25119	1.65755	6.51134	5.23915	7.71207	4.46935	-3.24273	0.0922329
FSDG_RS06190	8.74357	8.88734	8.32531	6.53465	5.43927	4.25753	8.65207	5.41049	-3.24159	0.00880345
FSDG_RS09530	6.79541	6.98992	6.56693	0	6.21021	4.43834	6.78408	3.54952	-3.23457	0.155481
FSDG_RS09975	12.4703	12.5115	11.5071	9.42081	9.38464	7.98319	12.1629	8.92955	-3.2334	0.00494645
FSDG_RS06215	6.92384	6.76721	3.47195	0	3.92346	3.55368	5.721	2.49238	-3.22862	0.127435
FSDG_RS10235	4.42345	4.95933	3.86047	0	3.56987	0	4.41442	1.18996	-3.22446	0.0589058
FSDG_RS10485	3.5549	3.41225	2.69229	0	0	0	3.21981	0	-3.21981	0.00027098
FSDG_RS07655	4.21465	4.09483	1.34159	0	0	0	3.21702	0	-3.21702	0.0265755
FSDG_RS01985	4.12314	3.92759	4.32642	0	2.72685	0	4.12572	0.908951	-3.21677	0.0246511
FSDG_RS00690	5.88689	5.96892	5.27185	0	4.01825	3.47112	5.70922	2.49646	-3.21276	0.0656819
FSDG_RS01350	8.5663	8.46117	8.12327	4.82528	5.63517	5.05492	8.38358	5.17179	-3.21179	0.000309771
FSDG_RS03230	8.11237	8.04311	7.88568	5.54416	4.79416	4.06988	8.01372	4.80273	-3.21099	0.00173195
FSDG_RS04895	7.20024	7.17783	4.0135	3.46208	3.14308	2.15895	6.13052	2.92137	-3.20915	0.046732
FSDG_RS07930	10.6964	10.7798	11.2095	7.99772	8.00106	7.0632	10.8952	7.68733	-3.20791	0.000788725
FSDG_RS06845	9.6744	9.67887	8.79381	4.72918	8.20018	5.5952	9.38236	6.17485	-3.20751	0.041573
FSDG_RS00895	8.52476	8.39605	6.7572	3.70312	5.94258	4.41887	7.89267	4.68819	-3.20448	0.0212721
FSDG_RS05295	6.01964	5.66175	4.7455	0	3.49097	3.33105	5.47563	2.274	-3.20163	0.0558591
FSDG_RS10220	11.5514	11.8034	12.14	8.41781	8.82649	8.65024	11.8316	8.63151	-3.20008	0.000103234
FSDG_RS11400	9.84938	10.0568	9.7948	6.49928	6.74148	6.8627	9.90034	6.70115	-3.19919	1.79092e-05
FSDG_RS04955	8.27917	7.90497	4.60262	4.81016	3.00911	3.37267	6.92892	3.73065	-3.19827	0.0684187
FSDG_RS05850	6.98179	7.32202	6.40266	4.33337	5.42266	1.35935	6.90215	3.70513	-3.19703	0.0619287
FSDG_RS06125	9.39449	9.23287	8.36799	5.69506	6.72971	4.98887	8.99845	5.80455	-3.19391	0.00590606
FSDG_RS01355	8.74903	8.71948	8.54765	6.60564	5.25486	4.58065	8.67205	5.48038	-3.19167	0.00595919
FSDG_RS10310	10.2165	9.9904	7.44722	6.85293	6.51174	4.74424	9.21802	6.0363	-3.18172	0.0447329
FSDG_RS06140	8.06589	7.78896	6.83862	5.82008	3.95075	3.40572	7.56449	4.39218	-3.1723	0.0180224
FSDG_RS00085	4.85638	4.37578	3.30775	0	3.02823	0	4.17997	1.00941	-3.17056	0.0458963
FSDG_RS01155	7.06129	6.9159	5.17164	3.44518	2.70416	3.49374	6.38294	3.21436	-3.16858	0.00858179
FSDG_RS01830	2.73494	3.11372	3.65703	0	0	0	3.16856	0	-3.16856	0.000291234
FSDG_RS05065	10.5564	10.5162	10.394	7.80837	8.05331	6.10618	10.4888	7.32262	-3.16623	0.00672329
FSDG_RS10515	3.41179	3.77761	2.29904	0	0	0	3.16281	0	-3.16281	0.00206358
FSDG_RS00005	7.01657	6.81738	3.8679	3.24572	2.99585	1.9764	5.90062	2.73932	-3.16129	0.0440472
FSDG_RS11955	6.63563	6.77009	6.37418	4.90377	5.39567	0	6.5933	3.43315	-3.16016	0.141139
FSDG_RS01640	9.8625	9.78311	9.46365	5.74924	8.08155	5.80164	9.70309	6.54414	-3.15894	0.0153743
FSDG_RS03155	8.12846	8.19756	6.9953	5.27824	3.99231	4.57985	7.77377	4.6168	-3.15697	0.00422775
FSDG_RS08175	5.44966	5.55841	3.92022	0	2.55567	2.90229	4.9761	1.81932	-3.15678	0.0404733
FSDG_RS04550	3.73299	3.92817	1.80223	0	0	0	3.15446	0	-3.15446	0.00966537
FSDG_RS11065	6.55798	6.31566	3.13659	0	3.09097	3.45706	5.33674	2.18268	-3.15407	0.112384
FSDG_RS07390	9.29572	9.20494	7.60772	6.20603	6.10591	4.33834	8.70279	5.55009	-3.1527	0.0182057
FSDG_RS00415	8.6595	8.4394	8.91814	7.08638	4.47064	5.00365	8.67234	5.52022	-3.15212	0.0176647
FSDG_RS03375	9.37577	9.10496	6.34491	5.26529	4.9695	5.14513	8.27521	5.12664	-3.14857	0.0317069
FSDG_RS10700	3.27874	3.18511	2.97772	0	0	0	3.14719	0	-3.14719	3.80695e-06
FSDG_RS11240	7.26748	6.98017	4.6622	0	5.12703	4.37996	6.30328	3.169	-3.13429	0.156473
FSDG_RS00175	7.0285	7.0964	5.16097	3.88442	3.47257	2.52664	6.42862	3.29454	-3.13408	0.0139811
FSDG_RS11135	3.81545	3.79977	1.77636	0	0	0	3.13053	0	-3.13053	0.00985566
FSDG_RS03160	4.96885	4.46381	3.99048	0	4.03184	0	4.47438	1.34395	-3.13043	0.0848354
FSDG_RS06305	7.28833	7.63859	6.17844	4.17976	3.31105	4.23023	7.03512	3.90701	-3.12811	0.00417208
FSDG_RS03410	8.38713	8.29323	7.42624	4.88454	5.22262	4.61876	8.03553	4.90864	-3.12689	0.000889599
FSDG_RS06990	8.63706	8.75231	7.90928	6.62735	5.05679	4.23423	8.43288	5.30612	-3.12676	0.0140397
FSDG_RS08665	3.60066	3.69069	2.04771	0	0	0	3.11302	0	-3.11302	0.00429282
FSDG_RS07235	8.80887	9.00037	9.41758	6.94827	5.73729	5.20489	9.07561	5.96348	-3.11213	0.00468922
FSDG_RS09045	4.80644	4.52644	0	0	0	0	3.11096	0	-3.11096	0.116474
FSDG_RS01995	4.60383	3.87291	0.849119	0	0	0	3.10862	0	-3.10862	0.0538246
FSDG_RS06600	5.29927	5.15312	3.47428	0	4.60572	0	4.64222	1.53524	-3.10698	0.131609
FSDG_RS07825	12.1662	12.3796	12.8222	9.31935	9.92401	8.80512	12.456	9.3495	-3.10653	0.00117881
FSDG_RS09970	10.9111	11.0467	11.2606	8.41803	8.14584	7.34284	11.0728	7.9689	-3.10388	0.0007845
[truncated: 1,831 more rows]

## Sheet: Adhesion only
Tab 4: RPKM data separated into detailed information of activated and de-activated Fn 7-1 genes affected by adhesion specifically
[truncated: 2,436 more rows]

[truncated: 9 more sheets: NanoString Design Data, Count data and statistics, Verified Fn 7-1 genes, Fn7-33C1 Count Data, Verified 7-33C1 genes, VFDB-Activated genes, KEGG-Activated genes, Transcriptomic Data, Fuso gene conversion (NCBI)]
